# Supplementary material for: Serious adverse events with novel beta-lactam/beta-lactamase inhibitor combinations: a large-scale pharmacovigilance analysis
Source: Eur J Clin Microbiol Infect Dis. 2021 Jan 7;40(6):1169–76. doi: 10.1007/s10096-020-04149-3 (PMC8139903; doi:10.1007/s10096-020-04149-3)
Supplement: Supplementary file 2 — (XLSX 120 kb). [file 10096_2020_4149_MOESM2_ESM.xlsx]

## Sheet: Sheet1
Case ID	Suspect Product Names	Suspect Product Active Ingredients	Reason for Use	Reactions	Serious	Outcomes	Sex	Event Date	Latest FDA Received Date	Case Priority	Patient Age	Patient Weight	Sender	Reporter Type	Report Source	Concomitant Product Names	Latest Manufacturer Received Date	Initial FDA Received Date	Country where Event occurred	Reported to Manufacturer?	Manufacturer Control Number	Literature Reference	Compounded Flag
13748544	Zerbaxa;Cancidas;Tegretol;Gaviscon;Ditropan;Neoral;Bactrim;Keppra;Solu-Medrol;Cellcept;Acupan;Eupantol	Pantoprazole Sodium;Nefopam Hydrochloride;Valacyclovir Hydrochloride;Methylprednisolone Sodium Succinate;Mycophenolate Mofetil\Mycophenolate Mofetil Hydrochloride;Levetiracetam;Sulfamethoxazole\Trimethoprim;Urapidil;Amino Acids\Dextrose\Electrolytes Nos\Soybean Oil;Cyclosporine;Acetaminophen;Linezolid;Hydrocortisone;Phloroglucinol\1,3,5-Trimethoxybenzene;Racecadotril;Oxybutynin Chloride;Sodium Al…	Abdominal Pain;Cellulitis;Diarrhoea;Epilepsy;Fungal Infection;Gastrooesophageal Reflux Disease;Hypertension;Pain;Parenteral Nutrition;Pneumocystis Jirovecii Pneumonia;Product Used For Unknown Indication;Prophylaxis;Prophylaxis Against Transplant Rejection;Pyrexia;Seizure	Seizure;Amnesia;Pancytopenia;Confusional State	Serious	Other Outcomes;Hospitalized	Male	29-MAR-2017	07-JUL-2020	Expedited	43 YR	Not Specified	Novartis	Healthcare Professional	Not Specified	Bisoprolol;Atovaquone;Privigen;Targocid;Ydralbum;Miconazole Nitrate;Amlodipine Besylate;Ramipril	29-JUN-2020	13-JUL-2017	FR	Not Specified	PHHY2017FR070254	-	-
17962759	Zerbaxa	Ceftolozane Sulfate\Tazobactam Sodium	Infection	Off Label Use	Non-Serious	Non-Serious	Female	-	30-JUN-2020	Non-Expedited	69 YR	Not Specified	Merck	Healthcare Professional	Not Specified	-	04-JUN-2020	30-JUN-2020	US	Not Specified	US-009507513-2006USA010433	Sheffield M, Nelson D, O'Neal M, Gould A, Bouchard J, Nicolau D, et al.. The use of continuous infusion Ceftolozane/tazobactam for resistant gram-negative bacterial infections: A case series. Journal of the American College of Clinical Pharmacy. 2020;3(1):360	-
17955915	Zerbaxa	Ceftolozane Sulfate\Tazobactam Sodium	Cystic Fibrosis	Off Label Use	Non-Serious	Non-Serious	Female	-	29-JUN-2020	Non-Expedited	32 YR	Not Specified	Merck	Healthcare Professional	Not Specified	-	04-JUN-2020	29-JUN-2020	US	Not Specified	US-009507513-2006USA002166	Sheffield M, Nelson D, O'Neal M, Gould A, Bouchard J, Nicolau D, et al.. The use of continuous infusion Ceftolozane/tazobactam for resistant gram-negative bacterial infections: A case series. Journal of the American College of Clinical Pharmacy. 2020;3(1):360	-
17890958	Zerbaxa	Ceftolozane Sulfate\Tazobactam Sodium	Wound Infection Pseudomonas	Adverse Event;Renal Function Test Abnormal	Serious	Hospitalized	Female	2020	27-JUN-2020	Non-Expedited	69 YR	66 KG	Merck	Healthcare Professional	Not Specified	-	23-JUN-2020	12-JUN-2020	US	Not Specified	US-009507513-2006USA002772	-	-
13740471	Neoral;Acupan;Cancidas;Eupantol;Ditropan;Cellcept;Bactrim;Zerbaxa;Solu-Medrol	Methylprednisolone Sodium Succinate;Sodium Alginate;Cilastatin Sodium\Imipenem;Hydrocortisone;Amino Acids\Dextrose\Electrolytes Nos\Soybean Oil;Amikacin;Ceftolozane Sulfate\Tazobactam Sodium;Acetaminophen;Racecadotril;Urapidil;Linezolid;Valacyclovir Hydrochloride;Sulfamethoxazole\Trimethoprim;Mycophenolate Mofetil\Mycophenolate Mofetil Hydrochloride;Ganciclovir;Oxybutynin Chloride;Pantoprazole So…	Abdominal Pain;Cellulitis;Diarrhoea;Fungal Infection;Gastrooesophageal Reflux Disease;Hypertension;Pain;Parenteral Nutrition;Pneumocystis Jirovecii Pneumonia;Product Used For Unknown Indication;Prophylaxis;Prophylaxis Against Transplant Rejection	Confusional State;Amnesia;Pancytopenia	Serious	Hospitalized	Male	29-MAR-2017	26-JUN-2020	Expedited	43 YR	Not Specified	Roche	Healthcare Professional	Not Specified	Atovaquone;Cilastatin Sodium\Imipenem;Linezolid;Ditropan;Ramipril;Targocid;Amlodipine Besylate;Keppra;Bisoprolol	22-JUN-2020	11-JUL-2017	FR	Not Specified	FR-ROCHE-1960249	-	-
17919819	Zerbaxa	Ceftolozane Sulfate\Tazobactam Sodium	Infective Pulmonary Exacerbation Of Cystic Fibrosis	Drug Effective For Unapproved Indication;Off Label Use	Non-Serious	Non-Serious	Female	-	19-JUN-2020	Non-Expedited	63 YR	Not Specified	Merck	Healthcare Professional	Not Specified	Ciprofloxacin	03-JUN-2020	19-JUN-2020	US	Not Specified	US-009507513-2006USA002878	Romano MT, Premraj S, Bray JM, Murillo LC.. Ceftolozane/tazobactam for pulmonary exacerbation in a 63-year-old cystic fibrosis patient with renal insufficiency and an elevated MIC to Pseudomonas aeruginosa. ID Cases. 2020;21:e00830	-
17814155	Zerbaxa	Ceftolozane Sulfate\Tazobactam Sodium;Ceftaroline Fosamil	Pseudomonas Infection	Thrombocytopenia	Serious	Other Outcomes;Hospitalized	Male	10-MAY-2020	19-JUN-2020	Expedited	44 YR	Not Specified	Merck	Healthcare Professional	Not Specified	-	13-JUN-2020	21-MAY-2020	IT	Not Specified	IT-009507513-2005ITA003285	-	-
17729733	-	Meropenem;Colistin;Acyclovir;Ceftolozane Sulfate\Tazobactam Sodium;Ciprofloxacin;Tacrolimus;Bendamustine Hydrochloride;Mycophenolate Mofetil;Posaconazole;Dexamethasone	Antibiotic Therapy;Cystitis Noninfective;Diffuse Large B-Cell Lymphoma;Immunosuppressant Drug Therapy;Immunosuppression;Product Used For Unknown Indication;Pseudomonas Infection;Stem Cell Transplant	Hyperbilirubinaemia;Venoocclusive Liver Disease;Product Use Issue;Viral Haemorrhagic Cystitis;Septic Shock;Candida Infection;Klebsiella Infection;Cytomegalovirus Infection;Inflammation;Pseudomonas Infection;Drug Ineffective;Ecthyma;Diffuse Large B-Cell Lymphoma;Oliguria;Neutropenia;Enterococcal Infection;Condition Aggravated;Multiple Organ Dysfunction Syndrome;Human Polyomavirus Infection;Product…	Serious	Hospitalized;Other Outcomes;Died	Male	-	19-JUN-2020	Expedited	23 YR	Not Specified	Novartis	Healthcare Professional	Not Specified	Levofloxacin;Ibrutinib;Avibactam;Fosfomycin;Ganciclovir	17-JUN-2020	30-APR-2020	PL	Not Specified	NVSC2020PL116857	Wojarska ET, Bojarska K, Sadus MW. Antibiotic therapy of multidrug resistance microorganisms for patient in intensive care unit hospitalised due to neutropenia in the course of hematooncological disease. Case study. INFECTION FORUM. 2019;10(5):321-5	-
15349236	Eupantol;Acupan;Privigen;Bactrim;Neoral;Cancidas;Gaviscon;Solu-Medrol;Ydralbum;Zerbaxa	Ceftolozane Sulfate\Tazobactam Sodium;Albumin Human;Cyclosporine;Acetaminophen;Methylprednisolone Sodium Succinate;Aluminum Hydroxide\Magnesium Carbonate;Mycophenolate Mofetil;Ursodiol;Urapidil;Caspofungin Acetate;Sodium Alginate;Human Immunoglobulin G;Sulfamethoxazole\Trimethoprim;Cyclosporine;Nefopam Hydrochloride;Racecadotril;Amino Acids\Dextrose\Electrolytes Nos\Soybean Oil;Magnesium Alginate…	Abdominal Pain;Cellulitis;Diarrhoea;Epilepsy;Fungal Infection;Gastrooesophageal Reflux Disease;Hypertension;Pain;Parenteral Nutrition;Pneumocystis Jirovecii Pneumonia;Product Used For Unknown Indication;Prophylaxis;Prophylaxis Against Transplant Rejection;Pyrexia	Pancytopenia;Seizure	Serious	Hospitalized;Other Outcomes	Male	APR-2017	19-JUN-2020	Expedited	43 YR	Not Specified	Johnson And Johnson	Healthcare Professional	Not Specified	Ramipril;Atovaquone;Cellcept;Miconazole Nitrate;Amlodipine Besylate;Bisoprolol;Keppra;Targocid	09-JUN-2020	04-SEP-2018	FR	Not Specified	FR-JNJFOC-20180623292	-	-
13741339	Neoral;Gaviscon;Bactrim;Keppra;Cancidas;Eupantol;Cellcept;Solu-Medrol;Acupan;Ditropan;Zerbaxa	Ceftolozane Sulfate\Tazobactam Sodium;Racecadotril;Urapidil;Oxybutynin Chloride;Magnesium Alginate\Sodium Alginate;Amikacin;Acetaminophen;Ursodiol;Nefopam Hydrochloride;Amino Acids\Dextrose\Electrolytes Nos\Soybean Oil;Methylprednisolone Sodium Succinate;Mycophenolate Mofetil\Mycophenolate Mofetil Hydrochloride;Pantoprazole Sodium;Valacyclovir Hydrochloride;Caspofungin Acetate;Cilastatin Sodium\I…	Abdominal Pain;Cellulitis;Diarrhoea;Epilepsy;Fungal Infection;Gastrooesophageal Reflux Disease;Hypertension;Pain;Parenteral Nutrition;Pneumocystis Jirovecii Pneumonia;Prophylaxis;Prophylaxis Against Transplant Rejection;Pyrexia	Amnesia;Confusional State;Pancytopenia;Drug Interaction	Serious	Hospitalized;Other Outcomes	Male	29-MAR-2017	17-JUN-2020	Expedited	43 YR	Not Specified	Pfizer	Healthcare Professional	Not Specified	Targocid;Atovaquone;Ramipril;Vancomycin;Amlodipine Besylate;Bisoprolol	10-JUN-2020	11-JUL-2017	FR	Not Specified	FR-PFIZER INC-2017293056	-	-
15089614	Bactrim;Eupantol;Cancidas;Gaviscon;Neoral;Solu-Medrol;Keppra;Ditropan;Cellcept;Acupan;Zerbaxa	Ceftolozane Sulfate\Tazobactam Sodium;Nefopam Hydrochloride;Acetaminophen;Mycophenolate Mofetil\Mycophenolate Mofetil Hydrochloride;Hydrocortisone;Racecadotril;Linezolid;Ganciclovir;Oxybutynin Chloride;Valacyclovir Hydrochloride;Levetiracetam;Magnesium Alginate\Sodium Alginate;Methylprednisolone Sodium Succinate;Cilastatin Sodium\Imipenem;Cyclosporine;Aluminum Hydroxide\Magnesium Carbonate;Ursodi…	Abdominal Pain;Cellulitis;Diarrhoea;Epilepsy;Fungal Infection;Gastrooesophageal Reflux Disease;Hypertension;Pain;Parenteral Nutrition;Pneumocystis Jirovecii Pneumonia;Product Used For Unknown Indication;Prophylaxis;Prophylaxis Against Transplant Rejection;Pyrexia	Pancytopenia;Amnesia;Confusional State	Serious	Hospitalized;Other Outcomes	Male	29-MAR-2017	13-JUN-2020	Expedited	43 YR	Not Specified	Aurobindo	Healthcare Professional	Not Specified	Targocid;Atovaquone;Bisoprolol;Amlodipine Besylate;Ramipril	05-JUN-2020	29-JUN-2018	FR	Not Specified	FR-AUROBINDO-AUR-APL-2018-032841	-	-
15731683	Zerbaxa;Solu-Medrol;Bactrim;Eupantol;Acupan;Cancidas;Neoral;Ditropan	Oxybutynin Chloride;Cyclosporine;Magnesium Alginate;Mycophenolate Mofetil;Caspofungin Acetate;Sodium Alginate\Sodium Bicarbonate;Cilastatin Sodium\Imipenem;Acetaminophen;Phloroglucinol\1,3,5-Trimethoxybenzene;Nefopam Hydrochloride;Amino Acids\Dextrose\Electrolytes Nos\Soybean Oil;Pantoprazole Sodium;Sulfamethoxazole\Trimethoprim;Methylprednisolone Sodium Succinate;Ganciclovir;Hydrocortisone;Cefto…	Abdominal Pain;Cellulitis;Diarrhoea;Epilepsy;Fungal Infection;Gastrooesophageal Reflux Disease;Hypertension;Pain;Parenteral Nutrition;Pneumocystis Jirovecii Pneumonia;Product Used For Unknown Indication;Prophylaxis;Prophylaxis Against Transplant Rejection;Pyrexia	Confusional State;Pancytopenia;Amnesia	Serious	Hospitalized	Male	29-MAR-2017	11-JUN-2020	Expedited	43 YR	Not Specified	Bausch And Lomb	Healthcare Professional	Not Specified	Bisoprolol;Targocid;Atovaquone;Ramipril;Cellcept;Keppra;Amlodipine Besylate	07-JUN-2020	17-DEC-2018	FR	Not Specified	FR-BAUSCH-BL-2018-034737	-	-
17881271	Zerbaxa	Ceftolozane Sulfate\Tazobactam Sodium	-	Anaemia;Renal Failure;Off Label Use	Serious	Hospitalized;Other Outcomes	Male	-	10-JUN-2020	Non-Expedited	Not Specified	Not Specified	Merck	Healthcare Professional	Not Specified	-	27-JAN-2020	10-JUN-2020	US	Not Specified	US-009507513-2001USA009879	-	-
17454570	Zerbaxa	Ceftolozane Sulfate\Tazobactam Sodium;Ceftaroline Fosamil	-	Neurotoxicity;Renal Impairment	Serious	Other Outcomes	Male	-	10-JUN-2020	Expedited	Not Specified	Not Specified	Merck	Consumer	Not Specified	-	09-JUN-2020	25-FEB-2020	US	Not Specified	US-009507513-2002USA007400	-	-
17871372	Eupantol;Gaviscon;Ditropan Xl;Acupan;Zerbaxa;Solu-Medrol;Neoral	Cyclosporine;Methylprednisolone Sodium Succinate;Ursodiol;Phloroglucinol;Ceftolozane Sulfate\Tazobactam Sodium;Nefopam Hydrochloride;Racecadotril;Oxybutynin Chloride;Amino Acids\Dextrose\Electrolytes Nos\Soybean Oil;Pantoprazole Sodium;Aluminum Hydroxide\Magnesium Carbonate;Cilastatin Sodium\Imipenem;Acetaminophen;Urapidil Hydrochloride;Sulfamethoxazole\Trimethoprim;Linezolid;Ganciclovir;Amikacin…	Cellulitis;Diarrhoea;Epilepsy;Fungal Infection;Gastrooesophageal Reflux Disease;Hypertension;Pain;Parenteral Nutrition;Pneumocystis Jirovecii Pneumonia;Product Used For Unknown Indication;Prophylaxis;Prophylaxis Against Transplant Rejection	Pancytopenia	Serious	Hospitalized	Not Specified	APR-2017	08-JUN-2020	Expedited	Not Specified	Not Specified	Sanofi Aventis	Healthcare Professional	Not Specified	Valacyclovir Hydrochloride;Keppra;Cellcept	03-JUN-2020	08-JUN-2020	FR	Not Specified	FR-SA-2020SA144569	-	-
17469947	Zerbaxa	Ceftolozane Sulfate\Tazobactam Sodium	Abdominal Infection	Product Use In Unapproved Indication;Product Use Issue	Non-Serious	Non-Serious	Not Specified	-	05-JUN-2020	Non-Expedited	14 YR	72.5 KG	Merck	Healthcare Professional	Not Specified	Metronidazole	26-MAY-2020	27-FEB-2020	US	Not Specified	US-009507513-2002USA007858	Molloy L, Abdulhamid I, Srivastava R, Ang JY. Ceftolozane/Tazobactam Treatment of Multidrug-resistant Pseudomonas aeruginosa Infections in Children. The Pediatric infectious disease Journal. 2020;1-2	-
17469946	Zerbaxa	Ceftolozane Sulfate\Tazobactam Sodium	Cystic Fibrosis	Product Use In Unapproved Indication	Non-Serious	Non-Serious	Not Specified	-	05-JUN-2020	Non-Expedited	19 YR	57.5 KG	Merck	Healthcare Professional	Not Specified	-	26-MAY-2020	27-FEB-2020	US	Not Specified	US-009507513-2002USA007857	Molloy L, Abdulhamid I, Srivastava R, Ang JY. Ceftolozane/Tazobactam Treatment of Multidrug-resistant Pseudomonas aeruginosa Infections in Children. The Pediatric infectious disease Journal. 2020;1-2	-
17469929	Zerbaxa	Ceftolozane Sulfate\Tazobactam Sodium	Cystic Fibrosis	Pathogen Resistance;Product Use Issue;Product Use In Unapproved Indication	Serious	Other Outcomes	Not Specified	-	05-JUN-2020	Expedited	11 YR	46.9 KG	Merck	Healthcare Professional	Not Specified	-	26-MAY-2020	27-FEB-2020	US	Not Specified	US-009507513-2002USA007856	Molloy L, Abdulhamid I, Srivastava R, Ang JY. Ceftolozane/Tazobactam Treatment of Multidrug-resistant Pseudomonas aeruginosa Infections in Children. The Pediatric Infectious Disease Journal. 2020;1-2	-
17469928	Zerbaxa	Ceftolozane Sulfate\Tazobactam Sodium	Pneumonia	Product Use Issue;Product Use In Unapproved Indication	Non-Serious	Non-Serious	Not Specified	-	05-JUN-2020	Non-Expedited	3 YR	13.3 KG	Merck	Healthcare Professional	Not Specified	-	26-MAY-2020	27-FEB-2020	US	Not Specified	US-009507513-2002USA007854	Molloy L, Abdulhamid I, Srivastava R, Ang JY. Ceftolozane/Tazobactam Treatment of Multidrug-resistant Pseudomonas aeruginosa Infections in Children. The Pediatric infectious disease Journal. 2020;1-2	-
17469917	Zerbaxa	Ceftolozane Sulfate\Tazobactam Sodium	Pneumonia	Product Use In Unapproved Indication;Product Use Issue	Non-Serious	Non-Serious	Not Specified	-	05-JUN-2020	Non-Expedited	5 YR	25.8 KG	Merck	Healthcare Professional	Not Specified	-	26-MAY-2020	27-FEB-2020	US	Not Specified	US-009507513-2002USA007853	Molloy L, Abdulhamid I, Srivastava R, Ang JY. Ceftolozane/Tazobactam Treatment of Multidrug-resistant Pseudomonas aeruginosa Infections in Children. The Pediatric infectious disease Journal. 2020;1-2	-
17469916	Zerbaxa	Ceftolozane Sulfate\Tazobactam Sodium	Pneumonia	Product Use In Unapproved Indication;Product Use Issue	Non-Serious	Non-Serious	Not Specified	-	05-JUN-2020	Non-Expedited	17 YR	61.9 KG	Merck	Healthcare Professional	Not Specified	-	26-MAY-2020	27-FEB-2020	US	Not Specified	US-009507513-2002USA007855	Molloy L, Abdulhamid I, Srivastava R, Ang JY. Ceftolozane/Tazobactam Treatment of Multidrug-resistant Pseudomonas aeruginosa Infections in Children. The Pediatric infectious disease Journal. 2020;1-2	-
17469895	Zerbaxa	Ceftolozane Sulfate\Tazobactam Sodium	Pneumonia	Product Use In Unapproved Indication;Product Use Issue	Non-Serious	Non-Serious	Not Specified	-	05-JUN-2020	Non-Expedited	9 YR	39.3 KG	Merck	Healthcare Professional	Not Specified	Valproic Acid	26-MAY-2020	27-FEB-2020	US	Not Specified	US-009507513-2002USA007852	Molloy L, Abdulhamid I, Srivastava R, Ang JY. Ceftolozane/Tazobactam Treatment of Multidrug-resistant Pseudomonas aeruginosa Infections in Children. The Pediatric infectious disease Journal. 2020;1-2	-
17469858	Zerbaxa	Ceftolozane Sulfate\Tazobactam Sodium	Pneumonia	Product Use Issue;Product Use In Unapproved Indication	Non-Serious	Non-Serious	Not Specified	-	05-JUN-2020	Non-Expedited	3 MTH	6.32 KG	Merck	Healthcare Professional	Not Specified	-	26-MAY-2020	27-FEB-2020	US	Not Specified	US-009507513-2002USA007851	Molloy L, Abdulhamid I, Srivastava R, Ang JY. Ceftolozane/Tazobactam Treatment of Multidrug-resistant Pseudomonas aeruginosa Infections in Children. The Pediatric infectious disease Journal. 2020;1-2	-
17469857	Zerbaxa	Ceftolozane Sulfate\Tazobactam Sodium	Pneumonia	Product Use Issue;Product Use In Unapproved Indication	Non-Serious	Non-Serious	Not Specified	-	05-JUN-2020	Non-Expedited	9 MTH	8.4 KG	Merck	Healthcare Professional	Not Specified	-	26-MAY-2020	27-FEB-2020	US	Not Specified	US-009507513-2002USA007850	Molloy L, Abdulhamid I, Srivastava R, Ang JY. Ceftolozane/Tazobactam Treatment of Multidrug-resistant Pseudomonas aeruginosa Infections in Children. The Pediatric infectious disease Journal. 2020;1-2	-
17469852	Zerbaxa	Ceftolozane Sulfate\Tazobactam Sodium	Pneumonia	Product Use In Unapproved Indication;Product Use Issue	Non-Serious	Non-Serious	Not Specified	-	05-JUN-2020	Non-Expedited	3 MTH	3.92 KG	Merck	Healthcare Professional	Not Specified	-	26-MAY-2020	27-FEB-2020	US	Not Specified	US-009507513-2002USA007849	Molloy L, Abdulhamid I, Srivastava R, Ang JY. Ceftolozane/Tazobactam Treatment of Multidrug-resistant Pseudomonas aeruginosa Infections in Children. The Pediatric infectious disease Journal. 2020;1-2	-
17469848	Zerbaxa	Ceftolozane Sulfate\Tazobactam Sodium	Cystic Fibrosis	Product Use In Unapproved Indication;Transaminases Increased;Product Use Issue	Non-Serious	Non-Serious	Not Specified	-	05-JUN-2020	Non-Expedited	14 YR	33 KG	Merck	Healthcare Professional	Not Specified	-	26-MAY-2020	27-FEB-2020	US	Not Specified	US-009507513-2002USA007848	Molloy L, Abdulhamid I, Srivastava R, Ang JY. Ceftolozane/Tazobactam Treatment of Multidrug-resistant Pseudomonas aeruginosa Infections in Children. The Pediatric infectious disease Journal. 2020;1-2	-
17469825	Zerbaxa	Ceftolozane Sulfate\Tazobactam Sodium	Decubitus Ulcer;Osteomyelitis	Product Use Issue;Product Use In Unapproved Indication;Pathogen Resistance	Serious	Other Outcomes	Not Specified	-	05-JUN-2020	Expedited	16 YR	61.7 KG	Merck	Healthcare Professional	Not Specified	-	26-MAY-2020	27-FEB-2020	US	Not Specified	US-009507513-2002USA007847	Molloy L, Abdulhamid I, Srivastava R, Ang JY. Ceftolozane/Tazobactam Treatment of Multidrug-resistant Pseudomonas aeruginosa Infections in Children. The Pediatric Infectious Disease Journal. 2020;1-2	-
17469824	Zerbaxa	Ceftolozane Sulfate\Tazobactam Sodium	Intra-Abdominal Fluid Collection;Pseudomonas Infection	Product Use Issue;Neutropenia;Product Use In Unapproved Indication	Serious	Other Outcomes	Not Specified	-	05-JUN-2020	Expedited	13 YR	48.7 KG	Merck	Healthcare Professional	Not Specified	Vancomycin;Ganciclovir;Cefepime	26-MAY-2020	27-FEB-2020	US	Not Specified	US-009507513-2002USA007232	Molloy L, Abdulhamid I, Srivastava R, Ang JY. Ceftolozane/Tazobactam Treatment of Multidrug-resistant Pseudomonas aeruginosa Infections in Children. The Pediatric infectious disease Journal. 2020;1-2	-
15265998	Acupan;Zerbaxa;Eupantol;Cancidas;Bactrim;Neoral;Ditropan;Keppra;Solu-Medrol	Methylprednisolone Sodium Succinate;Phloroglucinol\1,3,5-Trimethoxybenzene;Magnesium Alginate\Sodium Alginate;Phloroglucinol;Amikacin Sulfate;Racecadotril;Urapidil;Linezolid;Cyclosporine;Oxybutynin Chloride;Levetiracetam;Sodium Alginate;Mycophenolate Mofetil;Acetaminophen;Ursodiol;Cilastatin Sodium\Imipenem;Sulfamethoxazole\Trimethoprim;Ganciclovir;Caspofungin Acetate;Pantoprazole Sodium;Ceftoloz…	Cellulitis;Diarrhoea;Epilepsy;Fungal Infection;Gastrooesophageal Reflux Disease;Hypertension;Pain;Pneumocystis Jirovecii Pneumonia;Product Used For Unknown Indication;Prophylaxis;Prophylaxis Against Transplant Rejection	Confusional State;Amnesia;Pancytopenia	Serious	Other Outcomes;Hospitalized	Male	29-MAR-2017	04-JUN-2020	Expedited	43 YR	Not Specified	Glaxosmithkline	Healthcare Professional	Not Specified	Ramipril;Atovaquone;Bisoprolol;Amlodipine Besylate;Cellcept	02-JUN-2020	10-AUG-2018	FR	Not Specified	FR-GLAXOSMITHKLINE-FR2018124135	-	-
17854274	Zerbaxa	Ceftolozane Sulfate\Tazobactam Sodium;Meropenem;Daptomycin	Antibiotic Prophylaxis;Pneumonia Pseudomonal;Product Used For Unknown Indication	Pneumonia Pseudomonal;Pneumonia Necrotising;Lung Infiltration;Acute Kidney Injury;Transplant Rejection;Respiratory Failure;Septic Shock;Cytomegalovirus Test Positive	Serious	Hospitalized;Other Outcomes	Male	2019	03-JUN-2020	Expedited	38 YR	Not Specified	Xellia Pharmaceuticals	Healthcare Professional	Not Specified	Linezolid;Mycophenolic Acid	28-MAY-2020	03-JUN-2020	ES	Not Specified	ES-AXELLIA-003171	-	-
13775455	Neoral;Zerbaxa;Solu-Medrol;Cancidas;Eupantol;Bactrim;Acupan;Ditropan	Oxybutynin Chloride;Ursodiol;Nefopam Hydrochloride;Hydrocortisone;Cilastatin Sodium\Imipenem;Phloroglucinol\1,3,5-Trimethoxybenzene;Sulfamethoxazole\Trimethoprim;Mycophenolate Mofetil;Sodium Alginate\Sodium Bicarbonate;Pantoprazole Sodium;Sodium Alginate;Urapidil;Magnesium Alginate;Valacyclovir Hydrochloride;Caspofungin Acetate;Ceftolozane Sulfate\Tazobactam Sodium;Methylprednisolone Sodium Succi…	Abdominal Pain;Cellulitis;Diarrhoea;Epilepsy;Fungal Infection;Gastrooesophageal Reflux Disease;Hypertension;Pain;Parenteral Nutrition;Pneumocystis Jirovecii Pneumonia;Product Used For Unknown Indication;Prophylaxis;Prophylaxis Against Transplant Rejection;Pyrexia	Confusional State;Amnesia;Pancytopenia	Serious	Hospitalized	Male	29-MAR-2017	03-JUN-2020	Expedited	43 YR	Not Specified	Merck	Healthcare Professional	Not Specified	Bisoprolol;Amlodipine Besylate;Cellcept;Ramipril;Targocid;Atovaquone;Keppra	01-JUN-2020	20-JUL-2017	FR	Not Specified	FR-009507513-1707FRA007393	-	-
17843325	Zerbaxa	Ceftolozane Sulfate\Tazobactam Sodium;Daptomycin;Meropenem	Antibiotic Prophylaxis;Pneumonia Pseudomonal;Product Used For Unknown Indication	Acute Kidney Injury;Pneumonia Pseudomonal;Pneumonia Necrotising;Lung Infiltration;Respiratory Failure;Septic Shock;Transplant Rejection;Cytomegalovirus Test Positive	Serious	Hospitalized;Other Outcomes	Male	2019	30-MAY-2020	Expedited	38 YR	Not Specified	Accord	Healthcare Professional	Not Specified	Mycophenolic Acid;Linezolid	25-MAY-2020	30-MAY-2020	ES	Not Specified	ES-ACCORD-183440	-	-
17574785	-	Levofloxacin;Ganciclovir;Cytarabine;Doxorubicin;Dexamethasone;Avibactam Sodium\Ceftazidime;Mycophenolate Mofetil;Bendamustine;Ifosfamide;Carboplatin;Voriconazole;Vincristine;Posaconazole;Rituximab;Prednisone;Ceftolozane Sulfate\Tazobactam Sodium;Meropenem;Colistin;Tacrolimus;Acyclovir;Anidulafungin;Etoposide;Cyclophosphamide;Ciprofloxacin	Antibiotic Therapy;Cystitis Noninfective;Diffuse Large B-Cell Lymphoma;Immunosuppression;Product Used For Unknown Indication;Pseudomonas Infection	Septic Shock;Infection;Condition Aggravated;Diffuse Large B-Cell Lymphoma Recurrent;Drug Resistance;Multiple Organ Dysfunction Syndrome;Inflammatory Marker Increased;Drug Ineffective;Oliguria;Hyperbilirubinaemia;Disease Recurrence	Serious	Hospitalized;Other Outcomes;Died	Male	-	29-MAY-2020	Expedited	23 YR	Not Specified	Aurobindo	Healthcare Professional	Not Specified	Avibactam Sodium\Ceftazidime;Fosfomycin;Levofloxacin	19-MAY-2020	24-MAR-2020	PL	Not Specified	PL-AUROBINDO-AUR-APL-2020-015122	Wojarska-treda E, Bojarska K, Sadus-wojciechowska M. Antibiotic therapy of multidrug resistance microorganisms for patient in intensive care unit hospitalised due to neutropenia in the course of hematooncological disease. Case study. FORUM ZAKAZEN. 2019;10(5):321-325	-
16923375	Zerbaxa	Ceftolozane Sulfate\Tazobactam Sodium;Daptomycin;Meropenem	Antibiotic Prophylaxis;Pneumonia Pseudomonal;Product Used For Unknown Indication	Pneumonia Necrotising;Septic Shock;Lung Infiltration;Transplant Rejection;Pneumonia Pseudomonal;Cytomegalovirus Test Positive;Product Use In Unapproved Indication;Respiratory Failure;Acute Kidney Injury	Serious	Hospitalized;Other Outcomes	Male	2019	28-MAY-2020	Expedited	38 YR	Not Specified	Aurobindo	Healthcare Professional	Not Specified	Mycophenolate Sodium;Linezolid	19-MAY-2020	16-OCT-2019	ES	Not Specified	ES-AUROBINDO-AUR-APL-2019-067027	-	-
17822358	Zerbaxa	Ceftolozane Sulfate\Tazobactam Sodium;Meropenem;Daptomycin	Antibiotic Prophylaxis;Pneumonia Pseudomonal;Product Used For Unknown Indication	Cytomegalovirus Test Positive;Product Use In Unapproved Indication;Pneumonia Pseudomonal;Transplant Rejection;Acute Kidney Injury;Septic Shock;Respiratory Failure;Pneumonia Necrotising;Lung Infiltration	Serious	Other Outcomes;Hospitalized	Male	2019	26-MAY-2020	Non-Expedited	38 YR	Not Specified	Dr Reddys	Healthcare Professional	Not Specified	Mycophenolate Sodium;Linezolid	19-MAY-2020	26-MAY-2020	ES	Not Specified	ES-DRREDDYS-GER/SPN/20/0123171	-	-
17820044	-	Tazobactam;Meropenem;Ceftolozane	Skin Bacterial Infection	Drug Ineffective	Serious	Hospitalized;Other Outcomes	Female	-	25-MAY-2020	Expedited	83 YR	Not Specified	Aurobindo	Healthcare Professional	Not Specified	-	11-MAY-2020	25-MAY-2020	IT	Not Specified	IT-AUROBINDO-AUR-APL-2020-025174	Buonomo AR, Maraolo AE, Scotto R, Foggia M, Zappulo E, Congera P, et al.. Efficacy and safety of ceftolozane/tazobactam as therapeutic option for complicated skin and soft tissue infections by MDR/XDR Pseudomonas aeruginosa in patients with impaired renal function: a case series from a single-center experience.. Infection.. 2020;48(2):303-307	-
17819113	-	Levofloxacin;Colistin;Meropenem;Avibactam;Ceftolozane Sulfate\Tazobactam Sodium	Product Used For Unknown Indication	Drug Resistance	Serious	Hospitalized	Male	-	23-MAY-2020	Expedited	23 YR	Not Specified	Novartis	Healthcare Professional	Not Specified	-	20-MAY-2020	23-MAY-2020	PL	Not Specified	NVSC2020PL141355	Wojarska-treda E, Bojarska K, Sadus-wojciechowska M. Antibiotic therapy of multidrug resistance microorganisms for patient in intensive care unit hospitalised due to neutropenia in the course of hematooncological disease. Case study. FORUM ZAKAZEN. 2019;5:321-5	-
17815950	Zerbaxa	Ceftolozane Sulfate\Tazobactam Sodium;Ceftaroline Fosamil	-	Thrombocytopenia	Serious	Other Outcomes	Not Specified	-	22-MAY-2020	Expedited	49 YR	Not Specified	Merck	Healthcare Professional	Not Specified	-	15-MAY-2020	22-MAY-2020	IT	Not Specified	IT-009507513-2005ITA005419	-	-
16851985	Zerbaxa	Ceftolozane Sulfate\Tazobactam Sodium;Meropenem;Daptomycin	Antibiotic Prophylaxis;Pneumonia Pseudomonal;Product Used For Unknown Indication	Lung Infiltration;Respiratory Failure;Septic Shock;Pneumonia Necrotising;Product Use In Unapproved Indication;Acute Kidney Injury;Cytomegalovirus Test Positive;Transplant Rejection;Pneumonia Pseudomonal	Serious	Hospitalized;Other Outcomes	Male	2019	21-MAY-2020	Expedited	38 YR	Not Specified	Merck	Healthcare Professional	Not Specified	Mycophenolate Sodium;Linezolid	20-MAY-2020	25-SEP-2019	ES	Not Specified	ES-009507513-1909ESP008354	-	-
17800942	Zerbaxa	Ceftolozane Sulfate\Tazobactam Sodium	-	Product Storage Error;No Adverse Event	Non-Serious	Non-Serious	Not Specified	-	18-MAY-2020	Non-Expedited	Not Specified	Not Specified	Merck	Healthcare Professional	Not Specified	-	07-MAY-2020	18-MAY-2020	US	Not Specified	US-009507513-2005USA002345	-	-
17798539	Zerbaxa	Metronidazole;Ceftolozane Sulfate\Tazobactam Sodium	Pseudomonas Infection	Thrombocytopenia	Serious	Other Outcomes	Female	-	18-MAY-2020	Expedited	50 YR	Not Specified	Bausch And Lomb	Healthcare Professional	Not Specified	Tobramycin;Piperacillin And Tazobactam	12-MAY-2020	18-MAY-2020	CA	Not Specified	CA-BAUSCH-BL-2020-014309	-	-
17778918	Zerbaxa	Ceftolozane Sulfate\Tazobactam Sodium	Pneumonia;Pneumonia Pseudomonal	Dyspnoea	Serious	Died	Male	APR-2020	13-MAY-2020	Expedited	79 YR	Not Specified	Merck	Healthcare Professional	Not Specified	Minocycline Hydrochloride	07-MAY-2020	13-MAY-2020	JP	Not Specified	JP-009507513-2005JPN000181J	-	-
17778243	Zerbaxa	Ceftolozane Sulfate\Tazobactam Sodium	Cellulitis	No Adverse Event;Product Use In Unapproved Indication	Non-Serious	Non-Serious	Male	-	13-MAY-2020	Non-Expedited	Not Specified	Not Specified	Merck	Healthcare Professional	Not Specified	-	28-APR-2020	13-MAY-2020	US	Not Specified	US-009507513-2004USA008799	-	-
17578731	Zerbaxa	Ceftolozane Sulfate\Tazobactam Sodium	Urinary Tract Infection	Incorrect Product Administration Duration;Death;Incorrect Dose Administered	Serious	Died;Other Outcomes	Female	-	13-MAY-2020	Expedited	Not Specified	Not Specified	Merck	Healthcare Professional	Not Specified	-	12-MAY-2020	24-MAR-2020	PT	Not Specified	PT-009507513-2003PRT007365	-	-
17763768	Atarax;Kardegic;Neurontin;Abstral	Fentanyl Citrate;Ferrous Fumarate;Tramadol;Tobramycin Sulfate;Norepinephrine;Gabapentin;Vancomycin;Aspirin Dl-Lysine;Hydroxyzine Hydrochloride;Ceftolozane Sulfate\Tazobactam Sodium;Paroxetine Hydrochloride	Anxiety;Depression;Iron Deficiency;Ischaemic Heart Disease Prophylaxis;Neuralgia;Pain;Pneumonia;Supportive Care	Renal Failure;Encephalopathy	Serious	Died	Not Specified	11-AUG-2018	10-MAY-2020	Expedited	Not Specified	Not Specified	Zydus Pharm	Healthcare Professional	Not Specified	-	27-AUG-2018	10-MAY-2020	FR	Not Specified	FR-CADILA HEALTHCARE LIMITED-FR-ZYDUS-026766	-	-
17759369	-	Mycophenolate Mofetil;Ceftolozane Sulfate\Tazobactam Sodium;Acyclovir;Colistin;Ciprofloxacin;Tacrolimus;Dexamethasone;Meropenem;Posaconazole	Immunosuppression;Product Used For Unknown Indication;Pseudomonas Infection	Drug Resistance;Septic Shock;Condition Aggravated;Multiple Organ Dysfunction Syndrome;Hyperbilirubinaemia;Oliguria;Drug Ineffective	Serious	Died;Hospitalized;Other Outcomes	Male	-	08-MAY-2020	Expedited	23 YR	Not Specified	Ranbaxy	Healthcare Professional	Not Specified	Fosfomycin;Ganciclovir;Levofloxacin;Avibactam Sodium\Ceftazidime	28-FEB-2020	08-MAY-2020	PL	Not Specified	PL-SUN PHARMACEUTICAL INDUSTRIES LTD-2020R1-240024	Wojarska-treda E, Bojarska K, Sadus-wojciechowska M. Antibiotic therapy of multidrug resistance microorganisms for patient in intensive care unit hospitalised due to neutropenia in the course of hematooncological disease. Case study. FORUM ZAKAZEN. 2019;5:321-325	-
17529073	-	Tacrolimus;Ceftolozane Sulfate\Tazobactam Sodium;Bendamustine Hydrochloride;Dexamethasone;Mycophenolate Mofetil;Posaconazole;Colistin;Acyclovir;Ciprofloxacin;Meropenem	Antibiotic Therapy;Cystitis Noninfective;Diffuse Large B-Cell Lymphoma;Immunosuppressant Drug Therapy;Product Used For Unknown Indication;Pseudomonas Infection;Stem Cell Transplant	Product Use Issue;Klebsiella Infection;Cytomegalovirus Infection;Venoocclusive Liver Disease;Product Use In Unapproved Indication;Enterococcal Infection;Pseudomonas Infection;Candida Infection;Multiple Organ Dysfunction Syndrome;Viral Haemorrhagic Cystitis;Condition Aggravated;Drug Ineffective;Septic Shock;Hyperbilirubinaemia;Human Polyomavirus Infection;Ecthyma;Oliguria	Serious	Other Outcomes;Hospitalized;Died	Male	-	08-MAY-2020	Expedited	23 YR	Not Specified	Mylan	Healthcare Professional	Not Specified	Fosfomycin;Ganciclovir;Ibrutinib;Avibactam Sodium\Ceftazidime;Levofloxacin;Mycophenolate Mofetil	05-MAY-2020	11-MAR-2020	PL	Not Specified	PL-MYLANLABS-2020M1025756	Wojarska-Treda E, Bojarska K, Sadus-Wojciechowska M. Antibiotic therapy of multidrug resistance microorganisms for patient in intensive care unit hospitalised due to neutropenia in the course of hematooncological disease, Case study.. Infection forum. 2019;10(5):321-5	-
17756424	Venlafaxine	Venlafaxine Hydrochloride;Levofloxacin;Amoxicillin;Ceftolozane Sulfate\Tazobactam Sodium	Infection;Product Used For Unknown Indication	Status Epilepticus;Generalised Tonic-Clonic Seizure;Epilepsy	Serious	Hospitalized	Not Specified	03-FEB-2018	07-MAY-2020	Expedited	Not Specified	Not Specified	Zydus Pharm	Healthcare Professional	Not Specified	Kardegic;Irbesartan;Lansoprazole	28-FEB-2018	07-MAY-2020	FR	Not Specified	FR-CADILA HEALTHCARE LIMITED-FR-ZYDUS-022467	-	-
17726257	Zerbaxa	Ceftolozane Sulfate\Tazobactam Sodium	Osteomyelitis	Product Storage Error;Poor Quality Product Administered;Wrong Technique In Product Usage Process;No Adverse Event;Product Use In Unapproved Indication	Non-Serious	Non-Serious	Female	10-APR-2020	29-APR-2020	Non-Expedited	58 YR	Not Specified	Merck	Healthcare Professional	Not Specified	-	23-APR-2020	29-APR-2020	US	Not Specified	US-009507513-2004USA007613	-	-
17717725	-	Mycophenolate Mofetil;Dexamethasone;Ceftolozane Sulfate\Tazobactam Sodium;Posaconazole;Colistin;Ciprofloxacin;Tacrolimus;Meropenem;Acyclovir	Immunosuppressant Drug Therapy;Product Used For Unknown Indication;Pseudomonas Infection	Drug Ineffective;Septic Shock;Condition Aggravated;Oliguria;Hyperbilirubinaemia;Multiple Organ Dysfunction Syndrome	Serious	Other Outcomes;Died;Hospitalized	Male	-	28-APR-2020	Expedited	23 YR	Not Specified	Mylan	Healthcare Professional	Not Specified	Ganciclovir;Levofloxacin;Fosfomycin;Avibactam Sodium\Ceftazidime	24-APR-2020	28-APR-2020	PL	Not Specified	PL-MYLANLABS-2020M1041564	Wojarska-Treda E, Bojarska K, Saduss-Wojciechowska M.. Antibiotic therapy of multidrug resistance microorganisms for patient in intesive care unit hospitalised due to neutropenia in the course of hematooncological disease. Case study.. FORUM ZAKAZEN.. 2019;10(5):321-325	-
17245526	Envarsus Xr	Tacrolimus;Ceftolozane Sulfate\Tazobactam Sodium;Dexamethasone;Carboplatin;Doxorubicin;Voriconazole;Meropenem;Bendamustine Hydrochloride;Etoposide;Ciprofloxacin;Mycophenolate Mofetil;Cytarabine;Posaconazole;Acyclovir;Anidulafungin;Colistin	Antibiotic Therapy;Cystitis Noninfective;Diffuse Large B-Cell Lymphoma;Infection;Product Used For Unknown Indication;Pseudomonas Infection;Stem Cell Transplant	Septic Shock;Pseudomonas Infection;Inflammation;Human Polyomavirus Infection;Inflammatory Marker Increased;Enterococcal Infection;Multiple Organ Dysfunction Syndrome;Klebsiella Infection;Hyperbilirubinaemia;Drug Ineffective;Condition Aggravated;Oliguria;Ecthyma;Neutropenia;Cytomegalovirus Infection;Venoocclusive Liver Disease;Infection;Product Use In Unapproved Indication;Disease Recurrence;Candi…	Serious	Died;Other Outcomes;Hospitalized	Male	-	28-APR-2020	Expedited	23 YR	Not Specified	Veloxis Pharmaceuticals	Healthcare Professional	Not Specified	Ceftazidime;Levofloxacin;Ganciclovir;Fosfomycin;Ibrutinib;Avibactam	19-APR-2020	08-JAN-2020	PL	Not Specified	PL-VELOXIS PHARMACEUTICALS-2019VELPL-000781	Wojarska-areda E. Antibiotic therapy of multidrug resistance microorganisms for patient in intensive care unit hospitalised due to neutropenia in the course of hematooncological disease.. Case study.; Forum zakazen. 2019;10(5):321-325	-
17712692	-	Ceftolozane Sulfate\Tazobactam Sodium	-	Rash;Pancytopenia	Serious	Other Outcomes	Female	-	27-APR-2020	Expedited	Not Specified	Not Specified	Merck	Healthcare Professional	Not Specified	-	22-APR-2020	27-APR-2020	IT	Not Specified	IT-009507513-2004ITA007406	-	-
17575241	-	Ceftolozane Sulfate\Tazobactam Sodium	Groin Infection;Pseudomonas Infection	Product Use In Unapproved Indication	Non-Serious	Non-Serious	Male	-	24-APR-2020	Expedited	23 YR	Not Specified	Merck	Healthcare Professional	Not Specified	Colistin;Meropenem	22-APR-2020	24-MAR-2020	PL	Not Specified	PL-009507513-2003POL006661	Wojarska-treda E, Bojarska K, Sadus-wojciechowska M.. Antibiotic therapy of multidrug resistance microorganisms for patient in intensive care unit hospitalised due to neutropenia in the course of hematooncological disease. Case study.. Infection Forum. 2019;10(5):321-5	-
17488369	-	Caspofungin Acetate;Vancomycin;Meropenem;Ceftolozane Sulfate;Fluconazole;Anidulafungin;Linezolid;Daptomycin	Abdominal Infection;Candida Infection;Evidence Based Treatment;Haematoma Infection	Intestinal Ischaemia;Respiratory Tract Infection;Systemic Inflammatory Response Syndrome;Haemodynamic Instability;Rectal Perforation;Hypoperfusion;Perforation;Pneumonia;Aortoenteric Fistula;Spinal Cord Disorder;Death;Sepsis;Upper Gastrointestinal Haemorrhage;Multiple Organ Dysfunction Syndrome	Serious	Died;Other Outcomes	Male	2017	24-APR-2020	Expedited	71 YR	Not Specified	Novartis	Healthcare Professional	Not Specified	-	23-APR-2020	03-MAR-2020	ES	Not Specified	NVSC2020ES057197	-	-
17697007	Zerbaxa;Vabomere	Meropenem\Vaborbactam;Ceftolozane Sulfate\Tazobactam Sodium	Cystic Fibrosis	Swelling;Rash	Non-Serious	Non-Serious	Female	-	21-APR-2020	Direct	Not Specified	Not Specified	Fda-Ctu	Healthcare Professional	Health Professional	Heparin Sodium;Sodium Chloride	-	21-APR-2020	US	Not Specified	-	-	-
17689657	Vabomere;Zerbaxa	Ceftolozane Sulfate\Tazobactam Sodium;Meropenem\Vaborbactam	Cystic Fibrosis	Rash;Swelling	Non-Serious	Non-Serious	Female	-	20-APR-2020	Direct	Not Specified	Not Specified	Fda-Ctu	Healthcare Professional	Health Professional	-	-	20-APR-2020	US	Not Specified	-	-	-
17677622	Zerbaxa	Ceftolozane Sulfate\Tazobactam Sodium	Continuous Haemodiafiltration	Product Use In Unapproved Indication	Non-Serious	Non-Serious	Male	-	16-APR-2020	Non-Expedited	37 YR	187 KG	Merck	Healthcare Professional	Not Specified	-	07-APR-2020	16-APR-2020	US	Not Specified	US-009507513-2004USA003260	Mahmoud A, Shah A, Nutley K, Nicolau DP, Sutherland C, Jain M, et al.. Clinical pharmacokinetics of ceftolozane and tazobactam in an obese patient receiving continuous venovenous hemodiafiltration: A patient case and literature review. Journal of global antimicrobial resistance. 2020	-
17642682	Zerbaxa	Ceftolozane Sulfate\Tazobactam Sodium	Ecthyma	Drug Ineffective	Non-Serious	Non-Serious	Female	-	08-APR-2020	Non-Expedited	57 YR	Not Specified	Merck	Healthcare Professional	Not Specified	-	26-MAR-2020	08-APR-2020	US	Not Specified	US-009507513-2003USA010157	Krishnan N, Rechcigl K., Arcinegas A, Vaghaiwalla Z., Kaeley G. An open wound with an open question: Is it ecthyma gangrenosum?. Journal of Investigative Medicine. 2020;68(2)	-
17316537	Zerbaxa	Ceftolozane Sulfate\Tazobactam Sodium;Fexofenadine Hydrochloride	Erythema Multiforme;Pneumonia Pseudomonal	Erythema Multiforme;C-Reactive Protein Abnormal;Pyrexia;Respiratory Disorder	Serious	Hospitalized;Other Outcomes	Male	JAN-2020	06-APR-2020	Expedited	61 YR	Not Specified	Merck	Healthcare Professional	Not Specified	-	01-APR-2020	24-JAN-2020	JP	Not Specified	JP-009507513-2001JPN002399J	-	-
17623276	Zerbaxa	Ceftolozane Sulfate\Tazobactam Sodium	Empyema	Product Use In Unapproved Indication;Death	Serious	Other Outcomes;Died	Female	-	03-APR-2020	Expedited	33 YR	Not Specified	Merck	Healthcare Professional	Not Specified	-	17-MAR-2020	03-APR-2020	PT	Not Specified	PT-009507513-2003PRT007149	-	-
17568738	Zerbaxa	Ceftolozane Sulfate\Tazobactam Sodium	Bacteraemia	Product Use In Unapproved Indication;Leukopenia	Serious	Other Outcomes	Female	-	02-APR-2020	Expedited	Not Specified	Not Specified	Merck	Healthcare Professional	Not Specified	-	31-MAR-2020	21-MAR-2020	PT	Not Specified	PT-009507513-2003PRT007012	-	-
17563678	Zerbaxa	Ceftolozane Sulfate\Tazobactam Sodium	Osteomyelitis Bacterial	Off Label Use	Non-Serious	Non-Serious	Male	-	31-MAR-2020	Non-Expedited	79 YR	Not Specified	Merck	Healthcare Professional	Not Specified	-	26-MAR-2020	20-MAR-2020	US	Not Specified	US-009507513-2003USA003850	Gerlach AT, Bazan JA. Ceftolozane/tazobactam for treatment of osteomyelitis due to multi-drug-resistant Pseudomonas aeruginosa. Open Forum Infectious Diseases. 2018;5(S1):S120	-
17564068	Zerbaxa	Ceftolozane Sulfate\Tazobactam Sodium	Osteomyelitis Bacterial	Off Label Use	Non-Serious	Non-Serious	Male	-	28-MAR-2020	Non-Expedited	69 YR	Not Specified	Merck	Healthcare Professional	Not Specified	Daptomycin	26-MAR-2020	20-MAR-2020	US	Not Specified	US-009507513-2003USA003852	Gerlach AT, Bazan JA. Ceftolozane/tazobactam for treatment of osteomyelitis due to multi-drug-resistant Pseudomonas aeruginosa. Open Forum Infectious Diseases. 2018;5(S1):S120	-
17133235	Zerbaxa	Ceftolozane Sulfate\Tazobactam Sodium	Urinary Tract Infection	Thrombocytopenia	Serious	Other Outcomes	Male	25-NOV-2019	26-MAR-2020	Expedited	62 YR	Not Specified	Merck	Healthcare Professional	Not Specified	-	25-MAR-2020	10-DEC-2019	US	Not Specified	US-009507513-1912USA003617	-	-
17579338	-	Colistin;Meropenem;Ciprofloxacin;Tacrolimus;Acyclovir;Posaconazole;Ceftolozane Sulfate\Tazobactam Sodium;Mycophenolate Mofetil;Dexamethasone	Immunosuppression;Product Used For Unknown Indication;Pseudomonas Infection	Hyperbilirubinaemia;Drug Ineffective;Condition Aggravated;Oliguria;Septic Shock;Multiple Organ Dysfunction Syndrome	Serious	Died;Hospitalized;Other Outcomes	Male	-	25-MAR-2020	Expedited	23 YR	Not Specified	Glaxosmithkline	Healthcare Professional	Not Specified	Ganciclovir;Levofloxacin;Avibactam Sodium\Ceftazidime;Fosfomycin	10-MAR-2020	25-MAR-2020	PL	Not Specified	PL-GLAXOSMITHKLINE-PL2020GSK052505	Wojarska-Treda E, Bojarska K, Saduss-Wojciechowska M. Antibiotic therapy of multidrug resistance microorganisms for patient in intesive care unit hospitalised due to neutropenia in the course of hematooncological disease. Case study. FORUM ZAKAZEN. 2019;10(5):321-325	-
17576910	Zerbaxa	Ceftolozane Sulfate\Tazobactam Sodium	Abdominal Abscess	Uterine Abscess	Serious	Other Outcomes	Female	21-FEB-2020	24-MAR-2020	Expedited	83 YR	Not Specified	Merck	Healthcare Professional	Not Specified	-	19-MAR-2020	24-MAR-2020	JP	Not Specified	JP-009507513-2003JPN002098J	-	-
17576015	Zerbaxa	Ceftolozane Sulfate\Tazobactam Sodium	Lung Infiltration;Pleural Effusion;Pneumonia Pseudomonal	Hyperkalaemia;Renal Impairment;Diarrhoea;Hypernatraemia	Serious	Other Outcomes;Hospitalized	Male	MAR-2020	24-MAR-2020	Expedited	87 YR	Not Specified	Merck	Healthcare Professional	Not Specified	Darbepoetin Alfa;Eliquis	20-MAR-2020	24-MAR-2020	US	Not Specified	US-009507513-2003USA008442	-	-
17564237	Zerbaxa	Ceftolozane Sulfate\Tazobactam Sodium	Osteomyelitis Bacterial	Off Label Use	Non-Serious	Non-Serious	Male	-	20-MAR-2020	Non-Expedited	48 YR	Not Specified	Merck	Healthcare Professional	Not Specified	-	21-FEB-2020	20-MAR-2020	US	Not Specified	US-009507513-2003USA003849	Gerlach AT, Bazan JA. Ceftolozane/tazobactam for treatment of osteomyelitis due to multi-drug-resistant Pseudomonas aeruginosa. Open Forum Infectious Diseases. 2018;5(S1):S120	-
17564134	Zerbaxa	Ceftolozane Sulfate\Tazobactam Sodium	Osteomyelitis Bacterial	Off Label Use	Non-Serious	Non-Serious	Male	-	20-MAR-2020	Non-Expedited	37 YR	Not Specified	Merck	Healthcare Professional	Not Specified	-	21-FEB-2020	20-MAR-2020	US	Not Specified	US-009507513-2003USA003848	Gerlach AT, Bazan JA. Ceftolozane/tazobactam for treatment of osteomyelitis due to multi-drug-resistant Pseudomonas aeruginosa. Open Forum Infectious Diseases. 2018;5(S1):S120	-
17564094	Zerbaxa	Ceftolozane Sulfate\Tazobactam Sodium	Osteomyelitis Bacterial	Off Label Use	Non-Serious	Non-Serious	Male	-	20-MAR-2020	Non-Expedited	56 YR	Not Specified	Merck	Healthcare Professional	Not Specified	-	21-FEB-2020	20-MAR-2020	US	Not Specified	US-009507513-2003USA003845	Gerlach AT, Bazan JA. Ceftolozane/tazobactam for treatment of osteomyelitis due to multi-drug-resistant Pseudomonas aeruginosa. Open Forum Infectious Diseases. 2018;5(S1):S120	-
17564085	Zerbaxa	Ceftolozane Sulfate\Tazobactam Sodium	Osteomyelitis Bacterial	Off Label Use	Non-Serious	Non-Serious	Male	-	20-MAR-2020	Non-Expedited	69 YR	Not Specified	Merck	Healthcare Professional	Not Specified	-	21-FEB-2020	20-MAR-2020	US	Not Specified	US-009507513-2003USA003847	Gerlach AT, Bazan JA. Ceftolozane/tazobactam for treatment of osteomyelitis due to multi-drug-resistant Pseudomonas aeruginosa. Open Forum Infectious Diseases. 2018;5(S1):S120	-
17564039	Zerbaxa	Ceftolozane Sulfate\Tazobactam Sodium	Osteomyelitis Bacterial	Off Label Use	Non-Serious	Non-Serious	Male	-	20-MAR-2020	Non-Expedited	54 YR	Not Specified	Merck	Healthcare Professional	Not Specified	-	21-FEB-2020	20-MAR-2020	US	Not Specified	US-009507513-2003USA003853	Gerlach AT, Bazan JA. Ceftolozane/tazobactam for treatment of osteomyelitis due to multi-drug-resistant Pseudomonas aeruginosa. Open Forum Infectious Diseases. 2018;5(S1):S120	-
17563995	Zerbaxa	Ceftolozane Sulfate\Tazobactam Sodium	Osteomyelitis Bacterial	Off Label Use	Non-Serious	Non-Serious	Male	-	20-MAR-2020	Non-Expedited	53 YR	Not Specified	Merck	Healthcare Professional	Not Specified	-	21-FEB-2020	20-MAR-2020	US	Not Specified	US-009507513-2003USA003846	Gerlach AT, Bazan JA. Ceftolozane/tazobactam for treatment of osteomyelitis due to multi-drug-resistant Pseudomonas aeruginosa. Open Forum Infectious Diseases. 2018;5(S1):S120	-
17563960	Zerbaxa	Ceftolozane Sulfate\Tazobactam Sodium	Osteomyelitis Bacterial	Off Label Use	Non-Serious	Non-Serious	Male	-	20-MAR-2020	Non-Expedited	50 YR	Not Specified	Merck	Healthcare Professional	Not Specified	-	21-FEB-2020	20-MAR-2020	US	Not Specified	US-009507513-2003USA003851	Gerlach AT, Bazan JA. Ceftolozane/tazobactam for treatment of osteomyelitis due to multi-drug-resistant Pseudomonas aeruginosa. Open Forum Infectious Diseases. 2018;5(S1):S120	-
17563831	Zerbaxa	Ceftolozane Sulfate\Tazobactam Sodium	Osteomyelitis Bacterial	Off Label Use	Non-Serious	Non-Serious	Male	-	20-MAR-2020	Non-Expedited	48 YR	Not Specified	Merck	Healthcare Professional	Not Specified	-	21-FEB-2020	20-MAR-2020	US	Not Specified	US-009507513-2003USA000619	Gerlach AT, Bazan JA. Ceftolozane/tazobactam for treatment of osteomyelitis due to multi-drug-resistant Pseudomonas aeruginosa. Open Forum Infectious Diseases. 2018;5(S1):S120	-
17563827	Zerbaxa	Ceftolozane Sulfate\Tazobactam Sodium	Osteomyelitis Bacterial	Off Label Use	Non-Serious	Non-Serious	Male	-	20-MAR-2020	Non-Expedited	58 YR	Not Specified	Merck	Healthcare Professional	Not Specified	-	21-FEB-2020	20-MAR-2020	US	Not Specified	US-009507513-2003USA003844	Gerlach AT, Bazan JA. Ceftolozane/tazobactam for treatment of osteomyelitis due to multi-drug-resistant Pseudomonas aeruginosa. Open Forum Infectious Diseases. 2018;5(S1):S120	-
17563744	Zerbaxa	Ceftolozane Sulfate\Tazobactam Sodium	Osteomyelitis Bacterial	Off Label Use	Non-Serious	Non-Serious	Female	-	20-MAR-2020	Non-Expedited	61 YR	Not Specified	Merck	Healthcare Professional	Not Specified	-	21-FEB-2020	20-MAR-2020	US	Not Specified	US-009507513-2003USA003843	Gerlach AT, Bazan JA. Ceftolozane/tazobactam for treatment of osteomyelitis due to multi-drug-resistant Pseudomonas aeruginosa. Open Forum Infectious Diseases. 2018;5(S1):S120	-
17563627	Zerbaxa	Ceftolozane Sulfate\Tazobactam Sodium	Osteomyelitis Bacterial	Off Label Use	Non-Serious	Non-Serious	Male	-	20-MAR-2020	Non-Expedited	70 YR	Not Specified	Merck	Healthcare Professional	Not Specified	-	21-FEB-2020	20-MAR-2020	US	Not Specified	US-009507513-2003USA003854	Gerlach AT, Bazan JA. Ceftolozane/tazobactam for treatment of osteomyelitis due to multi-drug-resistant Pseudomonas aeruginosa. Open Forum Infectious Diseases. 2018;5(S1):S120	-
17553307	Ertapenem.;Cotrimoxazole	Sulfamethoxazole\Trimethoprim;Ciprofloxacin;Imipenem;Tigecycline;Ceftolozane Sulfate\Tazobactam Sodium;Gentamicin;Ertapenem Sodium;Meropenem	Product Used For Unknown Indication	Peritonitis;Drug Resistance	Serious	Hospitalized	Female	-	18-MAR-2020	Expedited	84 YR	Not Specified	Ranbaxy	Healthcare Professional	Not Specified	-	04-MAR-2020	18-MAR-2020	NZ	Not Specified	NZ-SUN PHARMACEUTICAL INDUSTRIES LTD-2020R1-240233	O'Riordan J, Bhally HS, Salmon AHJ, de Zoysa JR. Successful treatment of carbapenemase producing Enterobacteriaceae peritonitis: 'Old therapy for a new bug'. Perit Dial Int. 2020;40(1):100-102	-
17544103	Zerbaxa	Ceftolozane Sulfate\Tazobactam Sodium	Bacterial Infection;Pseudomonas Infection	Bacterial Infection;Drug Ineffective;White Blood Cell Count Decreased	Non-Serious	Non-Serious	Male	01-MAR-2020	16-MAR-2020	Non-Expedited	43 YR	Not Specified	Merck	Healthcare Professional	Not Specified	Zofran;Midodrine Hydrochloride;Furosemide;Gabapentin;Warfarin;Mucinex;Miralax;Trazodone Hydrochloride;Clonazepam;Famotidine;Keppra;Oxycodone;Effexor;Fluticasone;Vancomycin	03-MAR-2020	16-MAR-2020	US	Not Specified	US-009507513-2003USA001477	-	-
17541594	Zerbaxa	Ceftolozane Sulfate\Tazobactam Sodium	Pseudomonas Infection	Hepatic Enzyme Increased	Non-Serious	Non-Serious	Male	-	13-MAR-2020	Non-Expedited	Not Specified	Not Specified	Merck	Healthcare Professional	Not Specified	-	10-MAR-2020	13-MAR-2020	US	Not Specified	US-009507513-2003USA004246	-	-
17533773	Zerbaxa	Ceftolozane Sulfate\Tazobactam Sodium	Pseudomonas Infection	Rash	Non-Serious	Non-Serious	Female	2020	12-MAR-2020	Non-Expedited	Not Specified	Not Specified	Merck	Healthcare Professional	Not Specified	-	04-MAR-2020	12-MAR-2020	US	Not Specified	US-009507513-2003USA002003	-	-
17525088	Zerbaxa	Ceftolozane Sulfate\Tazobactam Sodium;Ciprofloxacin	Anxiety;Constipation;Depression;Iron Deficiency;Pain;Pseudomonas Infection;Wound	Lymphopenia;Thrombocytopenia	Serious	Hospitalized	Male	13-JAN-2020	10-MAR-2020	Expedited	73 YR	77.5 KG	Bayer	Healthcare Professional	Not Specified	Doliprane;Oxazepam;Cyamemazine;Effexor;Ferrous Sulfate;Oxycodone Hydrochloride;Folic Acid	04-MAR-2020	10-MAR-2020	FR	Not Specified	FR-BAYER-2020-038721	-	-
17521509	-	Ceftolozane Sulfate\Tazobactam Sodium	Abdominal Pain;Benign Prostatic Hyperplasia;Cerebrovascular Disorder;Diabetes Mellitus;Urinary Tract Infection	Product Prescribing Error;Hypertransaminasaemia	Serious	Hospitalized	Male	03-MAY-2019	10-MAR-2020	Expedited	90 YR	Not Specified	Merck	Healthcare Professional	Not Specified	Lansoprazole;Tamsulosin Hydrochloride;Aspirin;Vildagliptin	02-MAR-2020	10-MAR-2020	ES	Not Specified	ES-009507513-2003ESP000511	-	-
17521115	Zerbaxa	Ceftolozane Sulfate\Tazobactam Sodium	Pseudomonal Bacteraemia	Ileus Paralytic;Hypokalaemia	Serious	Died	Male	10-FEB-2020	10-MAR-2020	Expedited	65 YR	55 KG	Merck	Healthcare Professional	Not Specified	-	04-MAR-2020	10-MAR-2020	FR	Not Specified	FR-009507513-2003FRA001339	-	-
17518764	Zerbaxa	Ceftolozane Sulfate\Tazobactam Sodium	Pneumonia Aspiration	Drug Ineffective;Pneumonia Aspiration	Serious	Other Outcomes;Died	Not Specified	2020	09-MAR-2020	Expedited	8 DEC	Not Specified	Merck	Healthcare Professional	Not Specified	Meropenem	03-MAR-2020	09-MAR-2020	JP	Not Specified	JP-009507513-2003JPN000331J	-	-
17516058	Zerbaxa	Ceftolozane Sulfate\Tazobactam Sodium;Ciprofloxacin	Anxiety;Constipation;Depression;Iron Deficiency;Pain;Pseudomonas Infection;Wound	Lymphopenia;Thrombocytopenia	Serious	Hospitalized	Male	13-JAN-2020	09-MAR-2020	Expedited	73 YR	77.5 KG	Merck	Healthcare Professional	Not Specified	Movicol;Oxycodone Hydrochloride;Amikacin Sulfate;Folic Acid;Oxazepam;Doliprane;Ferrous Sulfate;Effexor;Cyamemazine	03-MAR-2020	09-MAR-2020	FR	Not Specified	FR-009507513-2003FRA000948	-	-
17513872	Zerbaxa	Ceftolozane Sulfate\Tazobactam Sodium;Ciprofloxacin	Anxiety;Constipation;Depression;Iron Deficiency;Pain;Pseudomonas Infection;Wound	Lymphopenia;Thrombocytopenia	Serious	Hospitalized	Male	13-JAN-2020	08-MAR-2020	Expedited	73 YR	77.5 KG	Teva	Healthcare Professional	Not Specified	Amikacin Sulfate;Movicol;Oxycodone Hydrochloride;Effexor;Doliprane;Ferrous Sulfate;Cyamemazine;Oxazepam;Folic Acid	02-MAR-2020	08-MAR-2020	FR	Not Specified	FR-TEVA-2020-FR-1195615	-	-
15549736	Zerbaxa;Cubicin;Minocycline	Minocycline Hydrochloride;Daptomycin;Ceftolozane Sulfate\Tazobactam Sodium;Polymyxin B Sulfate	Osteomyelitis	Sepsis	Serious	Died;Other Outcomes;Hospitalized	Male	-	06-MAR-2020	Expedited	72 YR	Not Specified	Novartis	Healthcare Professional	Not Specified	-	21-FEB-2020	25-OCT-2018	US	Not Specified	PHHY2018US137063	Gerlach AT,Goff DA, Bazan J. Ceftolozane/Tazobactam for the Treatment of Osteomyelitis Due to Multidrug-Resistant Pseudomonas aeruginosa. INFECTIOUS DISEASES IN CLINICAL PRACTICE. 2019;27(6):339-42	-
17499732	Zerbaxa	Ceftolozane Sulfate\Tazobactam Sodium	Pseudomonas Infection	Pyrexia;Drug Ineffective;Dyspnoea;Renal Impairment	Serious	Hospitalized;Other Outcomes	Male	-	04-MAR-2020	Non-Expedited	59 YR	Not Specified	Merck	Healthcare Professional	Not Specified	Warfarin;Pyridostigmine Bromide;Torsemide;Potassium Chloride;Cetirizine Hydrochloride;Rosuvastatin;Levothyroxine Sodium;Aspirin;Levalbuterol;Gabapentin;Vitamins;Magnesium Oxide;Doxazosin;Calcitriol	25-FEB-2020	04-MAR-2020	US	Not Specified	US-009507513-2002USA010201	-	-
17499696	Zerbaxa	Ceftolozane Sulfate\Tazobactam Sodium	Bacterial Disease Carrier;Osteomyelitis	Pneumonia;Product Use In Unapproved Indication;Renal Impairment	Serious	Hospitalized;Other Outcomes;Disabled;Life Threatening	Male	FEB-2020	04-MAR-2020	Expedited	Not Specified	Not Specified	Merck	Healthcare Professional	Not Specified	-	28-FEB-2020	04-MAR-2020	US	Not Specified	US-009507513-2003USA000475	-	-
17499268	Zerbaxa	Ceftolozane Sulfate\Tazobactam Sodium	Drug Resistance	Renal Disorder	Non-Serious	Non-Serious	Female	12-FEB-2020	04-MAR-2020	Non-Expedited	57 YR	Not Specified	Merck	Healthcare Professional	Not Specified	-	21-FEB-2020	04-MAR-2020	US	Not Specified	US-009507513-2002USA009073	-	-
17386778	-	Meropenem;Ceftolozane Sulfate\Tazobactam Sodium;Anidulafungin;Caspofungin;Vancomycin;Linezolid;Daptomycin;Fluconazole	Abdominal Infection;Candida Infection;Evidence Based Treatment;Haematoma Infection	Rectal Perforation;Hypoperfusion;Pneumonia;Aortoenteric Fistula;Systemic Inflammatory Response Syndrome;Perforation;Multiple Organ Dysfunction Syndrome;Respiratory Tract Infection;Sepsis;Haemodynamic Instability;Spinal Cord Disorder;Intestinal Ischaemia;Upper Gastrointestinal Haemorrhage;Death	Serious	Died;Other Outcomes	Male	2017	04-MAR-2020	Expedited	71 YR	Not Specified	Mylan	Healthcare Professional	Not Specified	-	28-FEB-2020	06-FEB-2020	ES	Not Specified	ES-MYLANLABS-2020M1014220	-	-
15547110	Zerbaxa	Ceftolozane Sulfate\Tazobactam Sodium;Metronidazole;Vancomycin	Osteomyelitis Bacterial	Off Label Use	Non-Serious	Non-Serious	Male	-	03-MAR-2020	Non-Expedited	59 YR	Not Specified	Merck	Healthcare Professional	Not Specified	-	21-FEB-2020	24-OCT-2018	US	Not Specified	US-009507513-1810USA010294	Gerlach AT, Bazan J. Ceftolozane/tazobactam for treatment of osteomyelitis due to multi-drug-resistant pseudomonas aeruginosa. Open Forum Infectious Diseases. 2018;5(Supp1):S120	-
15551541	Zerbaxa	Ceftolozane Sulfate\Tazobactam Sodium	Osteomyelitis Bacterial	Off Label Use	Non-Serious	Non-Serious	Female	-	02-MAR-2020	Non-Expedited	56 YR	Not Specified	Merck	Healthcare Professional	Not Specified	-	21-FEB-2020	25-OCT-2018	US	Not Specified	US-009507513-1810USA010291	Gerlach AT, Bazan JA. Ceftolozane/tazobactam for treatment of osteomyelitis due to multi-drug-resistant pseudomonas aeruginosa. Open Forum Infectious Diseases. 2018;5(S1):S120	-
15551536	Minocycline;Zerbaxa	Ceftolozane Sulfate\Tazobactam Sodium;Minocycline Hydrochloride;Polymyxin B Sulfate	Osteomyelitis;Osteomyelitis Bacterial	Off Label Use	Non-Serious	Non-Serious	Male	-	02-MAR-2020	Non-Expedited	68 YR	Not Specified	Merck	Healthcare Professional	Not Specified	-	21-FEB-2020	25-OCT-2018	US	Not Specified	US-009507513-1810USA010295	Gerlach AT, Bazan J. Ceftolozane/tazobactam for treatment of osteomyelitis due to multi-drug-resistant pseudomonas aeruginosa. Open Forum Infectious Diseases. 2018;5(S1):S120	-
15547111	Zerbaxa	Ceftolozane Sulfate\Tazobactam Sodium	Osteomyelitis Bacterial	Off Label Use	Non-Serious	Non-Serious	Female	-	02-MAR-2020	Non-Expedited	44 YR	Not Specified	Merck	Healthcare Professional	Not Specified	-	21-FEB-2020	24-OCT-2018	US	Not Specified	US-009507513-1810USA010292	Gerlach AT, Bazan JA. Ceftolozane/tazobactam for treatment of osteomyelitis due to multi-drug-resistant Pseudomonas aeruginosa. Open Forum Infectious Diseases. 2018;5(S1):S120	-
15547106	Zerbaxa;Cubicin;Minocycline	Minocycline Hydrochloride;Daptomycin;Ceftolozane Sulfate\Tazobactam Sodium;Polymyxin B Sulfate	Osteomyelitis Bacterial	Off Label Use	Non-Serious	Non-Serious	Male	-	02-MAR-2020	Non-Expedited	72 YR	Not Specified	Merck	Healthcare Professional	Not Specified	-	21-FEB-2020	24-OCT-2018	US	Not Specified	US-009507513-1810USA010293	Gerlach AT, Bazan J. Ceftolozane/tazobactam for treatment of osteomyelitis due to multi-drug-resistant pseudomonas aeruginosa. Open Forum Infectious Diseases. 2018;5(S1):S120	-
17437855	Zerbaxa	Ceftolozane Sulfate\Tazobactam Sodium	-	Thrombocytopenia	Serious	Other Outcomes	Male	-	19-FEB-2020	Expedited	Not Specified	Not Specified	Merck	Healthcare Professional	Not Specified	-	13-FEB-2020	19-FEB-2020	IT	Not Specified	IT-009507513-2002ITA005726	-	-
17425365	Zerbaxa	Ceftolozane Sulfate\Tazobactam Sodium	-	Thrombocytopenia	Serious	Other Outcomes	Male	-	18-FEB-2020	Expedited	Not Specified	Not Specified	Merck	Healthcare Professional	Not Specified	-	13-FEB-2020	18-FEB-2020	IT	Not Specified	IT-009507513-2002ITA005742	-	-
17363052	Zerbaxa	Ceftolozane Sulfate\Tazobactam Sodium	Sepsis	Death	Serious	Died;Other Outcomes	Not Specified	22-JAN-2020	17-FEB-2020	Expedited	64 YR	Not Specified	Merck	Healthcare Professional	Not Specified	Amikacin Sulfate;Clindamycin;Cubicin	12-FEB-2020	03-FEB-2020	JP	Not Specified	JP-009507513-2001JPN002868J	-	-
17144180	-	Anidulafungin;Fluconazole;Vancomycin;Linezolid;Daptomycin;Ceftolozane Sulfate\Tazobactam Sodium;Caspofungin Acetate;Meropenem	Abdominal Infection;Candida Infection;Evidence Based Treatment;Haematoma Infection	Upper Gastrointestinal Haemorrhage;Rectal Perforation;Pneumonia;Aortoenteric Fistula;Systemic Inflammatory Response Syndrome;Sepsis;Intestinal Ischaemia;Haemodynamic Instability;Hypoperfusion;Respiratory Tract Infection;Death;Spinal Cord Disorder;Multiple Organ Dysfunction Syndrome	Serious	Died;Other Outcomes	Male	2017	14-FEB-2020	Expedited	71 YR	Not Specified	Pfizer	Healthcare Professional	Not Specified	-	10-FEB-2020	12-DEC-2019	ES	Not Specified	ES-PFIZER INC-2019535051	-	-
17415496	-	Vancomycin;Meropenem;Anidulafungin;Caspofungin;Ceftolozane Sulfate\Tazobactam Sodium;Daptomycin;Linezolid;Fluconazole	Abdominal Infection;Candida Infection;Evidence Based Treatment;Haematoma Infection	Systemic Inflammatory Response Syndrome;Haemodynamic Instability;Hypoperfusion;Multiple Organ Dysfunction Syndrome;Sepsis;Upper Gastrointestinal Haemorrhage;Intestinal Ischaemia;Spinal Cord Disorder;Rectal Perforation;Respiratory Tract Infection;Death;Aortoenteric Fistula;Pneumonia	Serious	Died;Other Outcomes	Male	2017	13-FEB-2020	Expedited	71 YR	Not Specified	Mylan	Healthcare Professional	Not Specified	-	11-FEB-2020	13-FEB-2020	ES	Not Specified	ES-MYLANLABS-2020M1016337	-	-
17399294	Bactrim	Sulfamethoxazole\Trimethoprim;Voriconazole;Valganciclovir;Tobramycin;Ceftolozane Sulfate	Antiinflammatory Therapy;Bacteraemia;Pain Prophylaxis;Pneumonia;Product Used For Unknown Indication;Prophylaxis;Prophylaxis Against Transplant Rejection;Supportive Care;Thrombosis Prophylaxis	Overdose;Off Label Use;Renal Impairment	Serious	Other Outcomes	Male	19-JUL-2019	11-FEB-2020	Expedited	24 YR	48 KG	Ranbaxy	Healthcare Professional	Not Specified	Cellcept;Colistin;Prograf;Prednisone;Calciparine;Furosemide;Skenan	27-JAN-2020	11-FEB-2020	FR	Not Specified	FR-SUN PHARMACEUTICAL INDUSTRIES LTD-2020RR-236229	-	-
17395798	Zerbaxa	Linezolid;Ceftolozane Sulfate\Tazobactam Sodium;Warfarin Sodium;Clopidogrel Hydrochloride	Atrial Fibrillation;Osteitis;Product Used For Unknown Indication;Thrombosis Prophylaxis	Gastrointestinal Haemorrhage;Shock Haemorrhagic	Serious	Hospitalized	Male	02-OCT-2019	10-FEB-2020	Expedited	72 YR	86 KG	Novartis	Healthcare Professional	Not Specified	Nebivolol;Amlodipine;Polyethylene Glycol 4000;Pregabalin;Levemir;Tamsulosin Hydrochloride;Furosemide;Clotiazepam;Vildagliptin	03-FEB-2020	10-FEB-2020	FR	Not Specified	NVSC2020FR028185	-	-
17213581	Bactrim	Sulfamethoxazole\Trimethoprim;Ceftolozane Sulfate\Tazobactam Sodium;Valganciclovir;Voriconazole;Tobramycin;Ceftolozane Sulfate	Antiinflammatory Therapy;Bacteraemia;Pain Prophylaxis;Pneumonia;Product Used For Unknown Indication;Prophylaxis;Prophylaxis Against Transplant Rejection;Supportive Care;Thrombosis Prophylaxis	Overdose;Renal Impairment;Off Label Use	Serious	Other Outcomes	Male	19-JUL-2019	07-FEB-2020	Expedited	24 YR	48 KG	Mylan	Healthcare Professional	Not Specified	Tobramycin;Calciparine;Furosemide;Prograf;Cellcept;Skenan;Colistin;Prednisone	31-JAN-2020	30-DEC-2019	FR	Not Specified	FR-MYLANLABS-2019M1130196	-	-
17372726	Zerbaxa	Ceftolozane Sulfate\Tazobactam Sodium	Sepsis	Gastric Cancer	Serious	Died;Other Outcomes	Female	JAN-2019	05-FEB-2020	Expedited	62 YR	Not Specified	Merck	Healthcare Professional	Not Specified	-	31-JAN-2020	05-FEB-2020	JP	Not Specified	JP-009507513-2002JPN000124J	-	-
17150573	-	Caspofungin Acetate;Fluconazole;Meropenem;Linezolid;Vancomycin;Ceftolozane Sulfate\Tazobactam Sodium;Anidulafungin;Daptomycin	Abdominal Infection;Candida Infection;Evidence Based Treatment;Haematoma Infection	Sepsis;Perforation;Rectal Perforation;Aortoenteric Fistula;Death;Systemic Inflammatory Response Syndrome;Spinal Cord Disorder;Pneumonia;Respiratory Tract Infection;Multiple Organ Dysfunction Syndrome;Upper Gastrointestinal Haemorrhage;Intestinal Ischaemia;Hypoperfusion;Haemodynamic Instability	Serious	Other Outcomes;Died	Male	2017	04-FEB-2020	Expedited	71 YR	Not Specified	Aurobindo	Healthcare Professional	Not Specified	-	27-JAN-2020	13-DEC-2019	ES	Not Specified	ES-AUROBINDO-AUR-APL-2019-104939	-	-
17353003	Zerbaxa	Ceftolozane Sulfate\Tazobactam Sodium	Urinary Tract Infection	Seizure	Serious	Hospitalized	Male	04-JAN-2020	31-JAN-2020	Expedited	70 YR	85 KG	Merck	Healthcare Professional	Not Specified	-	28-JAN-2020	31-JAN-2020	IT	Not Specified	IT-009507513-2001ITA009959	-	-
16891539	Zerbaxa	Ceftolozane Sulfate\Tazobactam Sodium	Abdominal Infection;Blood Pressure Decreased;Post Procedural Complication;Prophylaxis;Sedation;Tachycardia	Pneumonia	Serious	Died;Other Outcomes	Male	-	30-JAN-2020	Expedited	Not Specified	47 KG	Merck	Healthcare Professional	Not Specified	Meropenem;Cefmetazole;Norepinephrine;Omeprazole;Flomoxef;Zosyn;Landiolol Hydrochloride;Fentanyl;Precedex	24-JAN-2020	07-OCT-2019	JP	Not Specified	JP-009507513-1910JPN000654J	-	-
17336392	Zerbaxa	Ceftolozane Sulfate\Tazobactam Sodium	Pneumonia	Sepsis	Serious	Other Outcomes;Died	Male	JAN-2020	28-JAN-2020	Expedited	Not Specified	Not Specified	Merck	Healthcare Professional	Not Specified	-	20-JAN-2020	28-JAN-2020	AT	Not Specified	AT-009507513-2001AUT006978	-	-
17326526	Clopidogrel;Zerbaxa	Ceftolozane Sulfate\Tazobactam Sodium;Clopidogrel Bisulfate;Warfarin Sodium;Linezolid	Atrial Fibrillation;Osteitis;Thrombosis Prophylaxis	Drug Interaction;Shock Haemorrhagic;Gastrointestinal Haemorrhage	Serious	Hospitalized	Male	02-OCT-2019	27-JAN-2020	Expedited	72 YR	86 KG	Mylan	Healthcare Professional	Not Specified	Pregabalin;Tamsulosin;Levemir;Furosemide;Nebivolol;Clotiazepam;Amlodipine;Polyethylene Glycol 4000;Vildagliptin	20-JAN-2020	27-JAN-2020	FR	Not Specified	FR-MYLANLABS-2020M1008231	-	-
17130688	-	Daptomycin;Linezolid;Ceftolozane Sulfate\Tazobactam Sodium;Fluconazole;Anidulafungin;Caspofungin Acetate;Meropenem;Vancomycin	Abdominal Infection;Candida Infection;Evidence Based Treatment;Haematoma Infection	Spinal Cord Disorder;Intestinal Ischaemia;Respiratory Tract Infection;Multiple Organ Dysfunction Syndrome;Death;Perforation;Hypoperfusion;Sepsis;Haemodynamic Instability;Aortoenteric Fistula;Systemic Inflammatory Response Syndrome;Pneumonia;Upper Gastrointestinal Haemorrhage	Serious	Other Outcomes;Died	Male	2017	24-JAN-2020	Expedited	71 YR	Not Specified	Novartis	Healthcare Professional	Not Specified	-	18-JAN-2020	09-DEC-2019	ES	Not Specified	NVSC2019ES062898	-	-
17125353	-	Caspofungin Acetate;Vancomycin;Daptomycin;Anidulafungin;Ceftolozane Sulfate\Tazobactam Sodium;Fluconazole;Meropenem;Linezolid	Abdominal Infection;Candida Infection;Evidence Based Treatment;Haematoma Infection	Haemodynamic Instability;Death;Hypoperfusion;Systemic Inflammatory Response Syndrome;Intestinal Ischaemia;Spinal Cord Disorder;Upper Gastrointestinal Haemorrhage;Multiple Organ Dysfunction Syndrome;Pneumonia;Rectal Perforation;Respiratory Tract Infection;Sepsis;Aortoenteric Fistula	Serious	Other Outcomes;Died	Male	2017	23-JAN-2020	Expedited	71 YR	Not Specified	Merck	Healthcare Professional	Not Specified	-	18-JAN-2020	07-DEC-2019	ES	Not Specified	ES-009507513-1912ESP002007	-	-
16941996	Zerbaxa	Ceftolozane Sulfate\Tazobactam Sodium	Pneumonia Bacterial	Pathogen Resistance;Pneumonia Bacterial	Serious	Disabled;Other Outcomes	Male	2019	21-JAN-2020	Expedited	33 YR	Not Specified	Merck	Healthcare Professional	Not Specified	-	16-JAN-2020	21-OCT-2019	US	Not Specified	US-009507513-1910USA011484	-	-
16361684	Zerbaxa	Ceftolozane Sulfate\Tazobactam Sodium;Gentamicin	Product Used For Unknown Indication;Pseudomonal Bacteraemia;Pseudomonas Infection	Acute Kidney Injury	Serious	Hospitalized	Male	19-FEB-2019	21-JAN-2020	Expedited	57 YR	Not Specified	Bausch And Lomb	Healthcare Professional	Not Specified	Insulin Glargine;Aspirin;Pantoprazole Sodium;Bisoprolol;Novorapid;Metformin Hydrochloride\Vildagliptin;Atorvastatin	06-JAN-2020	28-MAY-2019	ES	Not Specified	ES-BAUSCH-BL-2019-015094	-	-
17275098	-	Ceftolozane Sulfate\Tazobactam Sodium	-	Transaminases Increased	Serious	Other Outcomes	Male	25-APR-2019	16-JAN-2020	Expedited	67 YR	Not Specified	Merck	Healthcare Professional	Not Specified	-	13-JAN-2020	16-JAN-2020	ES	Not Specified	ES-009507513-2001ESP004365	-	-
17175596	-	Fluconazole;Vancomycin;Ceftolozane Sulfate\Tazobactam Sodium;Meropenem;Linezolid;Anidulafungin;Caspofungin Acetate;Daptomycin	Abdominal Infection;Candida Infection;Evidence Based Treatment;Haematoma Infection	Aortoenteric Fistula;Rectal Perforation;Death;Respiratory Tract Infection;Sepsis;Multiple Organ Dysfunction Syndrome;Haemodynamic Instability;Pneumonia;Intestinal Ischaemia;Upper Gastrointestinal Haemorrhage;Hypoperfusion;Spinal Cord Disorder;Systemic Inflammatory Response Syndrome	Serious	Died;Other Outcomes	Male	2017	15-JAN-2020	Expedited	71 YR	Not Specified	Fresenius Kabi	Healthcare Professional	Not Specified	-	08-JAN-2020	19-DEC-2019	ES	Not Specified	ES-FRESENIUS KABI-FK201913875	-	-
17101654	Bactrim	Sulfamethoxazole\Trimethoprim;Tobramycin;Ceftolozane Sulfate;Valganciclovir;Voriconazole	Antiinflammatory Therapy;Bacteraemia;Pain Prophylaxis;Pneumonia;Product Used For Unknown Indication;Prophylaxis;Prophylaxis Against Transplant Rejection;Supportive Care;Thrombosis Prophylaxis	Renal Impairment;Off Label Use;Overdose	Serious	Other Outcomes	Male	19-JUL-2019	09-JAN-2020	Expedited	24 YR	48 KG	Novartis	Healthcare Professional	Not Specified	Cellcept;Calciparine;Colistin;Skenan;Furosemide;Prednisone;Prograf	02-JAN-2020	02-DEC-2019	FR	Not Specified	NVSC2019FR047205	-	-
16890493	Bactrim	Sulfamethoxazole\Trimethoprim;Valganciclovir;Voriconazole;Ceftolozane Sulfate\Tazobactam Sodium;Tobramycin	Antiinflammatory Therapy;Bacteraemia;Pain Prophylaxis;Pneumonia;Product Used For Unknown Indication;Prophylaxis;Prophylaxis Against Transplant Rejection;Supportive Care;Thrombosis Prophylaxis	Off Label Use;Overdose;Renal Impairment	Serious	Other Outcomes	Male	19-JUL-2019	09-JAN-2020	Expedited	24 YR	48 KG	Aurobindo	Healthcare Professional	Not Specified	Cellcept;Furosemide;Prograf;Colistin;Calciparine;Skenan;Prednisone;Tobramycin	31-DEC-2019	07-OCT-2019	FR	Not Specified	FR-AUROBINDO-AUR-APL-2019-064925	-	-
17248877	-	Vancomycin;Ceftolozane;Amikacin;Aztreonam;Meropenem Anhydrous;Tazobactam;Gentamicin	Septic Shock	Pruritus;Eosinophilia;Toxic Skin Eruption;Acute Kidney Injury;Rash;Accidental Overdose	Serious	Hospitalized	Female	13-AUG-2019	08-JAN-2020	Expedited	31 YR	164 KG	Mylan	Healthcare Professional	Not Specified	-	03-JAN-2020	08-JAN-2020	FR	Not Specified	FR-MYLANLABS-2020M1001515	-	-
16847155	Zerbaxa	Ceftolozane Sulfate\Tazobactam Sodium	Onychomycosis	Drug Ineffective For Unapproved Indication;Onychomycosis	Serious	Hospitalized	Male	-	30-DEC-2019	Expedited	Not Specified	Not Specified	Merck	Healthcare Professional	Not Specified	-	23-DEC-2019	24-SEP-2019	US	Not Specified	US-009507513-1909USA007450	-	-
17210578	Zerbaxa	Ceftolozane Sulfate\Tazobactam Sodium	Pseudomonas Infection	Lung Neoplasm Malignant;Pneumothorax	Serious	Died;Other Outcomes	Male	03-JUL-2019	27-DEC-2019	Expedited	Not Specified	Not Specified	Merck	Healthcare Professional	Not Specified	Meropenem	10-JUL-2019	27-DEC-2019	JP	Not Specified	JP-009507513-1907JPN001229J	-	-
17188496	Zerbaxa;Cubicin	Daptomycin;Ceftolozane Sulfate\Tazobactam Sodium	Post Procedural Bile Leak	Product Use In Unapproved Indication	Non-Serious	Non-Serious	Male	-	22-DEC-2019	Non-Expedited	62 YR	Not Specified	Merck	Healthcare Professional	Not Specified	-	12-DEC-2019	22-DEC-2019	US	Not Specified	US-009507513-1912USA006529	Zhang J, Khalifeh A, Santini-Dominguez R, Barth R.N, Bruno D, Desikan S, Et al.. Endovascular Reconstruction of the Hepatic Arterial System for the Management of Mycotic Pseudoaneurysm in a Liver Transplant Patient. Annals of Vascular Surgery. 2019;61:473.e7?e11	-
17188024	-	Linezolid;Caspofungin Acetate;Meropenem;Anidulafungin;Fluconazole;Ceftolozane Sulfate\Tazobactam Sodium;Daptomycin;Vancomycin	Abdominal Infection;Candida Infection;Evidence Based Treatment;Haematoma Infection	Haemodynamic Instability;Upper Gastrointestinal Haemorrhage;Pneumonia;Multiple Organ Dysfunction Syndrome;Respiratory Tract Infection;Rectal Perforation;Death;Aortoenteric Fistula;Systemic Inflammatory Response Syndrome;Sepsis;Spinal Cord Disorder;Hypoperfusion;Intestinal Ischaemia	Serious	Other Outcomes;Died	Male	2017	21-DEC-2019	Expedited	71 YR	Not Specified	Aurobindo	Healthcare Professional	Not Specified	-	13-DEC-2019	21-DEC-2019	ES	Not Specified	ES-AUROBINDO-AUR-APL-2019-105903	-	-
16775805	Zerbaxa	Ceftolozane Sulfate\Tazobactam Sodium	Pneumonia	Seizure	Serious	Other Outcomes	Male	AUG-2019	17-DEC-2019	Expedited	33 YR	Not Specified	Merck	Healthcare Professional	Not Specified	Iron;Singulair;Reglan;Vitamin D Nos;Colistin;Phenobarbital;Phenytoin;Xarelto;Banzel;Lacosamide;Lioresal	10-DEC-2019	05-SEP-2019	US	Not Specified	US-009507513-1909USA001560	-	-
17136771	Augmentin;Zerbaxa	Ceftolozane Sulfate\Tazobactam Sodium;Amikacin;Vancomycin;Gentamicin;Amoxicillin\Clavulanate Potassium;Ceftolozane;Meropenem;Aztreonam	Septic Shock	Toxic Skin Eruption;Accidental Overdose;Rash;Eosinophilia;Pruritus;Acute Kidney Injury	Serious	Hospitalized	Female	13-AUG-2019	16-DEC-2019	Expedited	31 YR	164 KG	Merck	Healthcare Professional	Not Specified	-	09-DEC-2019	10-DEC-2019	FR	Not Specified	FR-009507513-1912FRA002538	-	-
17153650	Zerbaxa	Ceftolozane Sulfate\Tazobactam Sodium	Pneumonia	Death	Serious	Other Outcomes;Died	Female	-	13-DEC-2019	Expedited	Not Specified	Not Specified	Merck	Healthcare Professional	Not Specified	-	10-DEC-2019	13-DEC-2019	US	Not Specified	US-009507513-1912USA005921	-	-
17151023	Bactrim	Sulfamethoxazole\Trimethoprim;Valganciclovir Hydrochloride;Voriconazole;Tobramycin;Ceftolozane Sulfate	Bacteraemia;Pneumonia;Product Used For Unknown Indication;Prophylaxis	Off Label Use;Overdose;Renal Impairment	Serious	Other Outcomes	Not Specified	19-JUL-2019	13-DEC-2019	Expedited	Not Specified	Not Specified	Alcon	Healthcare Professional	Not Specified	Cellcept;Prograf;Colistin;Furosemide;Prednisone;Calciparine;Skenan	25-NOV-2019	13-DEC-2019	FR	Not Specified	ALC2019FR002304	-	-
16950966	Zerbaxa	Ceftolozane Sulfate\Tazobactam Sodium;Meropenem;Daptomycin	Antibiotic Prophylaxis;Pneumonia Pseudomonal	Cytomegalovirus Test Positive;Transplant Rejection;Pneumonia Necrotising;Acute Kidney Injury;Lung Infiltration;Pneumonia Pseudomonal;Respiratory Failure;Septic Shock	Serious	Other Outcomes;Hospitalized	Male	2019	13-DEC-2019	Expedited	38 YR	Not Specified	Pfizer	Healthcare Professional	Not Specified	Mycophenolate Sodium	09-DEC-2019	23-OCT-2019	ES	Not Specified	ES-PFIZER INC-2019451336	-	-
17147832	Augmentin	Amoxicillin\Clavulanate Potassium;Tazobactam;Meropenem;Amikacin;Ceftolozane;Vancomycin;Gentamicin;Aztreonam	Septic Shock	Accidental Overdose;Acute Kidney Injury;Rash;Eosinophilia;Pruritus;Toxic Skin Eruption	Serious	Hospitalized	Female	13-AUG-2019	12-DEC-2019	Expedited	31 YR	164 KG	Bausch And Lomb	Healthcare Professional	Not Specified	-	02-DEC-2019	12-DEC-2019	FR	Not Specified	FR-BAUSCH-BL-2019-064643	-	-
16902151	Augmentin	Amikacin;Amoxicillin\Clavulanate Potassium;Ceftolozane;Vancomycin;Gentamicin;Aztreonam;Tazobactam;Meropenem	Septic Shock	Accidental Overdose;Acute Kidney Injury;Toxic Skin Eruption;Eosinophilia;Rash;Pruritus	Serious	Other Outcomes;Hospitalized	Female	13-AUG-2019	11-DEC-2019	Expedited	31 YR	164 KG	Aurobindo	Healthcare Professional	Not Specified	-	29-NOV-2019	10-OCT-2019	FR	Not Specified	FR-AUROBINDO-AUR-APL-2019-065378	-	-
15679048	Zerbaxa	Ceftolozane Sulfate\Tazobactam Sodium	Pseudomonas Infection	Creatinine Urine Decreased;Renal Impairment	Serious	Other Outcomes	Female	-	09-DEC-2019	Expedited	Not Specified	Not Specified	Merck	Healthcare Professional	Not Specified	-	02-DEC-2019	03-DEC-2018	MY	Not Specified	MY-009507513-1811MYS011158	-	-
17125493	Zerbaxa	Ceftolozane Sulfate\Tazobactam Sodium	-	Death	Serious	Died;Other Outcomes	Female	-	07-DEC-2019	Expedited	63 YR	Not Specified	Merck	Healthcare Professional	Not Specified	-	03-DEC-2019	07-DEC-2019	RU	Not Specified	RU-009507513-1912RUS002805	-	-
17120468	Zerbaxa	Ceftolozane Sulfate\Tazobactam Sodium;Warfarin Sodium;Clopidogrel Hydrochloride;Linezolid	Atrial Fibrillation;Osteitis;Thrombosis Prophylaxis	Gastrointestinal Haemorrhage;Drug Interaction;Shock Haemorrhagic	Serious	Hospitalized	Male	02-OCT-2019	06-DEC-2019	Expedited	72 YR	86 KG	Teva	Healthcare Professional	Not Specified	Amlodipine;Clotiazepam;Vildagliptin;Nebivolol;Furosemide;Levemir;Pregabalin;Tamsulosin Hydrochloride;Polyethylene Glycol 4000	28-NOV-2019	06-DEC-2019	FR	Not Specified	FR-TEVA-2019-FR-1147519	-	-
17118722	Augmentin	Amoxicillin\Clavulanate Potassium;Amikacin Sulfate;Gentamicin Sulfate;Tazobactam;Meropenem;Vancomycin;Ceftolozane;Aztreonam	Product Used For Unknown Indication;Septic Shock	Pruritus;Eosinophilia;Rash;Accidental Overdose;Acute Kidney Injury;Toxic Skin Eruption	Serious	Other Outcomes;Hospitalized	Female	13-AUG-2019	06-DEC-2019	Expedited	31 YR	164 KG	Bristol Myers Squibb	Healthcare Professional	Not Specified	-	29-NOV-2019	06-DEC-2019	FR	Not Specified	FR-BRISTOL-MYERS SQUIBB COMPANY-BMS-2019-115989	-	-
17116315	-	Colistin;Ciprofloxacin;Ceftolozane Sulfate\Tazobactam Sodium	Intracranial Infection;Pseudomonas Infection	Osteomyelitis;Wound Secretion;Dehiscence;Off Label Use;Pseudomonas Infection	Serious	Hospitalized;Other Outcomes	Female	DEC-2018	05-DEC-2019	Expedited	17 YR	Not Specified	Mylan	Healthcare Professional	Not Specified	-	29-NOV-2019	05-DEC-2019	IT	Not Specified	IT-MYLANLABS-2019M1118689	-	-
17110261	Zerbaxa	Ceftolozane Sulfate\Tazobactam Sodium;Clopidogrel Hydrochloride;Warfarin Sodium;Linezolid	Atrial Fibrillation;Osteitis;Thrombosis Prophylaxis	Gastrointestinal Haemorrhage;Shock Haemorrhagic	Serious	Hospitalized;Disabled	Male	02-OCT-2019	04-DEC-2019	Expedited	72 YR	86 KG	Pfizer	Healthcare Professional	Not Specified	Pregabalin;Amlodipine;Tamsulosin;Vildagliptin;Polyethylene Glycol 4000;Levemir;Nebivolol;Clotiazepam;Furosemide	27-NOV-2019	04-DEC-2019	FR	Not Specified	FR-PFIZER INC-2019515067	-	-
17097234	Zerbaxa;Clopidogrel	Clopidogrel Bisulfate;Linezolid;Warfarin Sodium;Ceftolozane Sulfate\Tazobactam Sodium	Atrial Fibrillation;Osteitis;Thrombosis Prophylaxis	Gastrointestinal Haemorrhage;Drug Interaction;Off Label Use;Shock Haemorrhagic	Serious	Hospitalized	Male	02-OCT-2019	02-DEC-2019	Expedited	72 YR	86 KG	Accord	Healthcare Professional	Not Specified	Furosemide;Pregabalin;Nebivolol;Polyethylene Glycol 4000;Tamsulosin Hydrochloride;Levemir;Amlodipine;Clotiazepam;Vildagliptin	19-NOV-2019	02-DEC-2019	FR	Not Specified	FR-ACCORD-162894	-	-
16880162	Vfend;Tranxene;Smecta;Valacyclovir;Zerbaxa;Magne B6;Cellcept;Refresh Celluvisc	Carboxymethylcellulose Sodium;Oxycodone Hydrochloride;Ondansetron;Furosemide;Mycophenolate Mofetil\Mycophenolate Mofetil Hydrochloride;Pantoprazole Sodium;Hydroxyzine Hydrochloride;Magnesium\Pyridoxine;Vancomycin;Filgrastim;Ceftolozane Sulfate\Tazobactam Sodium;Azithromycin Anhydrous;Montmorillonite;Valacyclovir Hydrochloride;Clorazepate Dipotassium;Voriconazole;Alprazolam;Cyclosporine;Fidaxomicin	Analgesic Therapy;Anxiety;Clostridium Difficile Colitis;Conjunctivitis;Diarrhoea;Dry Eye;Magnesium Deficiency;Nausea;Oedema;Product Used For Unknown Indication;Prophylaxis;Sepsis;Stem Cell Transplant	Encephalopathy	Serious	Other Outcomes	Female	08-APR-2019	02-DEC-2019	Expedited	27 YR	104 KG	Mylan	Healthcare Professional	Not Specified	-	25-NOV-2019	03-OCT-2019	FR	Not Specified	FR-MYLANLABS-2019M1091243	-	-
17082068	-	Clopidogrel Hydrochloride;Ceftolozane Sulfate\Tazobactam Sodium;Linezolid;Warfarin Sodium	Atrial Fibrillation;Osteitis;Thrombosis Prophylaxis	Shock Haemorrhagic;Gastrointestinal Haemorrhage	Serious	Hospitalized	Male	02-OCT-2019	27-NOV-2019	Expedited	72 YR	86 KG	Fresenius Kabi	Healthcare Professional	Not Specified	Pregabalin;Nebivolol;Insulin Detemir;Tamsulosin;Clotiazepam;Amlodipine;Vildagliptin;Furosemide;Polyethylene Glycol 4000	18-NOV-2019	27-NOV-2019	FR	Not Specified	FR-FRESENIUS KABI-FK201912828	-	-
17078645	Clopidogrel;Zerbaxa	Ceftolozane Sulfate\Tazobactam Sodium;Linezolid;Clopidogrel Bisulfate;Warfarin Sodium	Atrial Fibrillation;Osteitis;Product Used For Unknown Indication;Thrombosis Prophylaxis	Shock Haemorrhagic;Gastrointestinal Haemorrhage	Serious	Other Outcomes;Hospitalized	Male	02-OCT-2019	27-NOV-2019	Expedited	72 YR	86 KG	Aurobindo	Healthcare Professional	Not Specified	Clotiazepam;Furosemide;Pregabalin;Vildagliptin;Tamsulosin;Amlodipine;Levemir;Polyethylene Glycol 4000;Nebivolol	14-NOV-2019	27-NOV-2019	FR	Not Specified	FR-AUROBINDO-AUR-APL-2019-074612	-	-
17075134	Clopidogrel;Zerbaxa	Ceftolozane Sulfate\Tazobactam Sodium;Clopidogrel Bisulfate;Warfarin Sodium;Linezolid	Atrial Fibrillation;Osteitis;Thrombosis Prophylaxis	Shock Haemorrhagic;Gastrointestinal Haemorrhage	Serious	Hospitalized	Male	02-OCT-2019	26-NOV-2019	Expedited	72 YR	86 KG	Merck	Healthcare Professional	Not Specified	Levemir;Amlodipine;Clotiazepam;Furosemide;Polyethylene Glycol 4000;Vildagliptin;Tamsulosin Hydrochloride;Nebivolol;Pregabalin	19-NOV-2019	26-NOV-2019	FR	Not Specified	FR-009507513-1911FRA007318	-	-
17068766	-	Ceftolozane Sulfate\Tazobactam Sodium;Metronidazole	Septic Shock	Death;Product Use In Unapproved Indication;Staphylococcal Infection;Off Label Use	Serious	Other Outcomes;Died	Female	-	23-NOV-2019	Expedited	69 YR	Not Specified	Mylan	Healthcare Professional	Not Specified	-	18-NOV-2019	23-NOV-2019	IT	Not Specified	IT-MYLANLABS-2019M1112984	-	-
16549550	Zerbaxa	Ceftolozane Sulfate\Tazobactam Sodium	Abscess;Cellulitis;Pneumonia Pseudomonal	Postoperative Wound Infection;Incision Site Cellulitis;Product Dose Omission;Fungal Infection;Pseudomonas Test Positive;Adverse Event;Product Use In Unapproved Indication	Serious	Hospitalized;Other Outcomes	Female	2019	15-NOV-2019	Expedited	56 YR	Not Specified	Merck	Healthcare Professional	Not Specified	-	12-NOV-2019	10-JUL-2019	US	Not Specified	US-009507513-1907USA003229	-	-
17022264	Zerbaxa	Ceftolozane Sulfate\Tazobactam Sodium;Tramadol	Arthralgia;Atrial Fibrillation;Cardiac Failure Congestive;Insomnia;Pseudomonas Infection	Agranulocytosis;Off Label Use	Serious	Life Threatening;Hospitalized;Other Outcomes	Male	05-APR-2017	12-NOV-2019	Expedited	87 YR	Not Specified	Mylan	Healthcare Professional	Not Specified	Furosemide;Trazodone Hydrochloride;Amiodarone Hydrochloride	06-NOV-2019	12-NOV-2019	ES	Not Specified	ES-MYLANLABS-2019M1107061	-	-
17007504	Zerbaxa	Ceftolozane Sulfate\Tazobactam Sodium	Bronchiectasis;Pneumonia Pseudomonal	Neutropenia	Serious	Hospitalized	Male	-	08-NOV-2019	Expedited	63 YR	77 KG	Merck	Healthcare Professional	Not Specified	Gliclazide;Meropenem;Rifampin;Lorazepam;Azithromycin Anhydrous;Clarithromycin;Colistin;Diltiazem;Acetaminophen;Rosuvastatin;Polyethylene Glycols;Indapamide;Lantus;Zenhale;Januvia;Pantoprazole;Humalog;Albuterol;Prednisone;Beclomethasone Dipropionate;Zopiclone;Enoxaparin Sodium	04-NOV-2019	08-NOV-2019	CA	Not Specified	CA-009507513-1911CAN001647	-	-
12785184	Zerbaxa	Ceftolozane Sulfate\Tazobactam Sodium	Immunosuppressant Drug Therapy;Pseudomonal Bacteraemia	Pathogen Resistance;Treatment Failure;Clostridium Difficile Infection;Off Label Use	Serious	Hospitalized;Other Outcomes	Male	2016	08-NOV-2019	Expedited	2 YR	15 KG	Merck	Healthcare Professional	Not Specified	Coumadin;Prograf	05-NOV-2019	27-SEP-2016	FR	Not Specified	FR-009507513-1607FRA010296	Dinh A, Wyplosz B, Kemeis S, Lebeaux D, Bouchan F, Duran C, et al.. Use of ceftolozane/tazobactam as salvage therapy for infections due to extensively drug-resistant Pseudomonas aeruginosa. International Journal of Antimicrobial Agents. 2017;49(6):782-3	-
17004306	Zerbaxa;Sterile Diluent (Water)	Water;Ceftolozane Sulfate\Tazobactam Sodium	Bacterial Infection	Fluid Overload	Non-Serious	Non-Serious	Male	-	07-NOV-2019	Non-Expedited	59 YR	Not Specified	Merck	Healthcare Professional	Not Specified	Acetaminophen\Oxycodone Hydrochloride;Humalog;Plavix;Amitriptyline Hydrochloride;Basaglar;Sevelamer;Doxazosin;Atorvastatin;Senna;Lisinopril;Cinacalcet;Amlodipine;Aspirin;Metoprolol;Omeprazole	09-OCT-2019	07-NOV-2019	US	Not Specified	US-009507513-1910USA008480	-	-
16996878	Zerbaxa	Ceftolozane Sulfate\Tazobactam Sodium	-	No Adverse Event;Product Storage Error	Non-Serious	Non-Serious	Not Specified	27-OCT-2019	06-NOV-2019	Non-Expedited	Not Specified	Not Specified	Merck	Healthcare Professional	Not Specified	-	29-OCT-2019	06-NOV-2019	US	Not Specified	US-009507513-1910USA017148	-	-
16976819	Zerbaxa	Ceftolozane Sulfate\Tazobactam Sodium	Pneumonia Pseudomonal	Pathogen Resistance	Serious	Other Outcomes	Male	-	30-OCT-2019	Expedited	3 YR	Not Specified	Merck	Healthcare Professional	Not Specified	-	28-OCT-2019	30-OCT-2019	US	Not Specified	US-009507513-1910USA016459	-	-
16642362	Zerbaxa	Ceftolozane Sulfate\Tazobactam Sodium;Tigecycline	Osteomyelitis Bacterial	Thrombocytopenia;Aspartate Aminotransferase Increased;Off Label Use;Alanine Aminotransferase Increased	Serious	Other Outcomes	Male	-	30-OCT-2019	Expedited	76 YR	Not Specified	Merck	Healthcare Professional	Not Specified	-	29-OCT-2019	29-JUL-2019	US	Not Specified	US-009507513-1907USA013212	Tan X, Moenster RP. Ceftolozane-tazobactam for the treatment of osteomyelitis caused by multidrug-resistant pathogens: a case series. Therapeutic Advances in Drug Safety. 2019;11:1-7	-
16633156	Zerbaxa	Ceftolozane Sulfate\Tazobactam Sodium	Osteomyelitis Bacterial	Off Label Use	Non-Serious	Non-Serious	Male	-	30-OCT-2019	Non-Expedited	64 YR	Not Specified	Merck	Healthcare Professional	Not Specified	Vancomycin	29-OCT-2019	25-JUL-2019	US	Not Specified	US-009507513-1907USA014342	Tan X, Moenster RP. Ceftolozane-tazobactam for the treatment of osteomyelitis caused by multidrug-resistant pathogens: a case series. Therapeutic Advances in Drug Safety. 2019;11:1-7	-
16632795	Zerbaxa	Ceftolozane Sulfate\Tazobactam Sodium	Osteomyelitis Bacterial;Pneumonia	Off Label Use	Non-Serious	Non-Serious	Male	-	30-OCT-2019	Non-Expedited	67 YR	Not Specified	Merck	Healthcare Professional	Not Specified	Amikacin	29-OCT-2019	25-JUL-2019	US	Not Specified	US-009507513-1907USA014341	Tan X, Moenster RP. Ceftolozane-tazobactam for the treatment of osteomyelitis caused by multidrug-resistant pathogens: a case series. Therapeutic Advances in Drug Safety. 2019;11:1-7	-
16632117	Zerbaxa	Ceftolozane Sulfate\Tazobactam Sodium	Osteomyelitis Chronic	Off Label Use	Non-Serious	Non-Serious	Not Specified	-	30-OCT-2019	Non-Expedited	67 YR	Not Specified	Merck	Healthcare Professional	Not Specified	-	29-OCT-2019	25-JUL-2019	US	Not Specified	US-009507513-1907USA014340	Tan X, Moenster RP. Ceftolozane-tazobactam for the treatment of osteomyelitis caused by multidrug-resistant pathogens: a case series. Therapeutic Advances in Drug Safety. 2019;11:1-7	-
16628945	Zerbaxa	Ceftolozane Sulfate\Tazobactam Sodium	Debridement;Osteomyelitis Bacterial	Rash Erythematous;Off Label Use	Non-Serious	Non-Serious	Male	-	30-OCT-2019	Non-Expedited	64 YR	Not Specified	Merck	Healthcare Professional	Not Specified	Vancomycin;Ceftriaxone;Metronidazole	29-OCT-2019	25-JUL-2019	US	Not Specified	US-009507513-1907USA014343	Tan X, Moenster RP. Ceftolozane-tazobactam for the treatment of osteomyelitis caused by multidrug-resistant pathogens: a case series. Therapeutic Advances in Drug Safety. 2019;11:1-7	-
16959930	Zerbaxa;Cubicin	Daptomycin;Ceftolozane Sulfate\Tazobactam Sodium	Infection	Adverse Event	Non-Serious	Non-Serious	Female	-	25-OCT-2019	Non-Expedited	Not Specified	Not Specified	Merck	Consumer	Not Specified	-	15-OCT-2019	25-OCT-2019	US	Not Specified	US-009507513-1910USA011284	-	-
16845360	Zerbaxa	Ceftolozane Sulfate\Tazobactam Sodium;Piperacillin Sodium\Tazobactam Sodium	Pneumonia Bacterial;Pneumonia Pseudomonal	Pneumonia;Blood Sodium Increased	Serious	Died	Male	29-AUG-2019	25-OCT-2019	Expedited	47 YR	Not Specified	Pfizer	Healthcare Professional	Not Specified	-	23-OCT-2019	24-SEP-2019	FR	Not Specified	FR-PFIZER INC-2019405750	-	-
16946343	Zerbaxa	Ceftolozane Sulfate\Tazobactam Sodium	Pneumonia	Pulmonary Sepsis;Renal Impairment	Serious	Other Outcomes	Male	-	22-OCT-2019	Expedited	Not Specified	Not Specified	Merck	Healthcare Professional	Not Specified	-	17-OCT-2019	22-OCT-2019	BR	Not Specified	BR-009507513-1910BRA012492	-	-
16943278	Zerbaxa	Ceftolozane Sulfate\Tazobactam Sodium	-	Pseudomonal Sepsis;Pulmonary Sepsis;Acute Kidney Injury	Serious	Other Outcomes;Hospitalized	Male	-	22-OCT-2019	Expedited	Not Specified	Not Specified	Merck	Healthcare Professional	Not Specified	-	16-OCT-2019	22-OCT-2019	BR	Not Specified	BR-009507513-1910BRA012455	-	-
15628789	Zerbaxa	Ceftolozane Sulfate\Tazobactam Sodium	Sepsis	Focal Dyscognitive Seizures;Prescribed Overdose	Serious	Other Outcomes	Female	19-OCT-2018	22-OCT-2019	Expedited	78 YR	37 KG	Merck	Healthcare Professional	Not Specified	Fosfomycin;Targocid	15-OCT-2019	16-NOV-2018	FR	Not Specified	FR-009507513-1811FRA003817	-	-
16937777	Zerbaxa	Ceftolozane Sulfate\Tazobactam Sodium	-	Liver Function Test Increased	Non-Serious	Non-Serious	Female	2019	19-OCT-2019	Non-Expedited	60 YR	Not Specified	Merck	Healthcare Professional	Not Specified	-	03-OCT-2019	19-OCT-2019	US	Not Specified	US-009507513-1910USA005856	-	-
16816149	Kalydeco;Cotrimoxazole	Sulfamethoxazole\Trimethoprim;Imipenem;Tazobactam;Tobramycin;Ivacaftor;Piperacillin Sodium\Tazobactam Sodium;Meropenem;Ceftolozane	Bacterial Disease Carrier;Cystic Fibrosis;Cystic Fibrosis Lung;Infective Pulmonary Exacerbation Of Cystic Fibrosis;Pancreatic Failure;Product Used For Unknown Indication	Blood Alkaline Phosphatase Increased;Blood Bilirubin Increased;Vitiligo;Gamma-Glutamyltransferase Increased;Hepatic Enzyme Increased	Serious	Other Outcomes	Female	2019	18-OCT-2019	Expedited	22 YR	Not Specified	Mylan	Healthcare Professional	Not Specified	Minocycline;Sodium Chloride;Hydroxychloroquine;Ferrous Fumarate;Azithromycin Anhydrous;Omeprazole;Cholecalciferol;Tranexamic Acid;Aztreonam Lysine;Sulfasalazine;Novorapid;Creon;Acetaminophen\Ascorbic Acid;Ursodiol;Dornase Alfa	14-OCT-2019	17-SEP-2019	GB	Not Specified	GB-MYLANLABS-2019M1085535	-	-
16918233	Augmentin	Amoxicillin\Clavulanate Potassium;Ceftolozane;Vancomycin;Gentamicin;Tazobactam Sodium;Amikacin;Aztreonam;Meropenem	Septic Shock	Pruritus;Rash;Toxic Skin Eruption;Eosinophilia;Accidental Overdose;Acute Kidney Injury	Serious	Hospitalized	Female	13-AUG-2019	15-OCT-2019	Expedited	31 YR	164 KG	Xellia Pharmaceuticals	Healthcare Professional	Not Specified	-	04-OCT-2019	15-OCT-2019	FR	Not Specified	FR-AXELLIA-002739	-	-
16917238	Augmentin	Amoxicillin\Clavulanate Potassium;Tazobactam;Vancomycin;Gentamicin;Aztreonam;Meropenem;Ceftolozane;Amikacin	Septic Shock	Pruritus;Rash;Accidental Overdose;Acute Kidney Injury;Toxic Skin Eruption;Eosinophilia	Serious	Hospitalized	Female	13-AUG-2019	15-OCT-2019	Expedited	31 YR	164 KG	Teva	Healthcare Professional	Not Specified	-	07-OCT-2019	15-OCT-2019	FR	Not Specified	FR-TEVA-2019-FR-1120983	-	-
16914767	Augmentin	Amoxicillin\Clavulanate Potassium;Gentamicin;Amikacin;Vancomycin;Ceftolozane;Tazobactam;Meropenem;Aztreonam	Septic Shock	Toxic Skin Eruption;Pruritus;Acute Kidney Injury;Rash;Accidental Overdose;Eosinophilia	Serious	Hospitalized	Female	13-AUG-2019	14-OCT-2019	Expedited	31 YR	164 KG	Pfizer	Healthcare Professional	Not Specified	-	08-OCT-2019	14-OCT-2019	FR	Not Specified	FR-PFIZER INC-2019435784	-	-
16914516	Flagyl;Zerbaxa	Ceftolozane Sulfate\Tazobactam Sodium;Metronidazole\Metronidazole Hydrochloride	Pneumonia	Cholestasis;Eosinophilia	Serious	Hospitalized	Male	05-AUG-2019	14-OCT-2019	Expedited	63 YR	48 KG	Merck	Healthcare Professional	Not Specified	-	08-OCT-2019	14-OCT-2019	FR	Not Specified	FR-009507513-1910FRA007171	-	-
13844290	Zerbaxa	Ceftolozane Sulfate\Tazobactam Sodium;Tramadol Hydrochloride	Arthralgia;Atrial Fibrillation;Cardiac Failure Congestive;Insomnia;Pseudomonas Infection	Agranulocytosis;Off Label Use	Serious	Hospitalized;Life Threatening;Other Outcomes	Male	05-APR-2017	14-OCT-2019	Expedited	87 YR	Not Specified	Merck	Healthcare Professional	Not Specified	Amiodarone Hydrochloride;Furosemide;Trazodone Hydrochloride	07-OCT-2019	08-AUG-2017	ES	Not Specified	ES-009507513-1708ESP001581	-	-
16911455	Zerbaxa	Ceftolozane Sulfate\Tazobactam Sodium	Pneumonia;Pseudomonas Infection	Death	Serious	Other Outcomes;Died	Male	OCT-2019	13-OCT-2019	Expedited	Not Specified	Not Specified	Merck	Healthcare Professional	Not Specified	-	07-OCT-2019	13-OCT-2019	PT	Not Specified	PT-009507513-1910PRT007847	-	-
16910204	Zerbaxa	Ceftolozane Sulfate\Tazobactam Sodium	-	Drug Ineffective;Pathogen Resistance	Serious	Other Outcomes	Male	-	11-OCT-2019	Expedited	Not Specified	Not Specified	Merck	Healthcare Professional	Not Specified	-	08-OCT-2019	11-OCT-2019	HN	Not Specified	HN-009507513-1910HND008477	-	-
16908713	Zerbaxa	Ceftolozane Sulfate\Tazobactam Sodium	Infective Pulmonary Exacerbation Of Cystic Fibrosis	Therapeutic Product Effect Incomplete;Off Label Use	Non-Serious	Non-Serious	Not Specified	-	11-OCT-2019	Non-Expedited	14 YR	Not Specified	Merck	Healthcare Professional	Not Specified	-	02-OCT-2019	11-OCT-2019	US	Not Specified	US-009507513-1910USA006757	Molloy L, Abdulhamid I, Srivastava R, Ang J. Effectiveness and safety of ceftolozane/tazobactam (TOL/TAZ) use for carbapenem-resistant pseudomonas infections in children. Open Forum Infectious Diseases. 2018;5(Supp 1):S724-5	-
16897519	Zerbaxa	Ceftolozane Sulfate\Tazobactam Sodium	Osteomyelitis Bacterial	Off Label Use	Non-Serious	Non-Serious	Not Specified	-	11-OCT-2019	Non-Expedited	16 YR	Not Specified	Merck	Healthcare Professional	Not Specified	-	02-OCT-2019	09-OCT-2019	US	Not Specified	US-009507513-1910USA002845	Molloy L, Abdulhamid I, Srivastava R, Ang J. Effectiveness and safety of ceftolozane/tazobactam (TOL/TAZ) use for carbapenem-resistant pseudomonas infections in children. Open Forum Infectious Diseases. 2018;5(Supp 1):S724-5	-
16864984	Zerbaxa	Ceftolozane Sulfate\Tazobactam Sodium	Cholangitis	Leukopenia;Thrombocytopenia	Serious	Hospitalized	Male	07-SEP-2019	11-OCT-2019	Expedited	70 YR	Not Specified	Merck	Healthcare Professional	Not Specified	-	07-OCT-2019	29-SEP-2019	IT	Not Specified	IT-009507513-1909ITA010617	-	-
16903293	Zerbaxa	Ceftolozane Sulfate\Tazobactam Sodium	Osteomyelitis	Hepatic Enzyme Increased	Non-Serious	Non-Serious	Male	01-AUG-2019	10-OCT-2019	Non-Expedited	41 YR	68.93 KG	Merck	Healthcare Professional	Not Specified	Prilosec	11-SEP-2019	10-OCT-2019	US	Not Specified	US-009507513-1909USA004813	-	-
16526730	Zerbaxa	Ceftolozane Sulfate\Tazobactam Sodium	Pseudomonas Infection	Product Use In Unapproved Indication	Non-Serious	Non-Serious	Male	-	10-OCT-2019	Non-Expedited	Not Specified	Not Specified	Merck	Healthcare Professional	Not Specified	-	09-OCT-2019	04-JUL-2019	US	Not Specified	US-009507513-1906USA008005	Molnar E, Heil E, Claeys K, Hiles J, Gallagher J.. Ceftolozane-tazobactam for the treatment of multi drug-resistant pseudomonas aeruginosa (mdrpa) infections. Open Forum Infectious Diseases. 2017;4 (Suppl. 1)::S285-6	-
16526704	Zerbaxa	Ceftolozane Sulfate\Tazobactam Sodium	Pseudomonas Infection	Product Use In Unapproved Indication	Non-Serious	Non-Serious	Female	-	10-OCT-2019	Non-Expedited	Not Specified	Not Specified	Merck	Healthcare Professional	Not Specified	-	09-OCT-2019	04-JUL-2019	US	Not Specified	US-009507513-1907USA002451	Molnar E, Heil E, Claeys K, Hiles J, Gallagher J.. Ceftolozane-tazobactam for the treatment of multi drug-resistant pseudomonas aeruginosa (mdrpa) infections. Open Forum Infectious Diseases. 2017;4 (Suppl. 1)::S285-6	-
16899732	Zerbaxa	Ceftolozane Sulfate\Tazobactam Sodium	Abdominal Infection;Urinary Tract Infection Pseudomonal	Off Label Use	Non-Serious	Non-Serious	Not Specified	-	09-OCT-2019	Non-Expedited	14 YR	Not Specified	Merck	Healthcare Professional	Not Specified	-	02-OCT-2019	09-OCT-2019	US	Not Specified	US-009507513-1910USA006752	Molloy L, Abdulhamid I, Srivastava R, Ang J. Effectiveness and safety of ceftolozane/tazobactam (TOL/TAZ) use for carbapenem-resistant pseudomonas infections in children. Open Forum Infectious Diseases. 2018;5(Supp 1):S724-5	-
16899731	Zerbaxa	Ceftolozane Sulfate\Tazobactam Sodium	Pneumonia Pseudomonal	Off Label Use	Non-Serious	Non-Serious	Not Specified	-	09-OCT-2019	Non-Expedited	3 MTH	Not Specified	Merck	Healthcare Professional	Not Specified	-	02-OCT-2019	09-OCT-2019	US	Not Specified	US-009507513-1910USA006753	Molloy L, Abdulhamid I, Srivastava R, Ang J. Effectiveness and safety of ceftolozane/tazobactam (TOL/TAZ) use for carbapenem-resistant pseudomonas infections in children. Open Forum Infectious Diseases. 2018;5(Supp 1):S724-5	-
16899727	Zerbaxa	Ceftolozane Sulfate\Tazobactam Sodium	Infective Pulmonary Exacerbation Of Cystic Fibrosis	Off Label Use	Non-Serious	Non-Serious	Not Specified	-	09-OCT-2019	Non-Expedited	11 YR	Not Specified	Merck	Healthcare Professional	Not Specified	-	02-OCT-2019	09-OCT-2019	US	Not Specified	US-009507513-1910USA006754	Molloy L, Abdulhamid I, Srivastava R, Ang J. Effectiveness and safety of ceftolozane/tazobactam (TOL/TAZ) use for carbapenem-resistant pseudomonas infections in children. Open Forum Infectious Diseases. 2018;5(Supp 1):S724-5	-
16899725	Zerbaxa	Ceftolozane Sulfate\Tazobactam Sodium	Bacterial Tracheitis	Off Label Use	Non-Serious	Non-Serious	Not Specified	-	09-OCT-2019	Non-Expedited	3 YR	Not Specified	Merck	Healthcare Professional	Not Specified	-	02-OCT-2019	09-OCT-2019	US	Not Specified	US-009507513-1910USA006756	Molloy L, Abdulhamid I, Srivastava R, Ang J. Effectiveness and safety of ceftolozane/tazobactam (TOL/TAZ) use for carbapenem-resistant pseudomonas infections in children. Open Forum Infectious Diseases. 2018;5(Supp 1):S724-5	-
16899723	Zerbaxa	Ceftolozane Sulfate\Tazobactam Sodium	Pneumonia Pseudomonal	Off Label Use	Non-Serious	Non-Serious	Not Specified	-	09-OCT-2019	Non-Expedited	17 YR	Not Specified	Merck	Healthcare Professional	Not Specified	-	02-OCT-2019	09-OCT-2019	US	Not Specified	US-009507513-1910USA006755	Molloy L, Abdulhamid I, Srivastava R, Ang J. Effectiveness and safety of ceftolozane/tazobactam (TOL/TAZ) use for carbapenem-resistant pseudomonas infections in children. Open Forum Infectious Diseases. 2018;5(Supp 1):S724-5	-
16893237	Zerbaxa	Ceftolozane Sulfate\Tazobactam Sodium;Tramadol Hydrochloride	Arthralgia;Atrial Fibrillation;Cardiac Failure Congestive;Insomnia;Pneumonia Pseudomonal	Off Label Use;Agranulocytosis	Serious	Life Threatening;Other Outcomes;Hospitalized	Male	05-APR-2017	08-OCT-2019	Expedited	87 YR	Not Specified	Zydus Pharm	Healthcare Professional	Not Specified	Trazodone;Amiodarone	23-SEP-2019	08-OCT-2019	ES	Not Specified	ES-ZYDUS-041471	-	-
16879618	Zerbaxa	Ceftolozane Sulfate\Tazobactam Sodium;Tramadol Hydrochloride	Arthralgia;Atrial Fibrillation;Cardiac Failure Congestive;Insomnia;Pseudomonas Infection	Off Label Use;Agranulocytosis	Serious	Other Outcomes;Life Threatening;Hospitalized	Male	05-APR-2017	03-OCT-2019	Expedited	87 YR	Not Specified	Teva	Healthcare Professional	Not Specified	Trazodone Hydrochloride;Furosemide;Amiodarone Hydrochloride	26-SEP-2019	03-OCT-2019	ES	Not Specified	ES-TEVA-2019-ES-1116090	-	-
16868055	Zerbaxa	Ceftolozane Sulfate\Tazobactam Sodium	Bacteraemia	Product Use Issue;No Adverse Event	Non-Serious	Non-Serious	Not Specified	17-SEP-2019	30-SEP-2019	Non-Expedited	15 YR	Not Specified	Merck	Healthcare Professional	Not Specified	-	23-SEP-2019	30-SEP-2019	US	Not Specified	US-009507513-1909USA009961	-	-
16398294	Zerbaxa	Ceftolozane Sulfate\Tazobactam Sodium;Tramadol	Arthralgia;Atrial Fibrillation;Cardiac Failure Congestive;Insomnia;Pseudomonas Infection	Agranulocytosis;Off Label Use	Serious	Other Outcomes;Hospitalized;Life Threatening	Male	05-APR-2017	27-SEP-2019	Expedited	87 YR	Not Specified	Aurobindo	Healthcare Professional	Not Specified	Furosemide;Amiodarone Hydrochloride;Trazodone Hydrochloride	23-SEP-2019	06-JUN-2019	ES	Not Specified	ES-AUROBINDO-AUR-APL-2019-033158	-	-
16804217	Kalydeco;Cotrimoxazole	Sulfamethoxazole\Trimethoprim;Imipenem;Tazobactam;Ivacaftor;Tobramycin;Ceftolozane;Ivacaftor\Tezacaftor;Meropenem;Piperacillin Sodium\Tazobactam Sodium	Bacterial Disease Carrier;Cystic Fibrosis;Cystic Fibrosis Lung;Infective Pulmonary Exacerbation Of Cystic Fibrosis;Pancreatic Failure;Product Used For Unknown Indication	Hepatic Enzyme Increased;Blood Bilirubin Increased;Vitiligo;Gamma-Glutamyltransferase Increased;Blood Alkaline Phosphatase Increased	Serious	Other Outcomes	Female	2019	26-SEP-2019	Expedited	22 YR	Not Specified	Aurobindo	Healthcare Professional	Not Specified	Azithromycin Anhydrous;Ursodiol;Dornase Alfa;Acetaminophen\Ascorbic Acid;Minocycline;Ferrous Fumarate;Tranexamic Acid;Hydroxychloroquine;Novorapid;Omeprazole;Creon;Vitamins;Sodium Chloride;Aztreonam Lysine;Sulfasalazine	13-SEP-2019	13-SEP-2019	GB	Not Specified	GB-AUROBINDO-AUR-APL-2019-060052	-	-
16834867	Zosyn;Zerbaxa;Avycaz	Avibactam Sodium\Ceftazidime;Ceftolozane Sulfate\Tazobactam Sodium;Piperacillin Sodium\Tazobactam Sodium	Abdominal Infection	Rash	Non-Serious	Non-Serious	Male	2019	20-SEP-2019	Non-Expedited	Not Specified	Not Specified	Merck	Healthcare Professional	Not Specified	-	18-SEP-2019	20-SEP-2019	US	Not Specified	US-009507513-1909USA007372	-	-
16796682	Zerbaxa;Sivextro	Tedizolid Phosphate;Ceftolozane Sulfate\Tazobactam Sodium;Avibactam Sodium\Ceftazidime;Vancomycin	Peritonitis	Disease Recurrence;Hepatic Failure;Drug Ineffective;Organ Failure;Hypoglycaemia;Renal Haemorrhage;Renal Failure	Serious	Died;Life Threatening;Hospitalized	Male	-	20-SEP-2019	Expedited	Not Specified	Not Specified	Allergan	Healthcare Professional	Not Specified	-	14-SEP-2019	11-SEP-2019	RU	Not Specified	RU-ALLERGAN-1936943US	-	-
16825284	Zerbaxa	Ceftolozane Sulfate\Tazobactam Sodium;Metronidazole	Pseudomonas Infection	Thrombocytopenia	Serious	Other Outcomes	Female	-	19-SEP-2019	Expedited	50 YR	Not Specified	Merck	Healthcare Professional	Not Specified	Piperacillin And Tazobactam;Tobramycin	13-SEP-2019	19-SEP-2019	CA	Not Specified	CA-009507513-1909CAN005285	-	-
16822795	Kalydeco;Cotrimoxazole	Sulfamethoxazole\Trimethoprim;Ceftolozane;Imipenem;Tazobactam;Ivacaftor;Piperacillin Sodium\Tazobactam Sodium;Ivacaftor\Tezacaftor;Meropenem;Tobramycin	Arthropathy;Bacterial Disease Carrier;Cystic Fibrosis;Cystic Fibrosis Lung;Infective Pulmonary Exacerbation Of Cystic Fibrosis;Pancreatic Failure	Gamma-Glutamyltransferase Increased;Hepatic Enzyme Increased;Blood Bilirubin Increased;Blood Alkaline Phosphatase Increased;Vitiligo	Serious	Other Outcomes	Female	2019	18-SEP-2019	Expedited	22 YR	Not Specified	Pfizer	Healthcare Professional	Not Specified	Ursodiol;Azithromycin Anhydrous;Sulfasalazine;Creon;Novorapid;Sodium Chloride;Ferrous Fumarate;Acetaminophen\Ascorbic Acid;Hydroxychloroquine;Aztreonam Lysine;Dornase Alfa;Tranexamic Acid;Minocycline;Omeprazole	10-SEP-2019	18-SEP-2019	GB	Not Specified	GB-PFIZER INC-2019392961	-	-
16820349	-	Tigecycline;Ceftolozane Sulfate\Tazobactam Sodium	Osteomyelitis	Aspartate Aminotransferase Increased;Alanine Aminotransferase Increased;Thrombocytopenia;Off Label Use	Serious	Other Outcomes	Male	-	18-SEP-2019	Expedited	76 YR	Not Specified	Aurobindo	Healthcare Professional	Not Specified	-	03-SEP-2019	18-SEP-2019	US	Not Specified	US-AUROBINDO-AUR-APL-2019-060764	Tan X, Moenster RP.. Ceftolozane-tazobactam for the treatment of osteomyelitis caused by multidrug-resistant pathogens: a case series. Therapeutic Advances in Drug Safety. 2019;11:1-7	-
16784285	Zerbaxa;Sivextro	Tedizolid Phosphate;Ceftolozane Sulfate\Tazobactam Sodium	Calculus Urinary;Peritonitis;Renal Abscess	Renal Haemorrhage;Renal Failure;Hepatic Failure;Organ Failure;Hypoglycaemia	Serious	Died;Hospitalized;Other Outcomes	Male	-	18-SEP-2019	Expedited	36 YR	Not Specified	Merck	Healthcare Professional	Not Specified	Vancomycin;Avibactam Sodium\Ceftazidime	11-SEP-2019	09-SEP-2019	RU	Not Specified	RU-009507513-1909RUS002014	-	-
16974399	-	Ceftolozane	Necrosis;Prostatitis	Leukopenia;Neutropenia	Serious	Hospitalized;Required Intervention	Male	05-JUN-2019	12-SEP-2019	Direct	82 YR	79.8 KG	Fda-Ctu	Healthcare Professional	Health Professional	-	-	12-SEP-2019	US	Not Specified	-	-	-
16795896	Hydroxyzine;Bricanyl;Atrovent;Zerbaxa	Ceftolozane Sulfate\Tazobactam Sodium;Linezolid;Ipratropium Bromide;Terbutaline Sulfate;Colistimethate Sodium;Lenograstim;Hydroxyzine Hydrochloride;Voriconazole	Aplasia;Infection;Product Used For Unknown Indication;Respiratory Disorder;Sepsis	Rash Maculo-Papular;Intentional Product Misuse;Erythema;Product Use In Unapproved Indication	Serious	Other Outcomes	Female	03-SEP-2018	11-SEP-2019	Expedited	57 YR	73 KG	Mylan	Healthcare Professional	Not Specified	Furosemide	05-APR-2019	11-SEP-2019	FR	Not Specified	FR-MYLANLABS-2019M1032862	-	-
16756244	Kalydeco;Cotrimoxazole	Sulfamethoxazole\Trimethoprim;Ivacaftor\Tezacaftor;Tazobactam;Piperacillin Sodium\Tazobactam Sodium;Ivacaftor;Ceftolozane;Meropenem;Tobramycin;Imipenem	Bacterial Disease Carrier;Cystic Fibrosis;Cystic Fibrosis Lung;Infective Pulmonary Exacerbation Of Cystic Fibrosis;Pancreatic Failure	Hepatic Enzyme Increased;Blood Alkaline Phosphatase Increased;Gamma-Glutamyltransferase Increased;Blood Bilirubin Increased;Vitiligo	Serious	Other Outcomes	Female	2019	11-SEP-2019	Expedited	23 YR	46 KG	Vertex	Healthcare Professional	Not Specified	Minocycline;Omeprazole;Hydroxychloroquine;Creon;Tranexamic Acid;Ferrous Fumarate;Dornase Alfa;Sulfasalazine;Aztreonam Lysine;Ursodiol;Sodium Chloride;Novorapid;Acetaminophen\Ascorbic Acid;Azithromycin Anhydrous	06-SEP-2019	29-AUG-2019	GB	Not Specified	GB-VERTEX PHARMACEUTICALS-2019-008016	-	-
16791756	Cotrimoxazole;Kalydeco	Ivacaftor;Meropenem;Sulfamethoxazole\Trimethoprim;Tazobactam;Tobramycin;Ceftolozane;Imipenem;Piperacillin Sodium\Tazobactam Sodium	Bacterial Disease Carrier;Cystic Fibrosis;Cystic Fibrosis Lung;Infective Pulmonary Exacerbation Of Cystic Fibrosis;Pancreatic Failure;Product Used For Unknown Indication	Vitiligo;Gamma-Glutamyltransferase Increased;Hepatic Enzyme Increased;Blood Bilirubin Increased;Blood Alkaline Phosphatase Increased	Serious	Other Outcomes	Female	2019	10-SEP-2019	Expedited	22 YR	Not Specified	Novartis	Healthcare Professional	Not Specified	Minocycline;Ursodiol;Cholecalciferol;Hydroxychloroquine;Novorapid;Creon;Tranexamic Acid;Ferrous Fumarate;Sulfasalazine;Aztreonam Lysine;Omeprazole;Azithromycin Anhydrous;Acetaminophen\Ascorbic Acid;Dornase Alfa;Sodium Chloride	02-SEP-2019	10-SEP-2019	GB	Not Specified	PHHY2019GB205300	-	-
16386172	Zerbaxa	Ceftolozane Sulfate\Tazobactam Sodium	Pneumonia Pseudomonal	Thrombocytopenia;Off Label Use	Serious	Other Outcomes;Hospitalized	Male	09-APR-2019	10-SEP-2019	Expedited	58 YR	Not Specified	Merck	Healthcare Professional	Not Specified	Remeron;Quetiapine Fumarate;Lyrica;Morphine;Tobramycin;Cefepime;Propofol;Ciprofloxacin;Fragmin;Erythrocin;Melatonin;Piperacillin And Tazobactam;Avibactam Sodium\Ceftazidime;Fentanyl;Ondansetron Hydrochloride;Meropenem;Cefuroxime;Lasix;Escitalopram;Morphine Sulfate	03-SEP-2019	03-JUN-2019	CH	Not Specified	CH-009507513-1905CHE012442	-	-
16758021	Zerbaxa	Ceftolozane Sulfate\Tazobactam Sodium	Abdominal Infection;Pseudomonas Infection	Pseudomonas Infection;Off Label Use	Serious	Other Outcomes	Female	-	30-AUG-2019	Expedited	Not Specified	Not Specified	Merck	Healthcare Professional	Not Specified	Cefepime	19-AUG-2019	30-AUG-2019	DE	Not Specified	DE-009507513-1908DEU008152	-	-
16749685	-	Vancomycin;Ceftolozane Sulfate\Tazobactam Sodium	Enterococcal Infection;Osteomyelitis;Pseudomonas Infection;Staphylococcal Infection	Incorrect Drug Administration Rate;Rash Erythematous	Serious	Other Outcomes	Male	-	28-AUG-2019	Expedited	64 YR	Not Specified	Mylan	Healthcare Professional	Not Specified	-	21-AUG-2019	28-AUG-2019	US	Not Specified	US-MYLANLABS-2019M1080528	Tan X, Moenster RP. Ceftolozane-tazobactam for the treatment of osteomyelitis caused by multidrug-resistant pathogens: a case series. Ther-Adv-Drug-Saf 2019;11:no pagination.	-
16479781	Zerbaxa	Ceftolozane Sulfate\Tazobactam Sodium	Bacteraemia	Death;Adverse Event	Serious	Other Outcomes;Died;Hospitalized	Female	08-APR-2019	27-AUG-2019	Expedited	Not Specified	Not Specified	Merck	Healthcare Professional	Not Specified	-	26-AUG-2019	26-JUN-2019	US	Not Specified	US-009507513-1906USA010050	-	-
16738340	Zerbaxa	Ceftolozane Sulfate\Tazobactam Sodium	Pneumonia	Urticaria;Eosinophil Count Increased;Pemphigoid	Serious	Other Outcomes	Female	-	25-AUG-2019	Expedited	95 YR	Not Specified	Merck	Healthcare Professional	Not Specified	-	19-AUG-2019	25-AUG-2019	TH	Not Specified	TH-009507513-1908THA007616	-	-
16736807	Zyvox;Zerbaxa;Cubicin	Daptomycin;Ceftolozane Sulfate\Tazobactam Sodium;Linezolid	Abdominal Infection;Bacteraemia;Sepsis	Acute Respiratory Distress Syndrome;Withdrawal Of Life Support	Serious	Died;Other Outcomes	Male	-	23-AUG-2019	Expedited	39 YR	Not Specified	Merck	Healthcare Professional	Not Specified	-	21-AUG-2019	23-AUG-2019	US	Not Specified	US-009507513-1908USA008411	-	-
16721647	Zerbaxa	Ceftolozane Sulfate\Tazobactam Sodium	Pneumonia;Sepsis	Incorrect Dose Administered;Haemodynamic Instability;Inappropriate Schedule Of Product Administration;Haemorrhage	Serious	Other Outcomes	Female	2019	20-AUG-2019	Expedited	Not Specified	Not Specified	Merck	Healthcare Professional	Not Specified	Colistin;Meropenem	12-AUG-2019	20-AUG-2019	CL	Not Specified	CL-009507513-1908CHL005612	-	-
16716031	-	Linezolid;Ceftolozane Sulfate\Tazobactam Sodium	Cholestasis;Cystic Fibrosis;Diabetes Mellitus;Inflammation;Lower Respiratory Tract Congestion;Pancreatic Failure;Pneumonia;Respiratory Tract Infection;Routine Health Maintenance	Overdose;Pyrexia;Off Label Use;Treatment Failure	Serious	Hospitalized	Male	31-JAN-2019	19-AUG-2019	Expedited	39 YR	57 KG	Mylan	Healthcare Professional	Not Specified	Seretide;Colistin;Levemir;Ursodiol;Prednisone;Novorapid;Orkambi;Ferrous Fumarate;Pulmozyme;Azithromycin Anhydrous;Vfend;Spiriva	12-AUG-2019	19-AUG-2019	FR	Not Specified	FR-MYLANLABS-2019M1076505	-	-
16709738	Zerbaxa	Ceftolozane Sulfate\Tazobactam Sodium	-	Product Dose Omission;No Adverse Event	Non-Serious	Non-Serious	Not Specified	07-AUG-2019	16-AUG-2019	Non-Expedited	Not Specified	Not Specified	Merck	Healthcare Professional	Not Specified	-	07-AUG-2019	16-AUG-2019	US	Not Specified	US-009507513-1908USA003927	-	-
16695848	Zerbaxa	Ceftolozane Sulfate\Tazobactam Sodium	Pseudomonal Sepsis	Pruritus;Rash;Drug Hypersensitivity;Pulmonary Oedema	Serious	Hospitalized	Female	18-JUL-2019	13-AUG-2019	Expedited	65 YR	Not Specified	Merck	Healthcare Professional	Not Specified	Allopurinol;Aspirin;Cardura;Cyclosporine;Norvasc;Colistimethate Sodium;Atorvastatin;Lasix;Prednisone;Meropenem;Ticlopidine	06-AUG-2019	13-AUG-2019	IT	Not Specified	IT-009507513-1908ITA002875	-	-
16606532	Zerbaxa	Ceftolozane Sulfate\Tazobactam Sodium	Prophylaxis	Adverse Event;Cardio-Respiratory Arrest	Serious	Died;Hospitalized;Other Outcomes	Not Specified	14-JUL-2018	12-AUG-2019	Expedited	74 YR	Not Specified	Merck	Healthcare Professional	Not Specified	-	08-AUG-2019	22-JUL-2019	US	Not Specified	US-009507513-1907USA010785	-	-
16682920	Zerbaxa	Ceftolozane Sulfate\Tazobactam Sodium	-	Death;Gastrointestinal Haemorrhage	Serious	Died;Other Outcomes	Female	-	08-AUG-2019	Expedited	Not Specified	Not Specified	Merck	Healthcare Professional	Not Specified	-	06-AUG-2019	08-AUG-2019	US	Not Specified	US-009507513-1908USA003206	-	-
16645682	-	Ciprofloxacin;Ceftolozane Sulfate\Tazobactam Sodium;Colistin	Intracranial Infection;Pseudomonas Infection	Bone Operation;Osteomyelitis;Wound Secretion;Pseudomonas Infection;Dehiscence;Off Label Use	Serious	Other Outcomes;Hospitalized	Not Specified	DEC-2018	30-JUL-2019	Expedited	Not Specified	Not Specified	Aurobindo	Healthcare Professional	Not Specified	-	15-JUL-2019	30-JUL-2019	IT	Not Specified	IT-AUROBINDO-AUR-APL-2019-043725	-	-
16533540	Zerbaxa	Ceftolozane Sulfate\Tazobactam Sodium	Bone Disorder	Product Use In Unapproved Indication;Rash	Serious	Hospitalized	Male	2019	30-JUL-2019	Expedited	58 YR	146.94 KG	Merck	Healthcare Professional	Not Specified	-	30-JUL-2019	05-JUL-2019	US	Not Specified	US-009507513-1907USA001265	-	-
16613805	Zerbaxa;Magne B6;Nicotinamide;Valacyclovir;Smecta;Tranxene;Vfend;Cellcept	Mycophenolate Mofetil\Mycophenolate Mofetil Hydrochloride;Vancomycin;Voriconazole;Clorazepate Dipotassium;Cyanocobalamin;Fidaxomicin;Alprazolam;Furosemide;Thiamine Hydrochloride;Pantoprazole Sodium;Pyridoxine;Oxycodone Hydrochloride;Filgrastim;Valacyclovir Hydrochloride;Montmorillonite;Niacinamide;Cyclosporine;Folic Acid;Calcium Pantothenate;Hydroxyzine Hydrochloride;Magnesium\Pyridoxine;Ceftoloz…	Analgesic Therapy;Anxiety;Clostridium Difficile Colitis;Conjunctivitis;Diarrhoea;Dry Eye;Magnesium Deficiency;Nausea;Oedema;Prophylaxis;Sepsis;Stem Cell Transplant	Encephalopathy	Serious	Other Outcomes	Female	08-APR-2019	23-JUL-2019	Expedited	27 YR	104 KG	Pfizer	Healthcare Professional	Not Specified	-	15-JUL-2019	23-JUL-2019	FR	Not Specified	FR-PFIZER INC-2019304542	-	-
16311635	-	Ceftolozane Sulfate\Tazobactam Sodium	-	Off Label Use;Drug Ineffective;Medication Error;Drug Abuse;Product Administration Error	Serious	Other Outcomes	Not Specified	04-APR-2018	22-JUL-2019	Expedited	Not Specified	Not Specified	Merck	Consumer	Not Specified	-	02-MAY-2019	14-MAY-2019	US	Not Specified	US-009507513-1905USA001114	-	-
16599189	-	Ciprofloxacin;Ceftolozane Sulfate\Tazobactam Sodium;Colistin	Intracranial Infection;Pseudomonas Infection	Dehiscence;Wound Secretion;Off Label Use;Osteomyelitis;Pseudomonas Infection	Serious	Hospitalized;Other Outcomes	Female	DEC-2018	19-JUL-2019	Expedited	17 YR	Not Specified	Novartis	Healthcare Professional	Not Specified	-	15-JUL-2019	19-JUL-2019	IT	Not Specified	PHHY2019IT164358	-	-
16595503	-	Ceftolozane Sulfate\Tazobactam Sodium	Medical Device Site Infection;Pseudomonas Infection	Product Use In Unapproved Indication	Non-Serious	Non-Serious	Male	-	19-JUL-2019	Non-Expedited	70 YR	Not Specified	Merck	Healthcare Professional	Not Specified	-	19-JUN-2019	19-JUL-2019	US	Not Specified	US-009507513-1906USA008231	Foster R, Gould AP, Justo JA, Okoye S, Nicolau DP, Bookstaver PB.. Pharmacokinetic assessment of continuous infusion ceftolozane/ tazobactam for drug-resistant pseudomonas aeruginosa left ventricular assist device driveline infection. Open Forum Infectious Diseases. 2017;4(1):S282-3	-
16359451	Smecta;Tranxene;Magne B6;Zerbaxa;Vfend;Refresh Celluvisc;Cellcept;Valacyclovir	Valacyclovir Hydrochloride;Cyclosporine;Mycophenolate Mofetil\Mycophenolate Mofetil Hydrochloride;Vancomycin;Carboxymethylcellulose Sodium;Furosemide;Voriconazole;Ondansetron;Ceftolozane Sulfate\Tazobactam Sodium;Pantoprazole Sodium;Filgrastim;Magnesium\Pyridoxine;Hydroxyzine Hydrochloride;Clorazepate Dipotassium;Alprazolam;Montmorillonite;Fidaxomicin;Oxycodone Hydrochloride;Anetholtrithion;Azith…	Analgesic Therapy;Anxiety;Clostridium Difficile Colitis;Conjunctivitis;Diarrhoea;Dry Eye;Magnesium Deficiency;Nausea;Oedema;Product Used For Unknown Indication;Prophylaxis;Sepsis;Stem Cell Transplant	Encephalopathy	Serious	Other Outcomes	Not Specified	08-APR-2019	19-JUL-2019	Expedited	Not Specified	Not Specified	Aurobindo	Healthcare Professional	Not Specified	-	06-JUL-2019	28-MAY-2019	FR	Not Specified	FR-AUROBINDO-AUR-APL-2019-028846	-	-
16340882	Refresh Celluvisc;Cellcept;Vfend;Magne B6;Tranxene;Zerbaxa;Smecta	Cyclosporine;Montmorillonite;Ceftolozane Sulfate\Tazobactam Sodium;Clorazepate Dipotassium;Oxycodone Hydrochloride;Valacyclovir Hydrochloride;Alprazolam;Magnesium\Pyridoxine;Hydroxyzine Hydrochloride;Azithromycin Anhydrous;Voriconazole;Pantoprazole Sodium;Furosemide;Fidaxomicin;Mycophenolate Mofetil\Mycophenolate Mofetil Hydrochloride;Filgrastim;Ondansetron;Carboxymethylcellulose Sodium;Vancomyci…	Analgesic Therapy;Anxiety;Clostridium Difficile Colitis;Conjunctivitis;Diarrhoea;Dry Eye;Magnesium Deficiency;Nausea;Oedema;Product Used For Unknown Indication;Prophylaxis;Sepsis;Stem Cell Transplant	Encephalopathy	Serious	Other Outcomes	Female	08-APR-2019	18-JUL-2019	Expedited	27 YR	104 KG	Roche	Healthcare Professional	Not Specified	-	10-JUL-2019	22-MAY-2019	FR	Not Specified	FR-ROCHE-2322762	-	-
16424384	Magne B6;Valacyclovir;Zerbaxa;Cellcept;Smecta;Vfend;Refresh Celluvisc	Carboxymethylcellulose Sodium;Voriconazole;Montmorillonite;Ondansetron;Cyclosporine;Azithromycin Anhydrous;Filgrastim;Mycophenolate Mofetil\Mycophenolate Mofetil Hydrochloride;Pantoprazole Sodium;Fidaxomicin;Vancomycin;Alprazolam;Anetholtrithion;Ceftolozane Sulfate\Tazobactam Sodium;Valacyclovir Hydrochloride;Magnesium\Pyridoxine;Furosemide;Clorazepate Dipotassium;Hydroxyzine Hydrochloride;Oxycod…	Analgesic Therapy;Anxiety;Clostridium Difficile Colitis;Conjunctivitis;Diarrhoea;Dry Eye;Magnesium Deficiency;Nausea;Oedema;Product Used For Unknown Indication;Prophylaxis;Sepsis;Stem Cell Transplant	Encephalopathy	Serious	Other Outcomes	Female	08-APR-2019	17-JUL-2019	Expedited	27 YR	104 KG	Accord	Healthcare Professional	Not Specified	-	08-JUL-2019	13-JUN-2019	FR	Not Specified	FR-ACCORD-132549	-	-
16354856	Refresh Celluvisc;Tranxene;Vfend;Zerbaxa;Cellcept;Smecta;Magne B6	Magnesium\Pyridoxine;Mycophenolate Mofetil\Mycophenolate Mofetil Hydrochloride;Montmorillonite;Alprazolam;Valacyclovir Hydrochloride;Filgrastim;Vancomycin;Fidaxomicin;Furosemide;Ceftolozane Sulfate\Tazobactam Sodium;Azithromycin Anhydrous;Oxycodone Hydrochloride;Ceftolozane;Voriconazole;Pantoprazole;Hydroxyzine Hydrochloride;Clorazepate Dipotassium;Anetholtrithion;Carboxymethylcellulose Sodium;On…	Analgesic Therapy;Anxiety;Clostridium Difficile Colitis;Conjunctivitis;Diarrhoea;Dry Eye;Magnesium Deficiency;Nausea;Oedema;Product Used For Unknown Indication;Prophylaxis;Sepsis;Stem Cell Transplant	Encephalopathy	Serious	Other Outcomes	Female	08-APR-2019	17-JUL-2019	Expedited	27 YR	104 KG	Merck	Healthcare Professional	Not Specified	-	10-JUL-2019	24-MAY-2019	FR	Not Specified	FR-009507513-1905FRA009420	-	-
16186250	Zerbaxa	Ceftolozane Sulfate\Tazobactam Sodium	Pneumonia	Respiratory Failure;Accidental Overdose;Cardiac Arrest	Serious	Life Threatening;Died;Other Outcomes;Disabled	Male	2019	15-JUL-2019	Expedited	Not Specified	Not Specified	Merck	Healthcare Professional	Not Specified	-	11-JUL-2019	11-APR-2019	US	Not Specified	US-009507513-1904USA003610	-	-
16563056	-	Ceftolozane Sulfate\Tazobactam Sodium;Colistin;Ciprofloxacin	Intracranial Infection;Pseudomonas Infection	Bone Operation;Off Label Use;Dehiscence;Osteomyelitis;Wound Secretion;Pseudomonas Infection	Serious	Other Outcomes;Hospitalized	Female	DEC-2018	11-JUL-2019	Expedited	17 YR	Not Specified	Merck	Healthcare Professional	Not Specified	-	04-JUL-2019	11-JUL-2019	IT	Not Specified	IT-009507513-1907ITA003730	-	-
16559066	Zerbaxa	Ceftolozane Sulfate\Tazobactam Sodium;Tramadol Hydrochloride	Arthralgia;Atrial Fibrillation;Cardiac Failure Congestive;Insomnia;Pseudomonas Infection	Agranulocytosis	Serious	Life Threatening;Hospitalized;Other Outcomes	Male	05-APR-2017	11-JUL-2019	Expedited	87 YR	Not Specified	Johnson And Johnson	Healthcare Professional	Not Specified	Amiodarone Hydrochloride;Furosemide;Trazodone Hydrochloride	11-JUN-2019	11-JUL-2019	ES	Not Specified	ES-JNJFOC-20190710998	-	-
12918376	Zerbaxa	Ceftolozane Sulfate\Tazobactam Sodium	Pseudomonas Infection	Drug Ineffective	Non-Serious	Non-Serious	Not Specified	-	11-JUL-2019	Non-Expedited	Not Specified	Not Specified	Merck	Healthcare Professional	Not Specified	-	11-JUN-2019	07-NOV-2016	US	Not Specified	US-009507513-1611USA003044	Sacha G, Neuner E, Athans V, Pallotta A, Bass S, Bauer S, et al.. Clinical experience with ceftolozane/tazobactam at a large academic medical center. Open Forum Infectious Diseases. 2016;3 (Suppl 1)	-
16556179	Zerbaxa	Ceftolozane Sulfate\Tazobactam Sodium	Abdominal Infection;Pneumonia	Off Label Use;Tremor	Serious	Hospitalized	Female	20-JUN-2019	10-JUL-2019	Expedited	70 YR	Not Specified	Merck	Healthcare Professional	Not Specified	-	26-JUN-2019	10-JUL-2019	IT	Not Specified	IT-009507513-1906ITA010973	-	-
16525195	Zerbaxa	Ceftolozane Sulfate\Tazobactam Sodium	Pneumonia	Product Use In Unapproved Indication;Death	Serious	Died;Other Outcomes	Female	-	03-JUL-2019	Expedited	Not Specified	Not Specified	Merck	Healthcare Professional	Not Specified	-	01-JUL-2019	03-JUL-2019	DE	Not Specified	DE-009507513-1907DEU001636	-	-
16216208	Zerbaxa	Ceftolozane Sulfate\Tazobactam Sodium	Osteomyelitis;Pseudomonas Infection	Product Use In Unapproved Indication;Product Use Issue;Surgery;Medical Device Removal;Osteoarthritis	Serious	Hospitalized	Female	13-FEB-2019	03-JUL-2019	Expedited	22 YR	Not Specified	Merck	Healthcare Professional	Not Specified	-	26-JUN-2019	19-APR-2019	US	Not Specified	US-009507513-1904USA006218	-	-
16478227	-	Metronidazole;Ceftolozane Sulfate\Tazobactam Sodium	Septic Shock	Staphylococcal Infection;Off Label Use;Death;Product Use In Unapproved Indication	Serious	Other Outcomes;Died	Female	-	02-JUL-2019	Expedited	69 YR	Not Specified	Pfizer	Healthcare Professional	Not Specified	-	28-JUN-2019	26-JUN-2019	IT	Not Specified	IT-PFIZER INC-2019266565	-	-
12918378	Zerbaxa	Ceftolozane Sulfate\Tazobactam Sodium	Pneumonia Pseudomonal	Drug Ineffective	Non-Serious	Non-Serious	Not Specified	-	28-JUN-2019	Non-Expedited	Not Specified	Not Specified	Merck	Healthcare Professional	Not Specified	-	11-JUN-2019	07-NOV-2016	US	Not Specified	US-009507513-1611USA003045	Sacha G, Neuner E, Athans V, Pallotta A, Bass S, Bauer S, et al.. Clinical experience with ceftolozane/tazobactam at a large academic medical center. Open Forum Infectious Diseases. 2016;3(Supplement1):S599	-
16466623	Zerbaxa	Ceftolozane Sulfate\Tazobactam Sodium	-	Death	Serious	Died;Other Outcomes	Not Specified	-	23-JUN-2019	Expedited	73 YR	Not Specified	Merck	Healthcare Professional	Not Specified	-	21-JUN-2019	23-JUN-2019	PH	Not Specified	PH-009507513-1906PHL008206	-	-
16427401	-	Ceftolozane Sulfate\Tazobactam Sodium	Pneumonia Bacterial	Pneumonia Bacterial;Overdose;Contraindicated Product Administered;Off Label Use;Drug Dose Titration Not Performed	Serious	Other Outcomes;Hospitalized	Male	22-MAR-2019	21-JUN-2019	Expedited	67 YR	155 KG	Merck	Healthcare Professional	Not Specified	Amlodipine;Atorvastatin Calcium;Acetaminophen;Alfuzosin Hydrochloride;Seretide;Lansoprazole;Metformin;Gliclazide;Cholecalciferol;Hydrochlorothiazide\Irbesartan;Xultophy 100/3.6	17-JUN-2019	13-JUN-2019	FR	Not Specified	FR-009507513-1906FRA000426	-	-
12918085	Zerbaxa	Ceftolozane Sulfate\Tazobactam Sodium	Pseudomonas Infection	Death	Serious	Other Outcomes;Died	Not Specified	-	18-JUN-2019	Expedited	Not Specified	Not Specified	Merck	Healthcare Professional	Not Specified	-	11-JUN-2019	07-NOV-2016	US	Not Specified	US-009507513-1611USA001901	Sacha GL, Neuner E, Athans V, Pallotta A, Bass S, Bauer S, et al.. Clinical experience with ceftolozane/tazobactam at a large academic medical center. Open Forum Infectious Diseases. 2016;3(Supplement1):S599	-
13210798	Zerbaxa	Ceftolozane Sulfate\Tazobactam Sodium	Pseudomonas Infection	Thrombocytopenia	Serious	Other Outcomes	Female	-	14-JUN-2019	Expedited	50 YR	Not Specified	Merck	Healthcare Professional	Not Specified	Metronidazole	13-JUN-2019	10-FEB-2017	CA	Not Specified	CA-009507513-1702CAN002489	Oesch A, Dhami R, Lougheed C, Elsayed S. Thrombocytopenia during treatment with ceftolozane/tazobactam. Canadian Journal of Hospital Pharmacy. 2017;70(1):79	-
16353884	Zerbaxa	Ceftolozane Sulfate\Tazobactam Sodium	Postoperative Wound Infection;Pseudomonas Infection	Neutropenia;Product Use In Unapproved Indication;Postoperative Wound Infection;Osteomyelitis;Rib Fracture	Serious	Hospitalized;Other Outcomes	Female	MAY-2019	11-JUN-2019	Expedited	61 YR	Not Specified	Merck	Healthcare Professional	Not Specified	-	04-JUN-2019	24-MAY-2019	PT	Not Specified	PT-009507513-1905PRT010513	-	-
16380812	Zerbaxa	Ceftolozane Sulfate\Tazobactam Sodium	-	Pyrexia	Non-Serious	Non-Serious	Male	-	01-JUN-2019	Non-Expedited	85 YR	Not Specified	Merck	Healthcare Professional	Not Specified	-	29-MAY-2019	01-JUN-2019	US	Not Specified	US-009507513-1905USA014153	-	-
16363935	Zerbaxa	Ceftolozane Sulfate\Tazobactam Sodium	Mediastinitis	Off Label Use;Death	Serious	Other Outcomes;Died	Male	-	28-MAY-2019	Expedited	Not Specified	Not Specified	Merck	Healthcare Professional	Not Specified	-	07-MAY-2019	28-MAY-2019	FR	Not Specified	FR-009507513-1905FRA005109	-	-
16363746	Zerbaxa	Ceftolozane Sulfate\Tazobactam Sodium;Gentamicin	Diabetic Foot;Pseudomonas Infection	Nephropathy Toxic;Product Use In Unapproved Indication	Serious	Disabled	Male	MAR-2019	28-MAY-2019	Expedited	Not Specified	Not Specified	Sandoz	Healthcare Professional	Not Specified	-	22-MAY-2019	28-MAY-2019	ES	Not Specified	PHHY2019ES119695	-	-
16354844	Smecta;Cellcept;Magne B6;Zerbaxa;Vfend;Valacyclovir;Tranxene;Hydroxyzine;Refresh Celluvisc	Carboxymethylcellulose Sodium;Hydroxyzine Hydrochloride;Fidaxomicin;Pantoprazole Sodium;Valacyclovir Hydrochloride;Clorazepate Dipotassium;Ondansetron;Filgrastim;Voriconazole;Vancomycin;Furosemide;Ceftolozane Sulfate\Tazobactam Sodium;Azithromycin Anhydrous;Magnesium\Pyridoxine;Mycophenolate Mofetil\Mycophenolate Mofetil Hydrochloride;Alprazolam;Oxycodone Hydrochloride;Montmorillonite;Anetholtrit…	Analgesic Therapy;Anxiety;Clostridium Difficile Colitis;Conjunctivitis;Diarrhoea;Dry Eye;Magnesium Deficiency;Nausea;Oedema;Product Used For Unknown Indication;Prophylaxis;Sepsis;Stem Cell Transplant	Encephalopathy	Serious	Other Outcomes	Female	08-APR-2019	24-MAY-2019	Expedited	27 YR	104 KG	Sandoz	Healthcare Professional	Not Specified	-	17-MAY-2019	24-MAY-2019	FR	Not Specified	PHHY2019FR114980	-	-
16326600	Zerbaxa	Ceftolozane Sulfate\Tazobactam Sodium;Gentamicin	Diabetic Foot;Pseudomonal Bacteraemia	Acute Kidney Injury;Product Use In Unapproved Indication;Nephropathy Toxic;Leg Amputation	Serious	Hospitalized;Disabled	Male	19-FEB-2019	21-MAY-2019	Expedited	57 YR	Not Specified	Merck	Healthcare Professional	Not Specified	Atorvastatin;Pantoprazole Sodium;Insulin Glargine;Bisoprolol Fumarate;Novorapid;Aspirin;Metformin Hydrochloride\Vildagliptin	13-MAY-2019	17-MAY-2019	ES	Not Specified	ES-009507513-1905ESP006095	-	-
16325804	Zerbaxa	Ceftolozane Sulfate\Tazobactam Sodium	Pseudomonas Infection	Drug Resistance	Serious	Died	Male	-	17-MAY-2019	Expedited	40 YR	Not Specified	Merck	Healthcare Professional	Not Specified	-	13-MAY-2019	17-MAY-2019	IL	Not Specified	IL-009507513-1905ISR006826	-	-
16311059	Zerbaxa	Ceftolozane Sulfate\Tazobactam Sodium	Pyelonephritis	Encephalopathy	Serious	Hospitalized	Male	19-APR-2019	14-MAY-2019	Expedited	72 YR	78 KG	Merck	Healthcare Professional	Not Specified	Propranolol Hydrochloride;Tahor;Prednisolone Sodium Metazoate;Lansoprazole;Movicol;Cellcept;Neoral;Clobazam;Amlodipine Besylate;Ramipril;Vimpat;Lamictal	13-MAY-2019	14-MAY-2019	FR	Not Specified	FR-009507513-1905FRA005475	-	-
16141868	Zerbaxa	Ceftolozane Sulfate\Tazobactam Sodium	Immunosuppression;Mechanical Ventilation;Pneumonia;Staphylococcal Infection	Multiple Organ Dysfunction Syndrome;Seizure	Serious	Died;Hospitalized;Other Outcomes	Female	10-MAR-2019	14-MAY-2019	Expedited	55 YR	70 KG	Merck	Healthcare Professional	Not Specified	Tacrolimus;Cloxacillin	04-MAY-2019	01-APR-2019	ES	Not Specified	ES-009507513-1903ESP013140	-	-
16304655	Zerbaxa	Ceftolozane Sulfate\Tazobactam Sodium	Product Used For Unknown Indication	Death	Serious	Other Outcomes;Died	Female	-	13-MAY-2019	Expedited	Not Specified	Not Specified	Merck	Healthcare Professional	Not Specified	-	07-MAY-2019	13-MAY-2019	US	Not Specified	US-009507513-1905USA004313	-	-
16290488	Zerbaxa	Ceftolozane Sulfate\Tazobactam Sodium	Pneumonia	Confusional State	Serious	Hospitalized	Male	28-FEB-2019	09-MAY-2019	Expedited	72 YR	Not Specified	Merck	Healthcare Professional	Not Specified	-	07-MAY-2019	09-MAY-2019	ES	Not Specified	ES-009507513-1905ESP003124	-	-
16290098	Zerbaxa	Ceftolozane Sulfate\Tazobactam Sodium	Pathogen Resistance;Pseudomonas Infection	Hyperbilirubinaemia;Prescribed Overdose;Off Label Use	Serious	Other Outcomes	Male	-	09-MAY-2019	Expedited	57 YR	Not Specified	Merck	Healthcare Professional	Not Specified	Vancomycin;Ganciclovir;Cancidas	03-MAY-2019	09-MAY-2019	FR	Not Specified	FR-009507513-1905FRA002509	-	-
15507565	Zerbaxa;Atrovent;Bricanyl;Atarax	Hydroxyzine Hydrochloride;Linezolid;Terbutaline Sulfate;Ipratropium Bromide;Ceftolozane Sulfate\Tazobactam Sodium;Voriconazole;Lenograstim;Colistimethate Sodium	Aplasia;Infection;Product Used For Unknown Indication;Respiratory Disorder;Sepsis	Rash Maculo-Papular;Product Use In Unapproved Indication;Erythema	Serious	Other Outcomes	Female	03-SEP-2018	08-MAY-2019	Expedited	57 YR	73 KG	Merck	Healthcare Professional	Not Specified	Furosemide	02-MAY-2019	16-OCT-2018	FR	Not Specified	FR-009507513-1810FRA004213	-	-
16260109	Zerbaxa	Ceftolozane Sulfate\Tazobactam Sodium	-	Incorrect Dose Administered;Product Dispensing Error	Non-Serious	Non-Serious	Male	27-APR-2019	30-APR-2019	Direct	88 YR	Not Specified	Fda-Ctu	Not Specified	Not Specified	-	-	30-APR-2019	US	Not Specified	-	-	-
16245172	Zerbaxa	Ceftolozane Sulfate\Tazobactam Sodium	Pseudomonal Bacteraemia	Drug Effective For Unapproved Indication;Accident;Mobility Decreased;Off Label Use	Serious	Hospitalized	Not Specified	22-APR-2019	26-APR-2019	Expedited	Not Specified	Not Specified	Merck	Healthcare Professional	Not Specified	-	22-APR-2019	26-APR-2019	MX	Not Specified	MX-009507513-1904MEX010746	-	-
16103347	Zerbaxa	Ceftolozane Sulfate\Tazobactam Sodium	Abdominal Infection	Pancreatic Carcinoma	Serious	Died;Other Outcomes	Male	-	22-APR-2019	Expedited	Not Specified	Not Specified	Merck	Healthcare Professional	Not Specified	-	16-APR-2019	22-MAR-2019	PH	Not Specified	PH-009507513-1903PHL007774	-	-
16218285	Zerbaxa	Ceftolozane Sulfate\Tazobactam Sodium	Pneumonia	Paraesthesia Oral;Laryngeal Oedema;Tongue Oedema;Dyspnoea	Serious	Life Threatening	Female	27-MAR-2019	19-APR-2019	Expedited	62 YR	42 KG	Merck	Healthcare Professional	Not Specified	Tobramycin	15-APR-2019	19-APR-2019	FR	Not Specified	FR-009507513-1904FRA007226	-	-
16205559	Zerbaxa	Ceftolozane Sulfate\Tazobactam Sodium	Escherichia Infection;Evidence Based Treatment;Infective Pulmonary Exacerbation Of Cystic Fibrosis;Pathogen Resistance;Pseudomonas Infection;Staphylococcal Infection	No Adverse Event;Off Label Use	Non-Serious	Non-Serious	Female	-	17-APR-2019	Non-Expedited	30 YR	47.2 KG	Merck	Healthcare Professional	Not Specified	Vancomycin;Sodium Chloride;Avibactam Sodium\Ceftazidime;Amikacin;Sulfamethoxazole\Trimethoprim	11-APR-2019	17-APR-2019	US	Not Specified	US-009507513-1904USA006311	Davis SE, Ham J, Hucks J, Gould A, Foster R, Justo JA, et al. Use of continuous infusion ceftolozanetazobactam with therapeutic drug monitoring in a patient with cystic fibrosis.. Am J Health Syst Pharm. 2019;76(8):501-4	-
16167021	Zerbaxa	Ceftolozane Sulfate\Tazobactam Sodium	-	Product Storage Error;Poor Quality Product Administered;No Adverse Event	Non-Serious	Non-Serious	Not Specified	23-MAR-2019	08-APR-2019	Non-Expedited	Not Specified	Not Specified	Merck	Healthcare Professional	Not Specified	-	25-MAR-2019	08-APR-2019	US	Not Specified	US-009507513-1903USA011662	-	-
16148792	Zerbaxa	Ceftolozane Sulfate\Tazobactam Sodium;Linezolid	Cholestasis;Cystic Fibrosis;Diabetes Mellitus;Inflammation;Lower Respiratory Tract Congestion;Pancreatic Failure;Pneumonia;Respiratory Tract Infection;Routine Health Maintenance	Product Use In Unapproved Indication;Treatment Failure;Pyrexia	Serious	Hospitalized	Male	31-JAN-2019	02-APR-2019	Expedited	39 YR	57 KG	Pfizer	Healthcare Professional	Not Specified	Novorapid;Seretide;Azithromycin Anhydrous;Levemir;Orkambi;Vfend;Spiriva;Colistin;Pulmozyme;Prednisone;Ursodiol;Ferrous Fumarate	26-MAR-2019	02-APR-2019	FR	Not Specified	FR-PFIZER INC-2019133420	-	-
15827865	Zerbaxa	Ceftolozane Sulfate\Tazobactam Sodium	Bacteraemia	Pathogen Resistance	Serious	Other Outcomes	Not Specified	-	31-MAR-2019	Expedited	Not Specified	Not Specified	Merck	Healthcare Professional	Not Specified	Ciprofloxacin;Meropenem;Tobramycin	25-MAR-2019	15-JAN-2019	US	Not Specified	US-009507513-1901USA002772	So W, Shurko J, Galega R, Quilitz R, Greene JN, Lee GC. Mechanisms of high-level ceftolozane/tazobactam resistance in Pseudomonas aeruginosa from a severely neutropenic patient and treatment success from synergy with tobramycin. The Journal of Antimicrobial Chemotherapy. 2019;74(1):269-71	-
16137821	-	Ceftolozane Sulfate\Tazobactam Sodium;Linezolid	Cholestasis;Cystic Fibrosis;Diabetes Mellitus;Inflammation;Lower Respiratory Tract Congestion;Pancreatic Failure;Pneumonia;Respiratory Tract Infection;Routine Health Maintenance	Off Label Use;Overdose;Pyrexia;Treatment Failure	Serious	Hospitalized	Not Specified	31-JAN-2019	30-MAR-2019	Expedited	Not Specified	Not Specified	Aurobindo	Healthcare Professional	Not Specified	Levemir;Novorapid;Colistin;Spiriva;Ferrous Fumarate;Orkambi;Azithromycin Anhydrous;Vfend;Prednisone;Pulmozyme;Ursodiol;Seretide	15-MAR-2019	30-MAR-2019	FR	Not Specified	FR-AUROBINDO-AUR-APL-2019-016816	-	-
16131663	Zerbaxa	Ceftolozane Sulfate\Tazobactam Sodium	-	Product Storage Error;No Adverse Event	Non-Serious	Non-Serious	Not Specified	04-MAR-2019	29-MAR-2019	Non-Expedited	Not Specified	Not Specified	Merck	Healthcare Professional	Not Specified	-	04-MAR-2019	29-MAR-2019	US	Not Specified	US-009507513-1903USA002419	-	-
16131049	Zerbaxa	Ceftolozane Sulfate\Tazobactam Sodium	Fournier'S Gangrene	Product Use Issue;Death	Serious	Died;Other Outcomes	Male	-	28-MAR-2019	Expedited	Not Specified	Not Specified	Merck	Healthcare Professional	Not Specified	-	25-MAR-2019	28-MAR-2019	GT	Not Specified	GT-009507513-1903GTM012502	-	-
16119544	-	Linezolid;Ceftolozane Sulfate\Tazobactam Sodium	Cholestasis;Cystic Fibrosis;Diabetes Mellitus;Inflammation;Lower Respiratory Tract Congestion;Pancreatic Failure;Pneumonia;Respiratory Tract Infection;Routine Health Maintenance	Treatment Failure;Off Label Use;Overdose;Pyrexia	Serious	Hospitalized	Male	31-JAN-2019	26-MAR-2019	Expedited	39 YR	57 KG	Sandoz	Healthcare Professional	Not Specified	Spiriva;Pulmozyme;Orkambi;Prednisone;Seretide;Ferrous Fumarate;Ursodiol;Azithromycin Anhydrous;Vfend;Novorapid;Levemir;Colistin	18-MAR-2019	26-MAR-2019	FR	Not Specified	PHHY2019FR062936	-	-
16095008	Zerbaxa	Ceftolozane Sulfate\Tazobactam Sodium	Pseudomonas Infection	Overdose;Pathogen Resistance;Off Label Use	Serious	Other Outcomes	Male	-	20-MAR-2019	Expedited	Not Specified	Not Specified	Merck	Healthcare Professional	Not Specified	-	11-MAR-2019	20-MAR-2019	FR	Not Specified	FR-009507513-1903FRA005779	-	-
16063010	Zerbaxa	Ceftolozane Sulfate\Tazobactam Sodium	Abdominal Infection;Pneumonia	Off Label Use;Incorrect Dose Administered;Bacteraemia	Serious	Other Outcomes;Hospitalized	Female	01-MAR-2019	19-MAR-2019	Expedited	76 YR	Not Specified	Merck	Healthcare Professional	Not Specified	-	13-MAR-2019	12-MAR-2019	GR	Not Specified	GR-009507513-1903GRC004421	-	-
16079686	Zerbaxa	Ceftolozane Sulfate\Tazobactam Sodium	Urinary Tract Infection	Phosphorus Metabolism Disorder	Serious	Other Outcomes	Female	04-MAR-2019	15-MAR-2019	Expedited	41 YR	Not Specified	Merck	Healthcare Professional	Not Specified	-	11-MAR-2019	15-MAR-2019	MX	Not Specified	MX-009507513-1903MEX005591	-	-
16078276	Zerbaxa	Ceftolozane Sulfate\Tazobactam Sodium	Escherichia Urinary Tract Infection	Hypokalaemia;Acute Kidney Injury	Non-Serious	Non-Serious	Female	07-JAN-2019	15-MAR-2019	Direct	67 YR	68.6 KG	Fda-Ctu	Healthcare Professional	Health Professional	-	-	15-MAR-2019	US	Not Specified	-	-	Yes
16052807	Abstral;Kardegic;Zerbaxa;Neurontin;Atarax	Hydroxyzine Hydrochloride;Gabapentin;Ceftolozane Sulfate\Tazobactam Sodium;Vancomycin;Norepinephrine;Tobramycin;Ferrous Fumarate;Paroxetine Hydrochloride;Aspirin Dl-Lysine;Tramadol;Fentanyl Citrate	Anxiety;Depression;Iron Deficiency;Ischaemic Heart Disease Prophylaxis;Neuralgia;Pain;Pneumonia;Supportive Care	Encephalopathy;Renal Failure	Serious	Died	Female	11-AUG-2018	08-MAR-2019	Expedited	73 YR	86.4 KG	Mylan	Healthcare Professional	Not Specified	-	04-MAR-2019	08-MAR-2019	FR	Not Specified	FR-MYLANLABS-2019M1020972	-	-
15903680	Zerbaxa	Ceftolozane Sulfate\Tazobactam Sodium;Colistin;Amikacin	Cystic Fibrosis;Pseudomonas Infection	Right Ventricular Failure;Liver Disorder;Endotracheal Intubation;Cystic Fibrosis;Hypoventilation;Anuria;Ascites;Product Use In Unapproved Indication	Serious	Died;Other Outcomes	Female	11-MAY-2018	08-MAR-2019	Expedited	18 YR	32 KG	Merck	Healthcare Professional	Not Specified	-	04-MAR-2019	03-FEB-2019	CZ	Not Specified	CZ-009507513-1901CZE011910	-	-
16049647	-	Sulfamethoxazole\Trimethoprim;Ceftolozane Sulfate\Tazobactam Sodium	Burkholderia Cepacia Complex Infection	Multiple Organ Dysfunction Syndrome;Drug Ineffective	Serious	Other Outcomes;Died	Male	-	07-MAR-2019	Expedited	Not Specified	Not Specified	Merck	Healthcare Professional	Not Specified	-	28-FEB-2019	07-MAR-2019	DE	Not Specified	DE-009507513-1903DEU001350	Becker SL, Berger FK, Feldner SK, Karliova I, Haber M, Mellmann A, et al.. Outbreak of Burkholderia cepacia complex infections associated with contaminated octenidine mouthwash solution, Germany, August to September 2018. Eurosurveillance. 2018;23(42):1-4	-
16037865	Zerbaxa	Ceftolozane Sulfate\Tazobactam Sodium	Diverticulitis	Bradycardia	Serious	Other Outcomes	Male	-	05-MAR-2019	Expedited	44 YR	Not Specified	Merck	Healthcare Professional	Not Specified	Fentanyl;Metronidazole	28-FEB-2019	05-MAR-2019	MX	Not Specified	MX-009507513-1903MEX001176	-	-
16034012	Zerbaxa	Ceftolozane Sulfate\Tazobactam Sodium	Immune Tolerance Induction;Infective Pulmonary Exacerbation Of Cystic Fibrosis	Contraindicated Product Administered;Off Label Use	Non-Serious	Non-Serious	Male	-	05-MAR-2019	Non-Expedited	30 YR	Not Specified	Merck	Healthcare Professional	Not Specified	Meropenem;Ceftazidime;Piperacillin And Tazobactam	19-FEB-2019	05-MAR-2019	US	Not Specified	US-009507513-1903USA001676	Chen XJC, Fong K, Altshuler D, Dubrovskaya Y, Louie E, Amoroso N, et al.. Evaluation of Pharmacy-Developed Antibiotic Desensitization Protocols. Annals of Pharmacotherapy. 2019;53(3):229-51	-
16033945	Zerbaxa	Ceftolozane Sulfate\Tazobactam Sodium	Immune Tolerance Induction;Infective Pulmonary Exacerbation Of Cystic Fibrosis	Off Label Use;Contraindicated Product Administered	Non-Serious	Non-Serious	Female	-	05-MAR-2019	Non-Expedited	32 YR	Not Specified	Merck	Healthcare Professional	Not Specified	-	19-FEB-2019	05-MAR-2019	US	Not Specified	US-009507513-1903USA001675	Chen XJC, Fong K, Altshuler D, Dubrovskaya Y, Louie E, Amoroso N, et al.. Evaluation of Pharmacy-Developed Antibiotic Desensitization Protocols. Annals of Pharmacotherapy. 2019;53 (3):229-51	-
16031721	-	Ceftolozane Sulfate\Tazobactam Sodium;Meropenem	Osteitis	Endocarditis;Intracranial Haematoma;Off Label Use;Contraindicated Product Administered;Motor Dysfunction	Serious	Other Outcomes;Life Threatening;Hospitalized	Male	2018	04-MAR-2019	Expedited	73 YR	63 KG	Pfizer	Healthcare Professional	Not Specified	Alfuzosin Hydrochloride;Valacyclovir Hydrochloride;Tramadol Hydrochloride;Furosemide;Bisoprolol	26-FEB-2019	04-MAR-2019	FR	Not Specified	FR-PFIZER INC-2019089252	-	-
16021965	-	Meropenem;Ceftolozane Sulfate\Tazobactam Sodium	Osteitis;Product Used For Unknown Indication	Off Label Use;Motor Dysfunction;Contraindicated Product Administered;Intracranial Haematoma;Endocarditis	Serious	Hospitalized;Other Outcomes;Life Threatening	Not Specified	2018	01-MAR-2019	Expedited	Not Specified	Not Specified	Aurobindo	Healthcare Professional	Not Specified	Tramadol Hydrochloride;Furosemide;Valacyclovir Hydrochloride;Bisoprolol;Caltrate;Alfuzosin Hydrochloride	14-FEB-2019	01-MAR-2019	FR	Not Specified	FR-AUROBINDO-AUR-APL-2019-010684	-	-
16019652	Zerbaxa	Ceftolozane Sulfate\Tazobactam Sodium;Sodium Chloride	Cystic Fibrosis	Product Preparation Error;Complication Associated With Device;Product Quality Issue	Non-Serious	Non-Serious	Female	15-FEB-2019	28-FEB-2019	Non-Expedited	30 YR	Not Specified	Merck	Healthcare Professional	Not Specified	Diphenhydramine Hydrochloride;Colistin;Noxafil;Vancomycin	22-FEB-2019	28-FEB-2019	US	Not Specified	US-009507513-1902USA010349	-	-
16016071	Zerbaxa	Ceftolozane Sulfate\Tazobactam Sodium	Abdominal Infection	Blindness	Serious	Other Outcomes	Female	-	28-FEB-2019	Expedited	Not Specified	Not Specified	Merck	Healthcare Professional	Not Specified	-	21-FEB-2019	28-FEB-2019	IL	Not Specified	IL-009507513-1902ISR010505	-	-
15998978	Zerbaxa;Neoral	Cyclosporine;Ceftolozane Sulfate\Tazobactam Sodium;Colistimethate Sodium	Infection;Prophylaxis Against Transplant Rejection	Acute Kidney Injury	Serious	Hospitalized	Male	21-JAN-2019	23-FEB-2019	Expedited	50 YR	88 KG	Novartis	Healthcare Professional	Not Specified	-	18-FEB-2019	23-FEB-2019	FR	Not Specified	PHHY2019FR039422	-	-
15885310	Zerbaxa	Ceftolozane Sulfate\Tazobactam Sodium	Bacteraemia	Death	Serious	Died	Male	-	29-JAN-2019	Expedited	Not Specified	Not Specified	Merck	Healthcare Professional	Not Specified	-	23-JAN-2019	29-JAN-2019	AT	Not Specified	AT-009507513-1901AUT009177	-	-
15860626	Zerbaxa	Ceftolozane Sulfate\Tazobactam Sodium	Pseudomonas Infection	Drug Effective For Unapproved Indication;Adverse Event;Off Label Use	Serious	Died	Female	-	23-JAN-2019	Expedited	90 YR	Not Specified	Merck	Healthcare Professional	Not Specified	-	18-JAN-2019	23-JAN-2019	PT	Not Specified	PT-009507513-1901PRT007925	-	-
14959725	Kardegic;Zerbaxa	Ceftolozane Sulfate\Tazobactam Sodium;Aspirin Dl-Lysine;Warfarin Sodium	Anticoagulant Therapy;Arrhythmia;Cardiovascular Event Prophylaxis;Product Used For Unknown Indication;Pseudomonal Bacteraemia	Off Label Use;Intracranial Mass;Haemorrhagic Stroke	Serious	Died	Female	30-APR-2018	23-JAN-2019	Expedited	67 YR	46.5 KG	Merck	Healthcare Professional	Not Specified	Xanax;Levothyroxine;Bisoprolol;Pantoprazole;Acetaminophen;Furosemide;Potassium Chloride;Folic Acid;Nefopam;Cordarone;Ramipril	17-JAN-2019	31-MAY-2018	FR	Not Specified	FR-009507513-1805FRA006744	-	-
15822942	-	Ceftolozane Sulfate\Tazobactam Sodium	Osteomyelitis Chronic	Off Label Use	Non-Serious	Non-Serious	Female	-	22-JAN-2019	Non-Expedited	67 YR	Not Specified	Merck	Healthcare Professional	Not Specified	Meropenem;Tobramycin	10-JAN-2019	14-JAN-2019	CA	Not Specified	GB-009507513-1901USA004603	Hooper C, Elsayed S, Bombassaro AM, Bailey C, Bondy L. Successful treatment of chronic spinal osteomyelitis caused by multidrug resistant pseudomonas aeruginosa with ceftolozane-tazobactam and surgical intervention. Canadian Journal of Hospital Pharmacy. 2018;71 (1):58-9	-
15820477	Zerbaxa	Ceftolozane Sulfate\Tazobactam Sodium	Abdominal Infection	Metastasis;White Blood Cell Count Decreased;Cardiac Arrest	Serious	Other Outcomes;Died	Male	-	21-JAN-2019	Expedited	Not Specified	Not Specified	Merck	Healthcare Professional	Not Specified	-	14-JAN-2019	14-JAN-2019	PH	Not Specified	PH-009507513-1901PHL003345	-	-
15532471	Zerbaxa	Ceftolozane Sulfate\Tazobactam Sodium	Pseudomonas Infection	Product Use In Unapproved Indication;Clostridium Difficile Infection	Serious	Other Outcomes	Not Specified	-	18-JAN-2019	Expedited	Not Specified	Not Specified	Merck	Healthcare Professional	Not Specified	-	11-JAN-2019	19-OCT-2018	US	Not Specified	US-009507513-1810USA008618	-	-
14600859	Zerbaxa	Ceftolozane Sulfate\Tazobactam Sodium	Pseudomonal Sepsis	Pseudomonas Infection;Product Use In Unapproved Indication;Drug Resistance;Embolism;Renal Failure	Serious	Hospitalized;Died;Other Outcomes	Male	OCT-2017	17-JAN-2019	Expedited	74 YR	Not Specified	Merck	Healthcare Professional	Not Specified	Ampicillin	14-JAN-2019	05-MAR-2018	PT	Not Specified	PT-009507513-1710PRT003652	-	-
15392538	Zerbaxa	Ceftolozane Sulfate\Tazobactam Sodium;Colistimethate Sodium	Pseudomonas Infection	Bone Pain	Serious	Other Outcomes	Male	-	02-JAN-2019	Expedited	23 YR	41 KG	Merck	Healthcare Professional	Not Specified	-	27-DEC-2018	17-SEP-2018	FR	Not Specified	FR-009507513-1809FRA003539	-	-
15775499	Zerbaxa	Ceftolozane Sulfate\Tazobactam Sodium;Oxacillin Sodium;Vancomycin	Neutrophilic Dermatosis	Off Label Use	Non-Serious	Non-Serious	Female	-	31-DEC-2018	Non-Expedited	47 YR	Not Specified	Merck	Healthcare Professional	Not Specified	-	18-DEC-2018	31-DEC-2018	US	Not Specified	US-009507513-1812USA008963	Rosen JD, Stojadinovic O, McBride JD, Rico R, Cho-Vega JH, Nichols AJ. Bowel-associated dermatosis-arthritis syndrome (BADAS) in a patient with cystic fibrosis. JAAD Case Reports. 2019;5:37-9	-
15740396	Zerbaxa	Ceftolozane Sulfate\Tazobactam Sodium	Pneumonia Pseudomonal	No Adverse Event;Product Use In Unapproved Indication	Non-Serious	Non-Serious	Not Specified	16-DEC-2018	19-DEC-2018	Non-Expedited	Not Specified	Not Specified	Merck	Healthcare Professional	Not Specified	-	18-DEC-2018	19-DEC-2018	US	Not Specified	US-009507513-1812USA009199	-	-
15734960	Zerbaxa	Ceftolozane Sulfate\Tazobactam Sodium	Pneumonia	Product Use In Unapproved Indication	Non-Serious	Non-Serious	Female	-	19-DEC-2018	Expedited	Not Specified	Not Specified	Merck	Healthcare Professional	Not Specified	-	11-DEC-2018	18-DEC-2018	PE	Not Specified	PE-MERCK, SHARP, AND DOHME-1812PER007225	-	-
15735728	Zerbaxa	Ceftolozane Sulfate\Tazobactam Sodium;Colistin Sulfate	Pneumonia Pseudomonal	Drug Ineffective;Sepsis	Serious	Died	Male	-	18-DEC-2018	Expedited	83 YR	Not Specified	Merck	Healthcare Professional	Not Specified	-	14-DEC-2018	18-DEC-2018	AT	Not Specified	AT-009507513-1812AUT007932	-	-
15731694	Zerbaxa;Cellcept;Cancidas;Eupantol;Neoral;Acupan;Ditropan;Solu-Medrol;Bactrim	Sulfamethoxazole\Trimethoprim;Urapidil;Magnesium Alginate;Valacyclovir Hydrochloride;Amikacin;Methylprednisolone Sodium Succinate;Oxybutynin Chloride;Sodium Alginate;Nefopam Hydrochloride;Ganciclovir;Racecadotril;Cyclosporine;Pantoprazole Sodium;Caspofungin Acetate;Mycophenolate Mofetil;Ursodiol;Mycophenolate Mofetil\Mycophenolate Mofetil Hydrochloride;Ceftolozane Sulfate\Tazobactam Sodium;Algini…	Abdominal Pain;Cellulitis;Diarrhoea;Epilepsy;Fungal Infection;Gastrooesophageal Reflux Disease;Hypertension;Pain;Parenteral Nutrition;Pneumocystis Jirovecii Pneumonia;Product Used For Unknown Indication;Prophylaxis;Prophylaxis Against Transplant Rejection;Pyrexia	Pancytopenia;Confusional State;Amnesia	Serious	Hospitalized;Other Outcomes	Male	29-MAR-2017	17-DEC-2018	Expedited	43 YR	Not Specified	Bausch And Lomb	Healthcare Professional	Not Specified	Targocid;Keppra;Ramipril;Amlodipine Besylate;Bisoprolol;Atovaquone	09-DEC-2018	17-DEC-2018	FR	Not Specified	FR-BAUSCH-BL-2018-034738	-	-
15669822	Cotrimoxazole	Sulfamethoxazole\Trimethoprim;Ceftolozane Sulfate\Tazobactam Sodium;Tobramycin;Ceftazidime	Burkholderia Cepacia Complex Infection	Drug Ineffective;Multiple Organ Dysfunction Syndrome;Sepsis	Serious	Other Outcomes;Life Threatening;Hospitalized;Died	Male	-	06-DEC-2018	Expedited	8 DEC	Not Specified	Pfizer	Healthcare Professional	Not Specified	-	23-NOV-2018	29-NOV-2018	DE	Not Specified	DE-PFIZER INC-2018488690	Becker, S.. Outbreak of burkholderia cepacia complex infections associated with contaminated octenidine mouthwash solution, Germany, August to September 2018.. Eurosurveillance. 2018;23(42):10.2807/1560-7917.ES.2018.23.4	-
15517623	Zerbaxa	Ceftolozane Sulfate\Tazobactam Sodium	Pneumonia Pseudomonal	Pseudomonas Infection;Renal Failure	Serious	Life Threatening;Hospitalized;Other Outcomes	Female	OCT-2018	05-DEC-2018	Expedited	68 YR	Not Specified	Merck	Healthcare Professional	Not Specified	Amlodipine;Aspirin;Ferrous Sulfate;Hydralazine;Senna;Aranesp;Xanax;Montelukast;Zofran;Guaifenesin;Simethicone (Dimethicone);Metoprolol Tartrate;Tylenol;Zyrtec;Famotidine	30-NOV-2018	17-OCT-2018	US	Not Specified	US-009507513-1810USA006658	-	-
15619873	Zerbaxa	Ceftolozane Sulfate\Tazobactam Sodium	Bacteraemia	Bacteraemia	Serious	Other Outcomes;Hospitalized;Disabled;Life Threatening	Male	2018	04-DEC-2018	Expedited	Not Specified	Not Specified	Merck	Healthcare Professional	Not Specified	-	28-NOV-2018	15-NOV-2018	US	Not Specified	US-009507513-1811USA004662	-	-
15180776	-	Ceftolozane Sulfate\Tazobactam Sodium;Piperacillin Sodium\Tazobactam Sodium;Ceftazidime	Pneumonia	Pathogen Resistance	Serious	Hospitalized;Died;Other Outcomes	Male	-	30-NOV-2018	Expedited	Not Specified	Not Specified	Pfizer	Healthcare Professional	Not Specified	-	27-NOV-2018	23-JUL-2018	GB	Not Specified	GB-PFIZER INC-2018292662	Plant, A.. Ceftolozane-tazobactam resistance induced in vivo during the treatment of MDR Pseudomonas aeruginosa pneumonia. Expert Review of Anti-Infective Therapy. 2018;16 (No. 5):367-368	-
15095951	Piperacillin And Tazobactam	Piperacillin Sodium\Tazobactam Sodium;Ceftolozane Sulfate\Tazobactam Sodium;Ceftazidime	Pneumonia;Pneumonia Pseudomonal	Pathogen Resistance;Off Label Use;Pneumonia Pseudomonal	Serious	Other Outcomes;Hospitalized;Life Threatening;Died	Male	14-JAN-2017	29-NOV-2018	Expedited	74 YR	Not Specified	Aurobindo	Healthcare Professional	Not Specified	-	15-NOV-2018	02-JUL-2018	GB	Not Specified	GB-AUROBINDO-AUR-APL-2018-032620	Plant AJ,Maraolo AE, Cascella M, Corcione S, Cuomo A, Nappa S, et al.. Ceftolozane-tazobactam resistance induced in vivo during the treatment of MDR Pseudomonas aeruginosa pneumonia.. Expert Review of Anti-Infective Therapy. 2018;16(5):367-68	-
15667517	Cotrimoxazole	Sulfamethoxazole\Trimethoprim;Tobramycin;Ceftolozane Sulfate\Tazobactam Sodium;Ceftazidime	Burkholderia Cepacia Complex Infection	Sepsis;Drug Ineffective;Multiple Organ Dysfunction Syndrome	Serious	Other Outcomes;Hospitalized;Life Threatening;Died	Male	-	28-NOV-2018	Expedited	8 DEC	Not Specified	Bausch And Lomb	Healthcare Professional	Not Specified	-	23-NOV-2018	28-NOV-2018	DE	Not Specified	DE-BAUSCH-BL-2018-033159	Becker S, Berger F, Feldner S, Karliova I, Haber M, Mellmann A. Outbreak of Burkholderia Cepacia complex infections associated with contaminated octenidine mouthwash solution, Germany, August to September 2018. Eurosurveillance. 2018;23(42):.	-
15659506	Zerbaxa	Ceftolozane Sulfate\Tazobactam Sodium	Device Related Infection	Off Label Use;Adverse Event;Drug Ineffective For Unapproved Indication	Serious	Other Outcomes;Hospitalized	Female	-	27-NOV-2018	Expedited	92 YR	Not Specified	Merck	Healthcare Professional	Not Specified	-	19-OCT-2018	27-NOV-2018	PT	Not Specified	PT-009507513-1810PRT009975	-	-
15659483	Zerbaxa	Ceftolozane Sulfate\Tazobactam Sodium	Hiv Infection;Lymphoma;Prophylaxis;Sepsis	Agranulocytosis;Product Use In Unapproved Indication	Serious	Life Threatening	Female	05-SEP-2018	27-NOV-2018	Expedited	70 YR	59 KG	Merck	Healthcare Professional	Not Specified	Sulfamethoxazole\Trimethoprim;Nevirapine;Allopurinol;Kivexa;Tigecycline	21-NOV-2018	27-NOV-2018	PT	Not Specified	PT-009507513-1811PRT009053	-	-
15559396	Bricanyl;Atarax;Zerbaxa	Ceftolozane Sulfate\Tazobactam Sodium;Linezolid;Ipratropium;Voriconazole;Hydroxyzine Hydrochloride;Colistimethate Sodium\Penicillin G Potassium;Lenograstim;Terbutaline Sulfate	Aplasia;Infection;Product Used For Unknown Indication;Respiratory Disorder;Sepsis	Rash Maculo-Papular;Erythema	Serious	Other Outcomes	Female	03-SEP-2018	23-NOV-2018	Expedited	57 YR	73 KG	Xellia Pharmaceuticals	Healthcare Professional	Not Specified	Furosemide	13-NOV-2018	29-OCT-2018	FR	Not Specified	FR-AXELLIA-002014	-	-
15648252	Zerbaxa	Ceftolozane Sulfate\Tazobactam Sodium	Abdominal Infection	Off Label Use;Short-Bowel Syndrome	Serious	Other Outcomes	Female	2018	22-NOV-2018	Expedited	58 YR	Not Specified	Merck	Healthcare Professional	Not Specified	Metronidazole;Colistimethate Sodium	08-NOV-2018	22-NOV-2018	IT	Not Specified	IT-009507513-1811ITA004358	-	-
15557924	Zerbaxa	Ceftolozane Sulfate\Tazobactam Sodium	Pseudomonal Bacteraemia	Septic Shock;Off Label Use;Multiple Organ Dysfunction Syndrome	Serious	Other Outcomes;Died	Female	-	20-NOV-2018	Expedited	46 YR	67 KG	Merck	Healthcare Professional	Not Specified	Colistin	13-NOV-2018	27-OCT-2018	PT	Not Specified	PT-009507513-1810PRT009638	-	-
15628659	Zerbaxa	Ceftolozane Sulfate\Tazobactam Sodium	Liver Abscess	Depressed Level Of Consciousness;Clonus	Serious	Other Outcomes;Hospitalized	Female	DEC-2016	16-NOV-2018	Expedited	57 YR	Not Specified	Merck	Healthcare Professional	Not Specified	-	03-FEB-2017	16-NOV-2018	FR	Not Specified	FR-009507513-1811FRA006793	-	-
15625296	Zerbaxa	Ceftolozane Sulfate\Tazobactam Sodium	-	Product Use Issue;No Adverse Event	Non-Serious	Non-Serious	Not Specified	-	16-NOV-2018	Non-Expedited	Not Specified	Not Specified	Merck	Healthcare Professional	Not Specified	-	25-OCT-2018	16-NOV-2018	US	Not Specified	US-009507513-1810USA012409	-	-
15613364	Zerbaxa	Ceftolozane Sulfate\Tazobactam Sodium	Pneumonia Pseudomonal	Death;Product Use In Unapproved Indication	Serious	Died	Male	-	16-NOV-2018	Expedited	Not Specified	Not Specified	Merck	Healthcare Professional	Not Specified	-	11-NOV-2018	13-NOV-2018	ES	Not Specified	ES-009507513-1810ESP010689	-	-
15623680	Zerbaxa	Ceftolozane Sulfate\Tazobactam Sodium	Sepsis	Diplopia;Product Use In Unapproved Indication;Vertigo	Non-Serious	Non-Serious	Male	2018	15-NOV-2018	Non-Expedited	76 YR	Not Specified	Merck	Healthcare Professional	Not Specified	Novolog;Gabapentin;Prednisone	22-OCT-2018	15-NOV-2018	US	Not Specified	US-009507513-1810USA010260	-	-
15617187	Zerbaxa	Ceftolozane Sulfate\Tazobactam Sodium;Tigecycline;Fluconazole	Pneumonia Pseudomonal	Product Use In Unapproved Indication;Agranulocytosis	Serious	Hospitalized;Other Outcomes	Female	01-SEP-2018	14-NOV-2018	Expedited	71 YR	Not Specified	Pfizer	Healthcare Professional	Not Specified	-	09-NOV-2018	14-NOV-2018	PT	Not Specified	PT-PFIZER INC-2018464718	-	-
15614760	Zerbaxa	Ceftolozane Sulfate\Tazobactam Sodium;Fluconazole;Tigecycline	Pneumonia Pseudomonal	Agranulocytosis;Off Label Use	Serious	Hospitalized;Other Outcomes	Female	01-SEP-2018	13-NOV-2018	Expedited	71 YR	Not Specified	Baxter	Healthcare Professional	Not Specified	-	02-NOV-2018	13-NOV-2018	PT	Not Specified	PT-BAXTER-2018BAX027309	-	-
15605524	Zerbaxa	Ceftolozane Sulfate\Tazobactam Sodium;Tigecycline;Fluconazole	Pneumonia Pseudomonal	Off Label Use;Agranulocytosis	Serious	Other Outcomes;Hospitalized	Female	01-SEP-2018	12-NOV-2018	Expedited	71 YR	Not Specified	Aurobindo	Healthcare Professional	Not Specified	-	28-OCT-2018	12-NOV-2018	PT	Not Specified	PT-AUROBINDO-AUR-APL-2018-054377	-	-
15458743	Zerbaxa	Ceftolozane Sulfate\Tazobactam Sodium	Pseudomonal Bacteraemia	Pathogen Resistance;Off Label Use	Serious	Other Outcomes	Female	-	12-NOV-2018	Expedited	Not Specified	Not Specified	Merck	Healthcare Professional	Not Specified	-	06-NOV-2018	03-OCT-2018	SE	Not Specified	SE-009507513-1810SWE000238	-	-
15525281	Bricanyl;Zerbaxa;Atrovent;Atarax	Ipratropium Bromide;Hydroxyzine Hydrochloride;Lenograstim;Ceftolozane Sulfate\Tazobactam Sodium;Voriconazole;Colistimethate Sodium;Terbutaline Sulfate;Linezolid	Aplasia;Infection;Product Used For Unknown Indication;Respiratory Disorder;Sepsis	Erythema;Rash Maculo-Papular	Serious	Other Outcomes	Female	03-SEP-2018	02-NOV-2018	Expedited	57 YR	73 KG	Teva	Healthcare Professional	Not Specified	Furosemide	30-OCT-2018	19-OCT-2018	FR	Not Specified	FR-TEVA-2018-FR-966056	-	-
15568930	Zerbaxa;Atrovent;Atarax;Bricanyl	Terbutaline Sulfate;Voriconazole;Hydroxyzine Hydrochloride;Ipratropium Bromide;Ceftolozane Sulfate\Tazobactam Sodium;Linezolid;Lenograstim;Colistimethate Sodium	Aplasia;Infection;Product Used For Unknown Indication;Respiratory Disorder;Sepsis	Erythema;Product Use In Unapproved Indication;Rash Maculo-Papular	Serious	Other Outcomes	Female	03-SEP-2018	31-OCT-2018	Expedited	57 YR	73 KG	Aurobindo	Healthcare Professional	Not Specified	Furosemide	17-OCT-2018	31-OCT-2018	FR	Not Specified	FR-AUROBINDO-AUR-APL-2018-052506	-	-
15505937	Zerbaxa	Ceftolozane Sulfate\Tazobactam Sodium;Fluconazole;Tigecycline	Pneumonia Pseudomonal	Agranulocytosis;Off Label Use	Serious	Other Outcomes;Hospitalized	Female	01-SEP-2018	30-OCT-2018	Expedited	71 YR	Not Specified	Merck	Healthcare Professional	Not Specified	-	24-OCT-2018	16-OCT-2018	PT	Not Specified	PT-009507513-1810PRT005435	-	-
15215195	-	Amikacin;Meropenem;Avibactam Sodium\Ceftazidime;Ceftolozane Sulfate\Tazobactam Sodium	Empyema;Evidence Based Treatment;Pneumonia	Drug Ineffective	Serious	Died	Male	05-JAN-2017	30-OCT-2018	Expedited	51 YR	Not Specified	Pfizer	Healthcare Professional	Not Specified	Norepinephrine;Teicoplanin;Pantoprazole;Fluconazole;Insulin Nos;Somatostatin	22-OCT-2018	30-JUL-2018	ES	Not Specified	ES-PFIZER INC-2018304341	Rodriguez-nunez, O.. EVALUATION OF CEFTAZIDIME-AVIBACTAM FOR SERIOUS INFECTIONS DUE TO MULTIDRUG AND EXTENSIVE DRUG RESISTANT PSEUDOMONAS AERUGINOSA. Journal of Global Antimicrobial Resistance. 2018;10.1093/cid/cix014	-
15538028	Atarax;Zerbaxa;Atrovent;Bricanyl	Terbutaline Sulfate;Ipratropium Bromide;Linezolid;Colistimethate Sodium\Penicillin G Potassium;Lenograstim;Voriconazole;Ceftolozane Sulfate\Tazobactam Sodium;Hydroxyzine Hydrochloride	Aplasia;Infection;Respiratory Disorder;Sepsis	Rash Maculo-Papular;Product Use In Unapproved Indication;Erythema	Serious	Other Outcomes	Female	03-SEP-2018	29-OCT-2018	Expedited	57 YR	73 KG	Pfizer	Healthcare Professional	Not Specified	-	23-OCT-2018	22-OCT-2018	FR	Not Specified	FR-PFIZER INC-2018413790	-	-
15558248	Zerbaxa;Cubicin	Daptomycin;Ceftolozane Sulfate\Tazobactam Sodium;Fluconazole;Tobramycin	Osteomyelitis	Clostridium Difficile Infection	Serious	Hospitalized;Other Outcomes	Male	-	27-OCT-2018	Expedited	79 YR	Not Specified	Novartis	Healthcare Professional	Not Specified	-	10-OCT-2018	27-OCT-2018	US	Not Specified	PHHY2018US138867	-	-
15482468	Atarax;Zerbaxa;Hydroxyzine;Atrovent;Bricanyl	Terbutaline Sulfate;Voriconazole;Ipratropium Bromide;Colistimethate Sodium;Hydroxyzine Hydrochloride;Linezolid;Lenograstim;Hydroxyzine Hydrochloride;Ceftolozane Sulfate\Tazobactam Sodium	Aplasia;Infection;Product Used For Unknown Indication;Respiratory Disorder;Sepsis	Product Use In Unapproved Indication;Rash Maculo-Papular;Erythema	Serious	Other Outcomes	Female	03-SEP-2018	26-OCT-2018	Expedited	57 YR	73 KG	Sandoz	Healthcare Professional	Not Specified	Furosemide	22-OCT-2018	10-OCT-2018	FR	Not Specified	PHHY2018FR120412	-	-
15551705	Zerbaxa	Ceftolozane Sulfate\Tazobactam Sodium	Pseudomonas Infection	Death	Serious	Died;Other Outcomes	Not Specified	-	25-OCT-2018	Expedited	Not Specified	Not Specified	Merck	Healthcare Professional	Not Specified	-	10-OCT-2018	25-OCT-2018	US	Not Specified	US-009507513-1810USA010362	-	-
15501395	Zerbaxa	Ceftolozane Sulfate\Tazobactam Sodium;Colistimethate Sodium	Pseudomonas Infection	Face Oedema;Tongue Oedema;Acute Kidney Injury	Serious	Hospitalized;Life Threatening	Male	15-JUL-2018	15-OCT-2018	Expedited	62 YR	57 KG	Merck	Healthcare Professional	Not Specified	Lansoprazole;Cetirizine Hydrochloride;Vogalene;Perfalgan	09-OCT-2018	15-OCT-2018	FR	Not Specified	FR-009507513-1810FRA004165	-	-
15496822	Zerbaxa	Ceftolozane Sulfate\Tazobactam Sodium	-	Antibiotic Therapy	Non-Serious	Non-Serious	Male	-	15-OCT-2018	Non-Expedited	Not Specified	Not Specified	Merck	Healthcare Professional	Not Specified	-	05-OCT-2018	15-OCT-2018	US	Not Specified	US-009507513-1810USA003113	-	-
15486628	Zerbaxa	Ceftolozane Sulfate\Tazobactam Sodium	Klebsiella Infection	Pathogen Resistance	Serious	Other Outcomes	Female	-	11-OCT-2018	Expedited	Not Specified	Not Specified	Merck	Healthcare Professional	Not Specified	-	04-OCT-2018	11-OCT-2018	SE	Not Specified	SE-009507513-1810SWE002549	-	-
15471247	Zerbaxa	Ceftolozane Sulfate\Tazobactam Sodium	Pneumonia	Product Use In Unapproved Indication;Exfoliative Rash;Drug Effective For Unapproved Indication	Non-Serious	Non-Serious	Male	JUL-2018	10-OCT-2018	Non-Expedited	72 YR	Not Specified	Merck	Consumer	Not Specified	Pepcid;Tamsulosin Hydrochloride	04-OCT-2018	06-OCT-2018	US	Not Specified	US-009507513-1810USA002186	-	-
15479365	Zerbaxa	Ceftolozane Sulfate\Tazobactam Sodium	Pneumonia	Spinal Cord Compression;Product Use In Unapproved Indication	Serious	Other Outcomes;Died	Male	-	09-OCT-2018	Expedited	63 YR	Not Specified	Merck	Healthcare Professional	Not Specified	-	03-OCT-2018	09-OCT-2018	PH	Not Specified	PH-009507513-1810PHL002735	-	-
15478718	Zerbaxa	Ceftolozane Sulfate\Tazobactam Sodium	Pneumonia	Cardiac Arrest;Product Use In Unapproved Indication	Serious	Other Outcomes;Died	Male	-	09-OCT-2018	Expedited	82 YR	Not Specified	Merck	Healthcare Professional	Not Specified	-	03-OCT-2018	09-OCT-2018	PH	Not Specified	PH-009507513-1810PHL002780	-	-
15167544	Zerbaxa	Ceftolozane Sulfate\Tazobactam Sodium	-	Antimicrobial Susceptibility Test Resistant	Serious	Hospitalized	Female	-	09-OCT-2018	Expedited	Not Specified	Not Specified	Merck	Healthcare Professional	Not Specified	-	08-OCT-2018	19-JUL-2018	US	Not Specified	US-009507513-1807USA006947	-	-
13841083	Zerbaxa;Methadone	Methadone Hydrochloride;Ceftolozane Sulfate\Tazobactam Sodium;Colistin Sulfate;Argatroban;Tobramycin	Drug Dependence;Pneumonia Staphylococcal;Pneumonia Streptococcal;Product Used For Unknown Indication;Septic Shock;Systemic Candida;Thrombophlebitis Septic	Neutropenia;Leukopenia;Lymphopenia	Serious	Hospitalized;Other Outcomes	Male	02-JUL-2017	09-OCT-2018	Expedited	33 YR	Not Specified	Novartis	Healthcare Professional	Not Specified	Ciprofloxacin;Fosfomycin;Piperacillin Sodium\Tazobactam Sodium;Amikacin;Mycamine;Clindamycin	09-AUG-2018	07-AUG-2017	FR	Not Specified	PHHY2017FR115379	-	-
15474421	Zerbaxa;Atrovent;Atarax;Bricanyl	Terbutaline Sulfate;Hydroxyzine Hydrochloride;Colistimethate Sodium\Penicillin G Potassium;Linezolid;Lenograstim;Voriconazole;Ipratropium Bromide;Ceftolozane Sulfate\Tazobactam Sodium	Aplasia;Infection;Product Used For Unknown Indication;Respiratory Disorder;Sepsis	Erythema;Rash Maculo-Papular	Serious	Other Outcomes	Female	03-SEP-2018	08-OCT-2018	Expedited	57 YR	73 KG	Boehringer Ingelheim	Healthcare Professional	Not Specified	Furosemide	01-OCT-2018	08-OCT-2018	FR	Not Specified	FR-B.I. PHARMACEUTICALS,INC./RIDGEFIELD-2018-12-003281	-	-
15470411	Zerbaxa	Ceftolozane Sulfate\Tazobactam Sodium	-	Organ Failure	Serious	Died;Other Outcomes	Female	2018	08-OCT-2018	Expedited	Not Specified	Not Specified	Merck	Healthcare Professional	Not Specified	-	01-OCT-2018	05-OCT-2018	MX	Not Specified	MX-009507513-1810MEX001559	-	-
15397523	Zerbaxa	Ceftolozane Sulfate\Tazobactam Sodium	Pancreatitis	Paraesthesia;Hemiparaesthesia;Dizziness;Nausea;Product Use In Unapproved Indication;Headache	Serious	Other Outcomes	Male	08-SEP-2018	08-OCT-2018	Expedited	35 YR	80 KG	Merck	Healthcare Professional	Not Specified	-	01-OCT-2018	18-SEP-2018	MX	Not Specified	MX-009507513-1809MEX006440	-	-
15433337	Zerbaxa	Ceftolozane Sulfate\Tazobactam Sodium	-	Adverse Event;Death	Serious	Died;Life Threatening;Other Outcomes	Not Specified	-	04-OCT-2018	Expedited	Not Specified	Not Specified	Merck	Healthcare Professional	Not Specified	-	26-SEP-2018	27-SEP-2018	US	Not Specified	US-009507513-1807USA011125	-	-
15437742	Zerbaxa	Ceftolozane Sulfate\Tazobactam Sodium;Vancomycin	Pseudomonas Infection	Drug Reaction With Eosinophilia And Systemic Symptoms	Serious	Hospitalized;Life Threatening	Male	04-JUN-2018	27-SEP-2018	Expedited	71 YR	Not Specified	Merck	Healthcare Professional	Not Specified	-	25-SEP-2018	27-SEP-2018	ES	Not Specified	ES-009507513-1809ESP011390	-	-
15427430	Zerbaxa	Ceftolozane Sulfate\Tazobactam Sodium	-	Diarrhoea;Clostridium Difficile Infection	Serious	Hospitalized	Female	-	25-SEP-2018	Expedited	48 YR	87.01 KG	Merck	Healthcare Professional	Not Specified	-	25-SEP-2018	25-SEP-2018	GB	Not Specified	GB-009507513-1809GBR011064	-	-
15426809	Zerbaxa	Ceftolozane Sulfate\Tazobactam Sodium	Sepsis	Altered State Of Consciousness;Product Use In Unapproved Indication	Serious	Other Outcomes	Male	-	25-SEP-2018	Expedited	Not Specified	Not Specified	Merck	Healthcare Professional	Not Specified	Polymyxin	18-SEP-2018	25-SEP-2018	BR	Not Specified	BR-009507513-1809BRA009731	-	-
15414507	Zerbaxa	Ceftolozane Sulfate\Tazobactam Sodium	Pseudomonal Bacteraemia	Product Use In Unapproved Indication;Device Related Infection	Serious	Other Outcomes;Hospitalized	Male	-	21-SEP-2018	Expedited	72 YR	Not Specified	Merck	Healthcare Professional	Not Specified	-	12-SEP-2018	21-SEP-2018	SE	Not Specified	SE-009507513-1809SWE005736	-	-
15407848	Atarax;Zerbaxa;Kardegic;Abstral;Neurontin	Gabapentin;Fentanyl Citrate;Vancomycin;Norepinephrine\Norepinephrine Bitartrate;Aspirin Dl-Lysine;Tramadol Hydrochloride;Ferrous Fumarate;Ceftolozane Sulfate\Tazobactam Sodium;Tobramycin;Hydroxyzine Hydrochloride;Paroxetine Hydrochloride	Anxiety;Depression;Iron Deficiency;Ischaemic Heart Disease Prophylaxis;Neuralgia;Pain;Pneumonia;Supportive Care	Encephalopathy;Renal Failure	Serious	Died	Female	11-AUG-2018	20-SEP-2018	Expedited	73 YR	86.4 KG	Janssen	Healthcare Professional	Not Specified	-	03-SEP-2018	20-SEP-2018	FR	Not Specified	FR-JNJFOC-20180908175	-	-
15396503	-	Ceftolozane Sulfate\Tazobactam Sodium;Colistin;Tigecycline	Pseudomonas Infection	Drug Ineffective	Serious	Died	Male	-	18-SEP-2018	Expedited	23 YR	Not Specified	Pfizer	Healthcare Professional	Not Specified	-	13-SEP-2018	18-SEP-2018	GB	Not Specified	GB-PFIZER INC-2018374071	Lee, A.. Multi-resistant Pseudomonas aeruginosa ST235 in cystic fibrosis. Paediatric Respiratory Reviews. 2018;27:18-20	-
15394557	Abstral;Atarax;Neurontin;Zerbaxa;Kardegic	Aspirin Dl-Lysine;Ceftolozane Sulfate\Tazobactam Sodium;Gabapentin;Hydroxyzine Hydrochloride;Vancomycin;Fentanyl Citrate;Tobramycin;Ferrous Fumarate;Dietary Supplement;Norepinephrine;Paroxetine Hydrochloride;Tramadol	Anxiety;Depression;Iron Deficiency;Ischaemic Heart Disease Prophylaxis;Neuralgia;Pain;Pneumonia;Starvation;Supportive Care	Encephalopathy;Renal Failure	Serious	Died	Female	11-AUG-2018	18-SEP-2018	Expedited	73 YR	86.4 KG	Ranbaxy	Healthcare Professional	Not Specified	-	03-SEP-2018	18-SEP-2018	FR	Not Specified	FR-SUN PHARMACEUTICAL INDUSTRIES LTD-2018R1-184450	-	-
15322251	Neoral;Eupantol;Bactrim;Cancidas;Zerbaxa;Solu-Medrol;Acupan	Nefopam Hydrochloride;Ganciclovir;Magnesium Alginate;Methylprednisolone Sodium Succinate;Cilastatin Sodium\Imipenem;Potassium Bicarbonate\Sodium Alginate;Ceftolozane Sulfate\Tazobactam Sodium;Caspofungin Acetate;Acetaminophen;Sulfamethoxazole\Trimethoprim;Racecadotril;Pantoprazole Sodium;Phloroglucinol;Oxybutynin Chloride;Cyclosporine;Mycophenolate Mofetil;Amikacin;Linezolid;Ursodiol;Amino Acids\…	Cellulitis;Diarrhoea;Epilepsy;Fungal Infection;Gastrooesophageal Reflux Disease;Hypertension;Pain;Parenteral Nutrition;Pneumocystis Jirovecii Pneumonia;Product Used For Unknown Indication;Prophylaxis;Prophylaxis Against Transplant Rejection	Amnesia;Confusional State;Pancytopenia	Serious	Hospitalized;Other Outcomes	Not Specified	29-MAR-2017	17-SEP-2018	Expedited	Not Specified	Not Specified	Novartis	Healthcare Professional	Not Specified	Amlodipine Besylate;Bisoprolol;Ramipril;Valacyclovir Hydrochloride;Keppra;Cellcept	11-SEP-2018	27-AUG-2018	FR	Not Specified	PHHY2017FR204586	-	-
15386286	Zerbaxa	Ceftolozane Sulfate\Tazobactam Sodium	Product Used For Unknown Indication	Adverse Event;Death	Serious	Other Outcomes;Hospitalized;Died	Male	-	14-SEP-2018	Expedited	Not Specified	Not Specified	Merck	Consumer	Not Specified	-	11-SEP-2018	14-SEP-2018	MX	Not Specified	MX-009507513-1809MEX005772	-	-
15386049	Tramadol Hcl;Zerbaxa;Abstral;Neurontin;Kardegic;Atarax	Hydroxyzine Hydrochloride;Gabapentin;Aspirin Dl-Lysine;Fentanyl Citrate;Vancomycin Hydrochloride;Ceftolozane Sulfate\Tazobactam Sodium;Paroxetine Hydrochloride;Norepinephrine Bitartrate;Tobramycin;Tramadol Hydrochloride;Ferrous Fumarate	Anxiety;Depression;Iron Deficiency;Ischaemic Heart Disease Prophylaxis;Neuralgia;Pain;Pneumonia;Supportive Care	Encephalopathy;Renal Failure;Condition Aggravated	Serious	Died	Female	11-AUG-2018	14-SEP-2018	Expedited	73 YR	86.4 KG	Pfizer	Healthcare Professional	Not Specified	-	11-SEP-2018	14-SEP-2018	FR	Not Specified	FR-PFIZER INC-2018367812	-	-
15385326	Kardegic;Atarax;Abstral;Zerbaxa;Neurontin	Ceftolozane Sulfate\Tazobactam Sodium;Gabapentin;Dietary Supplement;Fentanyl Citrate;Tramadol Hydrochloride;Hydroxyzine Hydrochloride;Paroxetine Hydrochloride;Aspirin Dl-Lysine;Ferrous Fumarate;Vancomycin;Norepinephrine;Tobramycin Sulfate	Anxiety;Depression;Iron Deficiency;Ischaemic Heart Disease Prophylaxis;Neuralgia;Pain;Pneumonia;Starvation;Supportive Care	Renal Failure;Encephalopathy	Serious	Died;Other Outcomes	Not Specified	11-AUG-2018	14-SEP-2018	Expedited	Not Specified	Not Specified	Ipca	Healthcare Professional	Not Specified	-	31-AUG-2018	14-SEP-2018	FR	Not Specified	FR-IPCA LABORATORIES LIMITED-IPC-2018-FR-001886	-	-
15113059	Zerbaxa;Bactrim;Neoral;Acupan;Ditropan;Solu-Medrol;Eupantol;Gaviscon;Cancidas	Racecadotril;Caspofungin Acetate;Amino Acids\Dextrose\Electrolytes Nos\Soybean Oil;Ganciclovir;Phloroglucinol\1,3,5-Trimethoxybenzene;Urapidil;Aluminum Hydroxide\Magnesium Carbonate;Cilastatin Sodium\Imipenem;Ursodiol;Methylprednisolone Sodium Succinate;Pantoprazole Sodium;Oxybutynin Chloride;Nefopam Hydrochloride;Acetaminophen;Cyclosporine;Amikacin;Sulfamethoxazole\Trimethoprim;Ceftolozane Sulfa…	Cellulitis;Diarrhoea;Epilepsy;Fungal Infection;Gastrooesophageal Reflux Disease;Hypertension;Pain;Parenteral Nutrition;Pneumocystis Jirovecii Pneumonia;Product Used For Unknown Indication;Prophylaxis;Prophylaxis Against Transplant Rejection	Pancytopenia	Serious	Hospitalized	Male	APR-2017	12-SEP-2018	Expedited	43 YR	Not Specified	Ranbaxy	Healthcare Professional	Not Specified	Valacyclovir Hydrochloride;Keppra;Targocid;Cellcept;Ramipril;Bisoprolol	29-AUG-2018	06-JUL-2018	FR	Not Specified	FR-SUN PHARMACEUTICAL INDUSTRIES LTD-2018RR-177508	-	-
15372381	Zerbaxa;Neurontin;Abstral;Kardegic;Atarax	Hydroxyzine Hydrochloride;Tobramycin;Aspirin Dl-Lysine;Fentanyl Citrate;Paroxetine Hydrochloride;Gabapentin;Tramadol Hydrochloride;Ferrous Fumarate;Vancomycin;Ceftolozane Sulfate\Tazobactam Sodium;Dietary Supplement;Norepinephrine	Anxiety;Depression;Iron Deficiency;Ischaemic Heart Disease Prophylaxis;Neuralgia;Pain;Pneumonia;Starvation;Supportive Care	Renal Failure;Encephalopathy	Serious	Died	Female	11-AUG-2018	11-SEP-2018	Expedited	73 YR	86.4 KG	Merck	Healthcare Professional	Not Specified	-	04-SEP-2018	11-SEP-2018	FR	Not Specified	FR-009507513-1809FRA001062	-	-
15370428	Kardegic;Neurontin;Abstral;Atarax;Zerbaxa	Ceftolozane Sulfate\Tazobactam Sodium;Hydroxyzine Hydrochloride;Fentanyl Citrate;Norepinephrine;Paroxetine Hydrochloride;Vancomycin;Gabapentin;Aspirin Dl-Lysine;Tramadol Hydrochloride;Ferrous Fumarate;Tobramycin Sulfate;Dietary Supplement	Anxiety;Depression;Iron Deficiency;Ischaemic Heart Disease Prophylaxis;Neuralgia;Pain;Pneumonia;Starvation;Supportive Care	Encephalopathy;Multiple Organ Dysfunction Syndrome;Renal Failure	Serious	Died	Female	11-AUG-2018	11-SEP-2018	Expedited	73 YR	86.4 KG	Teva	Healthcare Professional	Not Specified	-	10-SEP-2018	11-SEP-2018	FR	Not Specified	FR-TEVA-2018-FR-953216	-	-
15369791	Neurontin;Zerbaxa;Atarax;Abstral;Kardegic	Aspirin Dl-Lysine;Tobramycin;Norepinephrine;Vancomycin;Hydroxyzine Hydrochloride;Fentanyl Citrate;Paroxetine Hydrochloride;Tramadol;Ceftolozane Sulfate\Tazobactam Sodium;Ferrous Fumarate;Gabapentin	Anxiety;Depression;Iron Deficiency;Ischaemic Heart Disease Prophylaxis;Neuralgia;Pain;Pneumonia;Supportive Care	Multiple Organ Dysfunction Syndrome;Encephalopathy;Renal Failure	Serious	Other Outcomes;Died	Female	11-AUG-2018	11-SEP-2018	Expedited	73 YR	Not Specified	Apotex	Healthcare Professional	Not Specified	-	30-AUG-2018	11-SEP-2018	FR	Not Specified	FR-APOTEX-2018AP020449	-	-
15368198	Zerbaxa	Ceftolozane Sulfate\Tazobactam Sodium	Pseudomonas Infection	Infection	Serious	Hospitalized	Male	-	10-SEP-2018	Expedited	50 YR	Not Specified	Merck	Healthcare Professional	Not Specified	-	03-SEP-2018	10-SEP-2018	CZ	Not Specified	CZ-009507513-1809CZE000620	-	-
15364657	Zerbaxa	Ceftolozane Sulfate\Tazobactam Sodium	Pneumonia Aspiration	Inappropriate Schedule Of Product Administration;No Adverse Event;Product Use In Unapproved Indication;Product Prescribing Issue	Non-Serious	Non-Serious	Female	SEP-2018	10-SEP-2018	Non-Expedited	Not Specified	Not Specified	Merck	Healthcare Professional	Not Specified	-	05-SEP-2018	10-SEP-2018	US	Not Specified	US-009507513-1809USA002038	-	-
13831061	Zerbaxa	Ceftolozane Sulfate\Tazobactam Sodium;Methadone Hydrochloride;Colistin Sulfate;Argatroban;Tobramycin	Candida Infection;Drug Dependence;Embolism;Pneumonia;Pneumonia Staphylococcal;Pneumonia Streptococcal;Sepsis;Septic Shock;Systemic Candida;Thrombophlebitis Septic	Neutropenia;Lymphopenia;Leukopenia	Serious	Hospitalized;Other Outcomes	Male	02-JUL-2017	10-SEP-2018	Expedited	33 YR	59.3 KG	Merck	Healthcare Professional	Not Specified	Piperacillin Sodium\Tazobactam Sodium;Fosfomycin;Ciprofloxacin;Amikacin;Mycamine;Clindamycin	03-SEP-2018	03-AUG-2017	FR	Not Specified	FR-009507513-1708FRA000168	-	-
15355391	Neurontin;Kardegic;Atarax;Abstral	Fentanyl Citrate;Hydroxyzine Hydrochloride;Vancomycin;Ceftolozane Sulfate\Tazobactam Sodium;Ferrous Fumarate;Paroxetine Hydrochloride;Tobramycin;Aspirin Dl-Lysine;Gabapentin;Norepinephrine;Tramadol	Anxiety;Depression;Iron Deficiency;Ischaemic Heart Disease Prophylaxis;Neuralgia;Pain;Pneumonia;Supportive Care	Encephalopathy;Renal Failure	Serious	Died	Female	11-AUG-2018	06-SEP-2018	Expedited	73 YR	86.4 KG	Xellia Pharmaceuticals	Healthcare Professional	Not Specified	-	28-AUG-2018	06-SEP-2018	FR	Not Specified	FR-AXELLIA-001938	-	-
14902063	Zerbaxa	Ceftolozane Sulfate\Tazobactam Sodium	Pseudomonas Infection;Respiratory Tract Infection	Off Label Use;Haemophilus Infection	Serious	Other Outcomes;Hospitalized	Male	08-MAY-2018	05-SEP-2018	Expedited	49 YR	Not Specified	Merck	Healthcare Professional	Not Specified	Nebivolol;Lorazepam;Acetylcysteine;Pantoprazole;Hydroxyzine;Colistin;Furosemide;Risperidone;Gentamicin;Methylprednisolone	29-AUG-2018	16-MAY-2018	PT	Not Specified	PT-009507513-1805PRT005340	-	-
15346858	Abstral;Neurontin;Atarax;Kardegic;Zerbaxa	Ceftolozane Sulfate\Tazobactam Sodium;Vancomycin;Tramadol Hydrochloride;Aspirin Dl-Lysine;Hydroxyzine Hydrochloride;Paroxetine Hydrochloride;Norepinephrine;Gabapentin;Ferrous Fumarate;Fentanyl Citrate;Tobramycin Sulfate	Anxiety;Depression;Iron Deficiency;Ischaemic Heart Disease Prophylaxis;Neuralgia;Pain;Pneumonia;Supportive Care	Renal Failure;Encephalopathy	Serious	Died	Female	11-AUG-2018	04-SEP-2018	Expedited	73 YR	86.4 KG	Sandoz	Healthcare Professional	Not Specified	-	30-AUG-2018	04-SEP-2018	FR	Not Specified	PHHY2018FR089113	-	-
15327749	Zerbaxa	Ceftolozane Sulfate\Tazobactam Sodium	Endocarditis;Pathogen Resistance;Pseudomonas Infection	Death	Serious	Died;Other Outcomes	Female	-	01-SEP-2018	Expedited	Not Specified	Not Specified	Merck	Healthcare Professional	Not Specified	-	23-AUG-2018	28-AUG-2018	BR	Not Specified	BR-009507513-1808BRA011079	-	-
15338271	Zerbaxa	Ceftolozane Sulfate\Tazobactam Sodium	Endocarditis;Pathogen Resistance;Pseudomonas Infection	Death	Serious	Died;Other Outcomes	Female	-	31-AUG-2018	Expedited	Not Specified	Not Specified	Merck	Healthcare Professional	Not Specified	-	21-AUG-2018	31-AUG-2018	BR	Not Specified	BR-009507513-1808BRA013598	-	-
15306344	Zerbaxa	Ceftolozane Sulfate\Tazobactam Sodium	Pseudomonas Infection	Pathogen Resistance	Serious	Other Outcomes	Male	15-AUG-2018	31-AUG-2018	Expedited	Not Specified	Not Specified	Merck	Healthcare Professional	Not Specified	-	17-AUG-2018	22-AUG-2018	BR	Not Specified	BR-009507513-1808BRA008319	-	-
14057730	Primaxin Iv;Zerbaxa	Ceftolozane Sulfate\Tazobactam Sodium;Cilastatin Sodium\Imipenem	Wound Infection Pseudomonas	Off Label Use;Pathogen Resistance;Death	Serious	Died;Other Outcomes	Male	2015	31-AUG-2018	Expedited	75 YR	Not Specified	Merck	Healthcare Professional	Not Specified	Cefepime;Vancomycin	24-AUG-2018	06-OCT-2017	US	Not Specified	US-009507513-1710USA001067	MacVane SH, Pandey R, Steed LL, Kreiswirth BN, Chen L. Emergence of Ceftolozane-Tazobactam Resistant Pseudomonas aeruginosa During Treatment is Mediated by a Single AmpC Structural Mutation. Antimicrob. Agents Chemother.. 2017	-
15314824	Zerbaxa	Ceftolozane Sulfate\Tazobactam Sodium;Avibactam Sodium\Ceftazidime;Colistin	-	Renal Tubular Acidosis;Minimum Inhibitory Concentration Increased;Critical Illness	Serious	Other Outcomes	Female	-	24-AUG-2018	Expedited	Not Specified	Not Specified	Merck	Healthcare Professional	Not Specified	-	17-AUG-2018	24-AUG-2018	GB	Not Specified	GB-009507513-1808GBR008478	-	-
15300930	Zerbaxa	Ceftolozane Sulfate\Tazobactam Sodium	Pneumonia	Incorrect Dosage Administered;Pneumonia Escherichia;Drug Ineffective For Unapproved Indication	Serious	Other Outcomes	Male	-	21-AUG-2018	Expedited	79 YR	Not Specified	Merck	Healthcare Professional	Not Specified	-	30-JUL-2018	21-AUG-2018	CR	Not Specified	CR-009507513-1808CRI001472	-	-
15256741	Zerbaxa	Ceftolozane Sulfate\Tazobactam Sodium	Pneumonia Pseudomonal	Drug Ineffective For Unapproved Indication;Pseudomonas Infection	Serious	Died;Other Outcomes	Female	-	08-AUG-2018	Expedited	Not Specified	Not Specified	Merck	Healthcare Professional	Not Specified	-	01-AUG-2018	08-AUG-2018	BR	Not Specified	HK-009507513-1808BRA001732	-	-
15254162	Zerbaxa	Ceftolozane Sulfate\Tazobactam Sodium	Pneumonia Pseudomonal	Death	Serious	Died;Other Outcomes	Male	-	08-AUG-2018	Expedited	60 YR	Not Specified	Merck	Healthcare Professional	Not Specified	-	03-AUG-2018	08-AUG-2018	BR	Not Specified	BR-009507513-1808BRA002729	-	-
15233947	Zerbaxa	Ceftolozane Sulfate\Tazobactam Sodium	Endocarditis;Postoperative Wound Infection;Pseudomonas Infection	Enterobacter Infection;Incorrect Dose Administered;Product Use In Unapproved Indication;Infection;Pathogen Resistance	Serious	Other Outcomes	Female	2018	08-AUG-2018	Expedited	Not Specified	Not Specified	Merck	Healthcare Professional	Not Specified	-	26-JUL-2018	02-AUG-2018	BR	Not Specified	BR-009507513-1808BRA001065	-	-
15242424	Zerbaxa	Ceftolozane Sulfate\Tazobactam Sodium	Pseudomonas Infection	Product Use In Unapproved Indication	Non-Serious	Non-Serious	Male	-	06-AUG-2018	Non-Expedited	37 YR	Not Specified	Merck	Healthcare Professional	Not Specified	Tobramycin	19-JUL-2018	06-AUG-2018	US	Not Specified	US-009507513-1807USA010215	Marston T., Henry KJ., Garcia-Orr R.. Permissive hypoxemia on ECMO in a patient with granulomatosis with polyangiitis and MDR pseudomonas superinfection. American Journal of Respiratory and Critical Care Medicine. 2018;197:A5262	-
15237579	Zerbaxa	Ceftolozane Sulfate\Tazobactam Sodium	-	Death	Serious	Other Outcomes;Died	Female	-	03-AUG-2018	Expedited	Not Specified	Not Specified	Merck	Healthcare Professional	Not Specified	-	27-JUL-2018	03-AUG-2018	CA	Not Specified	CA-009507513-1807CAN012510	-	-
15153992	-	Tobramycin;Ceftolozane Sulfate\Tazobactam Sodium	Empyema;Pneumonia;Pseudomonas Infection	Drug Ineffective	Serious	Died	Male	-	01-AUG-2018	Expedited	58 YR	Not Specified	Pfizer	Healthcare Professional	Not Specified	-	28-JUL-2018	17-JUL-2018	US	Not Specified	US-PFIZER INC-2018284347	Haidar, G.. Ceftolozane-Tazobactam for the Treatment of Multidrug- Resistant Pseudomonas aeruginosa Infections: Clinical Effectiveness and Evolution of Resistance. Clinical Infectious Diseases. 2017;65(1):110-120	-
13540740	Ydralbum;Ditropan;Zerbaxa;Privigen;Cellcept	Mycophenolate Mofetil\Mycophenolate Mofetil Hydrochloride;Human Immunoglobulin G;Ganciclovir;Methylprednisolone;Ceftolozane Sulfate\Tazobactam Sodium;Cyclosporine;Nefopam;Oxybutynin Chloride;Albumin Human	Product Used For Unknown Indication	Seizure	Serious	Other Outcomes	Male	20-APR-2017	27-JUL-2018	Expedited	37 YR	Not Specified	Merck	Healthcare Professional	Not Specified	Ursodiol;Miconazole Nitrate;Racecadotril	23-JUL-2018	12-MAY-2017	FR	Not Specified	FR-009507513-1705FRA005318	-	-
15160723	Zerbaxa	Ceftolozane Sulfate\Tazobactam Sodium	-	Bone Marrow Failure;Respiratory Failure;Sepsis;Pulmonary Contusion;Multiple Injuries;Renal Failure;Thrombocytopenia;Road Traffic Accident	Serious	Other Outcomes;Hospitalized	Male	-	24-JUL-2018	Expedited	47 YR	Not Specified	Merck	Healthcare Professional	Not Specified	-	18-JUL-2018	18-JUL-2018	GR	Not Specified	GR-009507513-1807GRC006398	-	-
14945134	-	Ceftolozane Sulfate\Tazobactam Sodium	Pneumonia Pseudomonal	Pathogen Resistance;Off Label Use;Pneumonia Pseudomonal	Serious	Other Outcomes;Died;Life Threatening	Male	14-JAN-2017	16-JUL-2018	Expedited	74 YR	Not Specified	Merck	Healthcare Professional	Not Specified	Ceftazidime;Piperacillin And Tazobactam	12-JUL-2018	29-MAY-2018	GB	Not Specified	GB-009507513-1805GBR010443	Plant AJ, Dunn A, Porter RJ. Ceftolozane-tazobactam resistance induced in vivo during the treatment of MDR Pseudomonas aeruginosa pneumonia. Expert Review of Anti-infective Therapy. 2018;16 (5):367-8	-
15135337	Zerbaxa	Ceftolozane Sulfate\Tazobactam Sodium	-	Off Label Use	Non-Serious	Non-Serious	Female	-	12-JUL-2018	Non-Expedited	53 YR	Not Specified	Merck	Healthcare Professional	Not Specified	Meropenem;Tobramycin;Metronidazole;Colistin	12-JUN-2018	12-JUL-2018	US	Not Specified	US-009507513-1806USA005386	Lewis PO, Cluck DB, Tharp JL, Krolikowski MA and Patel PD.. Failure of ceftolozane-tazobactam salvage therapy in complicated pneumonia with lung abscess. Clinical Case Reports. 2018;00:1-5	-
15118958	Kardegic;Zerbaxa	Ceftolozane Sulfate\Tazobactam Sodium;Aspirin Dl-Lysine;Warfarin Sodium	Arrhythmia;Cardiovascular Event Prophylaxis;Product Used For Unknown Indication;Pseudomonal Bacteraemia	Intracranial Mass;Haemorrhagic Stroke	Serious	Died;Other Outcomes	Female	23-MAY-2018	09-JUL-2018	Expedited	67 YR	46 KG	Bristol Myers Squibb	Healthcare Professional	Not Specified	Ramipril;Alprazolam;Folic Acid;Cordarone;Furosemide;Bisoprolol;Potassium Chloride;Pantoprazole;Acetaminophen;Levothyroxine;Nefopam	25-JUN-2018	09-JUL-2018	FR	Not Specified	FR-BRISTOL-MYERS SQUIBB COMPANY-BMS-2018-059879	-	-
14896399	Zerbaxa	Ceftolozane Sulfate\Tazobactam Sodium	Clostridium Difficile Colitis;Escherichia Infection;Pseudomonas Infection	Off Label Use;Pathogen Resistance	Serious	Other Outcomes	Female	-	27-JUN-2018	Expedited	63 YR	Not Specified	Merck	Healthcare Professional	Not Specified	Tigecycline;Colistimethate Sodium;Metronidazole	21-JUN-2018	15-MAY-2018	US	Not Specified	US-009507513-1805USA003570	Teleb M, Soto-Ruiz E, Dominguez D, Antony S. ESBL E coli and P. aeruginosa resistance to ceftolozane-tazobactam in a patient with a liver abscess. the search for an omnipotent antibiotic goes on!. Infectious Disorders - Drug Targets. 2018;18(1):81-5	-
15067231	Zerbaxa	Ceftolozane Sulfate\Tazobactam Sodium	Abdominal Infection	Product Use In Unapproved Indication;Renal Failure;Myocardial Infarction	Serious	Died;Other Outcomes	Not Specified	-	26-JUN-2018	Expedited	Not Specified	Not Specified	Merck	Healthcare Professional	Not Specified	-	06-JUN-2018	26-JUN-2018	PH	Not Specified	PH-009507513-1806PHL002936	-	-
13753087	Bactrim;Neoral;Gaviscon;Zerbaxa;Keppra;Cellcept;Cancidas;Ditropan;Eupantol;Solu-Medrol;Acupan	Nefopam Hydrochloride;Ganciclovir;Methylprednisolone Sodium Succinate;Acetaminophen;Racecadotril;Pantoprazole Sodium;Amino Acids\Dextrose\Electrolytes Nos\Soybean Oil;Linezolid;Oxybutynin Chloride;Caspofungin Acetate;Amikacin;Mycophenolate Mofetil\Mycophenolate Mofetil Hydrochloride;Ursodiol;Levetiracetam;Ceftolozane Sulfate\Tazobactam Sodium;Aluminum Hydroxide\Magnesium Carbonate;Cyclosporine;Ur…	Cellulitis;Diarrhoea;Epilepsy;Fungal Infection;Gastrooesophageal Reflux Disease;Hypertension;Pain;Parenteral Nutrition;Pneumocystis Jirovecii Pneumonia;Product Used For Unknown Indication;Prophylaxis;Prophylaxis Against Transplant Rejection	Pancytopenia	Serious	Hospitalized;Other Outcomes	Male	APR-2017	26-JUN-2018	Expedited	43 YR	Not Specified	Glaxosmithkline	Healthcare Professional	Not Specified	-	19-JUN-2018	14-JUL-2017	FR	Not Specified	FR-GLAXOSMITHKLINE-FR2017GSK106602	-	-
15060068	Zerbaxa	Ceftolozane Sulfate\Tazobactam Sodium	Pneumonia	Death	Serious	Other Outcomes;Died	Female	-	25-JUN-2018	Expedited	Not Specified	Not Specified	Merck	Healthcare Professional	Not Specified	-	19-JUN-2018	25-JUN-2018	PE	Not Specified	PE-009507513-1806PER009846	-	-
13547755	Ydralbum;Privigen;Ditropan;Zerbaxa;Cellcept	Mycophenolate Mofetil\Mycophenolate Mofetil Hydrochloride;Cyclosporine;Methylprednisolone;Nefopam Hydrochloride;Ceftolozane Sulfate\Tazobactam Sodium;Oxybutynin Chloride;Human Immunoglobulin G;Albumin Human;Ganciclovir	Product Used For Unknown Indication	Seizure	Serious	Other Outcomes	Male	20-APR-2017	21-JUN-2018	Expedited	43 YR	Not Specified	Roche	Healthcare Professional	Not Specified	Miconazole Nitrate;Racecadotril;Ursodiol	20-JUN-2018	16-MAY-2017	FR	Not Specified	FR-ROCHE-1933566	-	-
14973680	Zerbaxa	Ceftolozane Sulfate\Tazobactam Sodium	Osteomyelitis Bacterial;Wound Infection Pseudomonas	Nervous System Disorder;Disorientation;Muscle Rigidity	Non-Serious	Non-Serious	Female	-	05-JUN-2018	Non-Expedited	67 YR	Not Specified	Merck	Healthcare Professional	Not Specified	-	31-MAY-2018	05-JUN-2018	US	Not Specified	US-009507513-1806USA000272	-	-
14969751	Zerbaxa	Ceftolozane Sulfate\Tazobactam Sodium;Ciprofloxacin	Bacteraemia	Hypokalaemia	Serious	Other Outcomes	Male	23-DEC-2017	04-JUN-2018	Expedited	66 YR	63 KG	Teva	Healthcare Professional	Not Specified	Zolpidem;Acetaminophen;Tramadol;Lovenox	23-MAY-2018	04-JUN-2018	FR	Not Specified	FR-TEVA-2018-FR-899244	-	-
14966450	Zerbaxa	Ceftolozane Sulfate\Tazobactam Sodium	Lung Disorder;Pseudomonas Infection	Septic Shock;Drug Ineffective;Pathogen Resistance	Serious	Other Outcomes;Died	Male	MAY-2018	04-JUN-2018	Expedited	78 YR	Not Specified	Merck	Healthcare Professional	Not Specified	Colistimethate Sodium;Amikacin Sulfate;Rifadin	29-MAY-2018	04-JUN-2018	FR	Not Specified	FR-009507513-1805FRA015109	-	-
14959428	Zerbaxa	Ceftolozane Sulfate\Tazobactam Sodium;Ciprofloxacin	Bacteraemia;Product Used For Unknown Indication	Hypokalaemia	Serious	Other Outcomes	Male	23-DEC-2017	31-MAY-2018	Expedited	66 YR	63 KG	Mylan	Healthcare Professional	Not Specified	Lovenox;Tramadol;Zolpidem;Acetaminophen	23-MAY-2018	31-MAY-2018	FR	Not Specified	FR-MYLANLABS-2018M1035335	-	-
14953266	Zerbaxa	Ceftolozane Sulfate\Tazobactam Sodium	-	Death	Serious	Died;Other Outcomes	Not Specified	-	30-MAY-2018	Expedited	Not Specified	Not Specified	Merck	Healthcare Professional	Not Specified	-	24-MAY-2018	30-MAY-2018	PE	Not Specified	PE-009507513-1805PER012997	-	-
14945054	Venlafaxine;Zerbaxa	Ceftolozane Sulfate\Tazobactam Sodium;Venlafaxine Hydrochloride;Levofloxacin;Amoxicillin	Infection;Product Used For Unknown Indication	Status Epilepticus;Epilepsy;Generalised Tonic-Clonic Seizure	Serious	Hospitalized	Female	03-FEB-2018	29-MAY-2018	Expedited	73 YR	46 KG	Teva	Healthcare Professional	Not Specified	Kardegic;Lansoprazole;Irbesartan	21-MAY-2018	29-MAY-2018	FR	Not Specified	FR-TEVA-2018-FR-898837	-	-
14944049	Zerbaxa	Ceftolozane Sulfate\Tazobactam Sodium	Pneumonia	Off Label Use	Non-Serious	Non-Serious	Male	-	28-MAY-2018	Non-Expedited	71 YR	Not Specified	Merck	Healthcare Professional	Not Specified	-	29-OCT-2016	28-MAY-2018	US	Not Specified	US-009507513-1611USA010732	Munita J.. Ceftolozane-tazobactam (C/T) for severe infections caused by carbapenem-resistant Pseudomonas aeruginosa. 2016	-
14943867	Zerbaxa	Ceftolozane Sulfate\Tazobactam Sodium	Pneumonia	Off Label Use	Non-Serious	Non-Serious	Male	-	28-MAY-2018	Non-Expedited	31 YR	Not Specified	Merck	Healthcare Professional	Not Specified	-	29-OCT-2016	28-MAY-2018	US	Not Specified	US-009507513-1611USA010731	Munita J.. Ceftolozane-tazobactam (C/T) for severe infections caused by carbapenem-resistant Pseudomonas aeruginosa. 2016	-
14943732	Zerbaxa	Ceftolozane Sulfate\Tazobactam Sodium	Pneumonia	Off Label Use	Non-Serious	Non-Serious	Male	-	28-MAY-2018	Non-Expedited	61 YR	Not Specified	Merck	Healthcare Professional	Not Specified	-	29-OCT-2016	28-MAY-2018	US	Not Specified	US-009507513-1611USA010730	Munita J.. Ceftolozane-tazobactam (C/T) for severe infections caused by carbapenem-resistant Pseudomonas aeruginosa. 2016	-
14915686	Zerbaxa	Ceftolozane Sulfate\Tazobactam Sodium	Pseudomonas Infection	Urticaria	Non-Serious	Non-Serious	Female	16-NOV-2017	18-MAY-2018	Non-Expedited	60 YR	Not Specified	Merck	Healthcare Professional	Not Specified	-	16-MAY-2018	18-MAY-2018	US	Not Specified	US-009507513-1805USA007873	-	-
14903416	Zerbaxa;Venlafaxine	Venlafaxine Hydrochloride;Ceftolozane Sulfate\Tazobactam Sodium;Amoxicillin;Levofloxacin	Infection;Product Used For Unknown Indication	Epilepsy;Generalised Tonic-Clonic Seizure;Status Epilepticus	Serious	Hospitalized	Female	03-FEB-2018	16-MAY-2018	Expedited	73 YR	46 KG	Mylan	Healthcare Professional	Not Specified	Lansoprazole;Irbesartan;Kardegic	09-MAY-2018	16-MAY-2018	FR	Not Specified	FR-MYLANLABS-2018M1031895	-	-
14897823	Zerbaxa	Ceftolozane Sulfate\Tazobactam Sodium	Pelvic Abscess	Off Label Use	Non-Serious	Non-Serious	Female	-	15-MAY-2018	Non-Expedited	71 YR	Not Specified	Merck	Healthcare Professional	Not Specified	-	29-OCT-2016	15-MAY-2018	US	Not Specified	US-009507513-1611USA000525	Munita J.. Ceftolozane-tazobactam (C/T) for severe infections caused by carbapenem-resistant Pseudomonas aeruginosa. 2016	-
14897785	Zerbaxa	Ceftolozane Sulfate\Tazobactam Sodium	Pneumonia	Off Label Use	Non-Serious	Non-Serious	Male	-	15-MAY-2018	Non-Expedited	26 YR	Not Specified	Merck	Healthcare Professional	Not Specified	-	29-OCT-2016	15-MAY-2018	US	Not Specified	US-009507513-1611USA010734	Munita J, Aitken S, Miller W, Perez F, Rosa R, Shimose L, et al.. Ceftolozane-tazobactam (C/T) for severe infections caused by carbapenem-resistant Pseudomonas aeruginosa. 2016	-
14897519	Zerbaxa	Ceftolozane Sulfate\Tazobactam Sodium	Pneumonia	Off Label Use	Non-Serious	Non-Serious	Male	-	15-MAY-2018	Non-Expedited	32 YR	Not Specified	Merck	Healthcare Professional	Not Specified	-	29-OCT-2016	15-MAY-2018	US	Not Specified	US-009507513-1611USA010729	Munita J.. Ceftolozane-tazobactam (C/T) for severe infections caused by carbapenem-resistant Pseudomonas aeruginosa. 2016	-
14897434	Zerbaxa	Ceftolozane Sulfate\Tazobactam Sodium	Pneumonia	Off Label Use	Non-Serious	Non-Serious	Male	-	15-MAY-2018	Non-Expedited	39 YR	Not Specified	Merck	Healthcare Professional	Not Specified	-	29-OCT-2016	15-MAY-2018	US	Not Specified	US-009507513-1611USA010728	Munita J.. Ceftolozane-tazobactam (C/T) for severe infections caused by carbapenem-resistant Pseudomonas aeruginosa. 2016	-
14897352	Zerbaxa	Ceftolozane Sulfate\Tazobactam Sodium	Osteomyelitis	Off Label Use	Non-Serious	Non-Serious	Male	-	15-MAY-2018	Non-Expedited	75 YR	Not Specified	Merck	Healthcare Professional	Not Specified	-	29-OCT-2016	15-MAY-2018	US	Not Specified	US-009507513-1611USA010733	Munita J.. Ceftolozane-tazobactam (C/T) for severe infections caused by carbapenem-resistant Pseudomonas aeruginosa. 2016	-
14897168	Zerbaxa	Ceftolozane Sulfate\Tazobactam Sodium	Pneumonia	Off Label Use	Non-Serious	Non-Serious	Male	-	15-MAY-2018	Non-Expedited	55 YR	Not Specified	Merck	Healthcare Professional	Not Specified	-	29-OCT-2016	15-MAY-2018	US	Not Specified	US-009507513-1611USA010727	Munita J.. Ceftolozane-tazobactam (C/T) for severe infections caused by carbapenem-resistant Pseudomonas aeruginosa. 2016	-
14877471	Zerbaxa	Ceftolozane Sulfate\Tazobactam Sodium	Abdominal Infection	Death;Pneumonia	Serious	Died;Other Outcomes;Hospitalized	Female	-	11-MAY-2018	Expedited	Not Specified	Not Specified	Merck	Healthcare Professional	Not Specified	-	07-MAY-2018	10-MAY-2018	PH	Not Specified	PH-009507513-1805PHL003163	-	-
13388193	Zerbaxa	Ceftolozane Sulfate\Tazobactam Sodium	Pseudomonas Infection	Diarrhoea	Non-Serious	Non-Serious	Not Specified	-	11-MAY-2018	Non-Expedited	Not Specified	Not Specified	Merck	Healthcare Professional	Not Specified	-	02-MAY-2017	30-MAR-2017	US	Not Specified	US-009507513-1703USA011901	Munita JM, Aitken SL, Miller WR, Perez F, Rosa R, Shimose LA, et al.. Multicenter Evaluation of Ceftolozane/Tazobactam for Serious Infections Caused by Carbapenem-Resistant Pseudomonas aeruginosa. Clinical Infectious Diseases. 2017;1-4	-
13388617	Zerbaxa	Ceftolozane Sulfate\Tazobactam Sodium	Pseudomonas Infection	Tubulointerstitial Nephritis	Serious	Other Outcomes	Not Specified	-	10-MAY-2018	Expedited	Not Specified	Not Specified	Merck	Healthcare Professional	Not Specified	-	07-MAY-2018	30-MAR-2017	US	Not Specified	US-009507513-1703USA013132	Munita JM, Aitken SL, Miller WR, Perez F, Rosa R, Shimose LA, et al.. Multicenter Evaluation of Ceftolozane/Tazobactam for Serious Infections Caused by Carbapenem-Resistant Pseudomonas aeruginosa. Clinical Infectious Diseases. 2017;1-4	-
14762143	Zerbaxa	Ceftolozane Sulfate\Tazobactam Sodium	Pseudomonal Bacteraemia	Body Mass Index Increased;Vascular Access Malfunction;Bacteraemia	Serious	Life Threatening;Other Outcomes;Hospitalized	Male	10-APR-2018	30-APR-2018	Expedited	41 YR	Not Specified	Merck	Healthcare Professional	Not Specified	-	30-APR-2018	16-APR-2018	US	Not Specified	US-009507513-1804USA005144	-	-
14818749	Zerbaxa	Ceftolozane Sulfate\Tazobactam Sodium	Pneumonia Pseudomonal	Pneumonia Pseudomonal;Drug Ineffective;Pathogen Resistance	Serious	Other Outcomes	Female	APR-2018	27-APR-2018	Expedited	40 YR	51.8 KG	Merck	Healthcare Professional	Not Specified	Avycaz	18-APR-2018	27-APR-2018	US	Not Specified	US-009507513-1804USA008312	-	-
14800707	-	Ceftolozane Sulfate\Tazobactam Sodium	Pseudomonas Infection	Drug Resistance	Serious	Hospitalized;Died	Male	-	24-APR-2018	Expedited	51 YR	Not Specified	Merck	Healthcare Professional	Not Specified	-	17-APR-2018	24-APR-2018	DE	Not Specified	DE-009507513-1804DEU009980	Katchanov J, Asar L, Klupp EM, Both A, Rothe C, Konig C, et al.. Carbapenem-resistant Gram-negative pathogens in a German university medical center: Prevalence, clinical implications and the role of novel beta-lactam/beta-lactamase inhibitor combinations. PLoS ONE. 2018;13(4):e0195757	-
14800656	-	Ceftolozane Sulfate\Tazobactam Sodium	Pseudomonas Infection	Drug Resistance	Serious	Hospitalized;Died	Male	-	24-APR-2018	Expedited	43 YR	Not Specified	Merck	Healthcare Professional	Not Specified	-	17-APR-2018	24-APR-2018	DE	Not Specified	DE-009507513-1804DEU009979	Katchanov J, Asar L, Klupp EM, Both A, Rothe C, Konig C, et al.. Carbapenem-resistant Gram-negative pathogens in a German university medical center: Prevalence, clinical implications and the role of novel beta-lactam/beta-lactamase inhibitor combinations. PLoS ONE. 2018;13(4):e0195757	-
14800426	-	Ceftolozane Sulfate\Tazobactam Sodium	Pseudomonas Infection	Drug Resistance	Serious	Hospitalized	Female	-	24-APR-2018	Expedited	23 YR	Not Specified	Merck	Healthcare Professional	Not Specified	-	17-APR-2018	24-APR-2018	DE	Not Specified	DE-009507513-1804DEU008114	Katchanov J, Asar L, Klupp EM, Both A, Rothe C, Konig C, et al.. Carbapenem-resistant Gram-negative pathogens in a German university medical center: Prevalence, clinical implications and the role of novel beta-lactam/beta-lactamase inhibitor combinations. PLoS ONE. 2018;13(4):e0195757	-
14779075	Zerbaxa	Ceftolozane Sulfate\Tazobactam Sodium	Sepsis	Erythema;Hypotension;Swollen Tongue	Serious	Life Threatening	Female	03-APR-2018	24-APR-2018	Expedited	28 YR	63 KG	Merck	Healthcare Professional	Not Specified	-	19-APR-2018	19-APR-2018	IT	Not Specified	IT-009507513-1804ITA007274	-	-
13486502	Zerbaxa	Ceftolozane Sulfate\Tazobactam Sodium	Pneumonia	Death;Anastomotic Complication;Adverse Event;Product Use In Unapproved Indication;Off Label Use	Serious	Died;Other Outcomes	Male	31-MAR-2017	23-APR-2018	Expedited	55 YR	Not Specified	Merck	Healthcare Professional	Not Specified	-	17-APR-2018	26-APR-2017	PT	Not Specified	PT-009507513-1704PRT003972	-	-
14764394	Zerbaxa	Ceftolozane Sulfate\Tazobactam Sodium	Burkholderia Pseudomallei Infection;Tracheitis;Urinary Tract Infection	Clostridial Infection;Product Use In Unapproved Indication	Serious	Other Outcomes	Male	-	16-APR-2018	Expedited	60 YR	Not Specified	Merck	Healthcare Professional	Not Specified	-	10-APR-2018	16-APR-2018	CL	Not Specified	CL-009507513-1804CHL005670	-	-
14725911	Zerbaxa;Venlafaxine	Venlafaxine Hydrochloride;Ceftolozane Sulfate\Tazobactam Sodium;Levofloxacin;Amoxicillin	Infection;Product Used For Unknown Indication	Generalised Tonic-Clonic Seizure;Epilepsy;Status Epilepticus	Serious	Hospitalized	Not Specified	03-FEB-2018	06-APR-2018	Expedited	Not Specified	Not Specified	Cipla	Healthcare Professional	Not Specified	Kardegic;Lansoprazole;Irbesartan	22-MAR-2018	06-APR-2018	FR	Not Specified	FR-CIPLA LTD.-2018FR13561	-	-
14713564	Zerbaxa	Ceftolozane Sulfate\Tazobactam Sodium;Fosfomycin	Asthma;Benign Prostatic Hyperplasia;Diarrhoea;Hypertension;Pain;Product Used For Unknown Indication;Sepsis	Drug Level Increased;Condition Aggravated;Metabolic Encephalopathy	Serious	Hospitalized	Male	27-JAN-2018	04-APR-2018	Expedited	72 YR	106.3 KG	Merck	Healthcare Professional	Not Specified	Magnesium Sulfate;Potassium Chloride;Furosemide;Racecadotril;Ketoprofen;Montmorillonite;Silodosin;Acetaminophen;Prednisone;Atenolol;Atrovent;Pregabalin;Rifampin	29-MAR-2018	04-APR-2018	FR	Not Specified	FR-009507513-1803FRA012920	-	-
14663895	Zerbaxa	Ceftolozane Sulfate\Tazobactam Sodium	Arthritis Infective	Product Use In Unapproved Indication;Multiple-Drug Resistance;Mobility Decreased	Serious	Life Threatening;Hospitalized;Disabled	Female	MAR-2018	04-APR-2018	Expedited	Not Specified	Not Specified	Merck	Healthcare Professional	Not Specified	-	03-APR-2018	21-MAR-2018	US	Not Specified	US-009507513-1803USA006447	-	-
14593831	Zerbaxa	Ceftolozane Sulfate\Tazobactam Sodium	Pseudomonal Bacteraemia	Product Use In Unapproved Indication;Overdose	Non-Serious	Non-Serious	Male	-	30-MAR-2018	Non-Expedited	26 YR	Not Specified	Merck	Healthcare Professional	Not Specified	-	06-MAR-2018	02-MAR-2018	US	Not Specified	US-009507513-1803USA001273	Hakki M, Lewis JS. Ceftolozane-tazobactam therapy for multidrug-resistant Pseudomonas aeruginosa infections in patients with hematologic malignancies and hematopoietic-cell transplant recipients. Infection. 2018;1-4	-
14593829	Zerbaxa	Ceftolozane Sulfate\Tazobactam Sodium	Pneumonia Pseudomonal	Overdose;Product Use In Unapproved Indication	Non-Serious	Non-Serious	Male	-	30-MAR-2018	Non-Expedited	71 YR	Not Specified	Merck	Healthcare Professional	Not Specified	-	06-MAR-2018	02-MAR-2018	US	Not Specified	US-009507513-1803USA001272	Hakki M, Lewis JS. Ceftolozane-tazobactam therapy for multidrug-resistant Pseudomonas aeruginosa infections in patients with hematologic malignancies and hematopoietic-cell transplant recipients. Infection. 2018;1-4	-
14593828	Zerbaxa	Ceftolozane Sulfate\Tazobactam Sodium	Pseudomonal Bacteraemia	Product Use In Unapproved Indication;Overdose	Non-Serious	Non-Serious	Male	-	30-MAR-2018	Non-Expedited	62 YR	Not Specified	Merck	Healthcare Professional	Not Specified	-	06-MAR-2018	02-MAR-2018	US	Not Specified	US-009507513-1803USA001271	Hakki M, Lewis JS. Ceftolozane-tazobactam therapy for multidrug-resistant Pseudomonas aeruginosa infections in patients with hematologic malignancies and hematopoietic-cell transplant recipients. Infection. 2018;1-4	-
14593820	Zerbaxa	Ceftolozane Sulfate\Tazobactam Sodium	Pneumonia Pseudomonal	Product Use In Unapproved Indication;Overdose	Non-Serious	Non-Serious	Male	-	30-MAR-2018	Non-Expedited	54 YR	Not Specified	Merck	Healthcare Professional	Not Specified	-	06-MAR-2018	02-MAR-2018	US	Not Specified	US-009507513-1803USA001274	Hakki M, Lewis JS. Ceftolozane-tazobactam therapy for multidrug-resistant Pseudomonas aeruginosa infections in patients with hematologic malignancies and hematopoietic-cell transplant recipients. Infection. 2018;1-4	-
14593819	Zerbaxa	Ceftolozane Sulfate\Tazobactam Sodium	Pseudomonal Bacteraemia	Product Use In Unapproved Indication;Overdose	Non-Serious	Non-Serious	Female	-	30-MAR-2018	Non-Expedited	59 YR	Not Specified	Merck	Healthcare Professional	Not Specified	-	06-MAR-2018	02-MAR-2018	US	Not Specified	US-009507513-1803USA001275	Hakki M, Lewis JS. Ceftolozane-tazobactam therapy for multidrug-resistant Pseudomonas aeruginosa infections in patients with hematologic malignancies and hematopoietic-cell transplant recipients. Infection. 2018;1-4	-
14685703	Venlafaxine Hcl;Zerbaxa	Ceftolozane Sulfate\Tazobactam Sodium;Venlafaxine Hydrochloride;Levofloxacin;Amoxicillin	Infection	Epilepsy;Status Epilepticus;Generalised Tonic-Clonic Seizure	Serious	Hospitalized	Female	03-FEB-2018	27-MAR-2018	Expedited	73 YR	46 KG	Pfizer	Healthcare Professional	Not Specified	Irbesartan;Kardegic;Lansoprazole	22-MAR-2018	27-MAR-2018	FR	Not Specified	FR-PFIZER INC-2018121038	-	-
14648833	Zerbaxa	Ceftolozane Sulfate\Tazobactam Sodium;Amoxicillin;Venlafaxine Hydrochloride;Levofloxacin	Infection;Product Used For Unknown Indication	Status Epilepticus;Epilepsy;Generalised Tonic-Clonic Seizure	Serious	Hospitalized	Female	03-FEB-2018	16-MAR-2018	Expedited	73 YR	46 KG	Aurobindo	Healthcare Professional	Not Specified	Kardegic;Lansoprazole;Irbesartan	01-MAR-2018	16-MAR-2018	FR	Not Specified	FR-AUROBINDO-AUR-APL-2018-014807	-	-
14645469	Zerbaxa;Venlafaxine	Venlafaxine Hydrochloride;Ceftolozane Sulfate\Tazobactam Sodium;Amoxicillin;Levofloxacin	Infection;Product Used For Unknown Indication	Epilepsy;Status Epilepticus;Generalised Tonic-Clonic Seizure	Serious	Hospitalized	Female	03-FEB-2018	16-MAR-2018	Expedited	73 YR	46 KG	Ranbaxy	Healthcare Professional	Not Specified	Lansoprazole;Irbesartan;Kardegic	01-MAR-2018	16-MAR-2018	FR	Not Specified	FR-SUN PHARMACEUTICAL INDUSTRIES LTD-2018RR-166449	-	-
14639108	Venlafaxine;Zerbaxa	Ceftolozane Sulfate\Tazobactam Sodium;Venlafaxine Hydrochloride;Levofloxacin;Amoxicillin	Infection;Product Used For Unknown Indication	Status Epilepticus;Generalised Tonic-Clonic Seizure;Epilepsy	Serious	Hospitalized;Other Outcomes	Not Specified	03-FEB-2018	15-MAR-2018	Expedited	Not Specified	Not Specified	Macleods	Healthcare Professional	Not Specified	Lansoprazole;Kardegic;Irbesartan	28-FEB-2018	15-MAR-2018	FR	Not Specified	FR-MACLEODS PHARMACEUTICALS US LTD-MAC2018011197	-	-
14632525	Venlafaxine;Zerbaxa	Ceftolozane Sulfate\Tazobactam Sodium;Amoxicillin;Venlafaxine Hydrochloride;Levofloxacin	Infection;Product Used For Unknown Indication	Generalised Tonic-Clonic Seizure;Status Epilepticus;Epilepsy	Serious	Hospitalized	Female	03-FEB-2018	13-MAR-2018	Expedited	73 YR	46 KG	Bausch And Lomb	Healthcare Professional	Not Specified	Lansoprazole;Kardegic;Irbesartan	01-MAR-2018	13-MAR-2018	FR	Not Specified	FR-BAUSCH-BL-2018-006415	-	-
14629793	Zerbaxa	Ceftolozane Sulfate\Tazobactam Sodium	Bacteroides Infection;Osteomyelitis Bacterial	Off Label Use	Non-Serious	Non-Serious	Male	-	13-MAR-2018	Non-Expedited	20 YR	Not Specified	Merck	Healthcare Professional	Not Specified	Metronidazole	19-FEB-2018	13-MAR-2018	US	Not Specified	US-009507513-1802USA009589	Jolliff JC, Ho J, Joson J, Heidari A, Johnson R. Treatment of polymicrobial osteomyelitis with ceftolozane-tazobactam: Case report and sensitivity testing of isolates. Case Reports in Infectious Diseases. 2016;2016	-
14615707	Zerbaxa	Ceftolozane Sulfate\Tazobactam Sodium;Amoxicillin;Venlafaxine Hydrochloride;Levofloxacin	Infection;Product Used For Unknown Indication	Epilepsy;Generalised Tonic-Clonic Seizure;Status Epilepticus	Serious	Hospitalized	Female	03-FEB-2018	09-MAR-2018	Expedited	73 YR	46 KG	Merck	Healthcare Professional	Not Specified	Irbesartan;Kardegic;Lansoprazole	02-MAR-2018	09-MAR-2018	FR	Not Specified	FR-009507513-1803FRA001894	-	-
14593818	Zerbaxa	Ceftolozane Sulfate\Tazobactam Sodium	Pneumonia Pseudomonal	Product Use In Unapproved Indication	Non-Serious	Non-Serious	Female	-	02-MAR-2018	Non-Expedited	26 YR	Not Specified	Merck	Healthcare Professional	Not Specified	-	23-FEB-2018	02-MAR-2018	US	Not Specified	US-009507513-1802USA012795	Hakki M, Lewis JS. Ceftolozane-tazobactam therapy for multidrug-resistant Pseudomonas aeruginosa infections in patients with hematologic malignancies and hematopoietic-cell transplant recipients. Infection. 2018	-
14592110	Zerbaxa	Ceftolozane Sulfate\Tazobactam Sodium	Wound Infection Pseudomonas	Off Label Use	Non-Serious	Non-Serious	Male	-	02-MAR-2018	Non-Expedited	62 YR	Not Specified	Merck	Healthcare Professional	Not Specified	-	02-FEB-2018	02-MAR-2018	US	Not Specified	US-009507513-1802USA001517	Hassan S, Kahn MD, Saraiya N, Nori P. Treatment of a complex orthopaedic infection due to extensively drug-resistant Pseudomonas aeruginosa. BMJ Case Rep. 2018	-
13671651	Zerbaxa	Ceftolozane Sulfate\Tazobactam Sodium;Amikacin	Pseudomonas Infection	Chronic Kidney Disease	Serious	Died	Female	01-JUN-2017	01-MAR-2018	Expedited	68 YR	80 KG	Merck	Healthcare Professional	Not Specified	-	22-FEB-2018	20-JUN-2017	IT	Not Specified	IT-009507513-1706ITA001848	-	-
14578687	Sivextro;Zerbaxa;Dificid	Fidaxomicin;Ceftolozane Sulfate\Tazobactam Sodium;Tedizolid Phosphate	-	Inability To Afford Medication;Product Dose Omission;Therapy Interrupted;No Adverse Event	Non-Serious	Non-Serious	Not Specified	-	27-FEB-2018	Non-Expedited	Not Specified	Not Specified	Merck	Consumer	Not Specified	-	20-FEB-2018	27-FEB-2018	US	Not Specified	US-009507513-1802USA013293	-	-
14528720	Zerbaxa	Ceftolozane Sulfate\Tazobactam Sodium	Cystic Fibrosis	Product Use In Unapproved Indication;Product Use Issue	Non-Serious	Non-Serious	Female	-	14-FEB-2018	Non-Expedited	30 YR	Not Specified	Merck	Healthcare Professional	Not Specified	-	31-JAN-2018	14-FEB-2018	US	Not Specified	US-009507513-1802USA001404	Davis SE, Ham J, Hucks J, Gould A, Foster R, Nicolau D, et al. Use of continuous infusion ceftolozane-tazobactam with therapeutic drug monitoring in a patient with cystic fibrosis: A case report. Pharmacotherapy. 2017;37 (12):e229-e230	-
14509421	Zerbaxa	Ceftolozane Sulfate\Tazobactam Sodium	Cellulitis	Defaecation Urgency;Nausea;Product Use In Unapproved Indication;Micturition Urgency	Non-Serious	Non-Serious	Male	31-JAN-2018	09-FEB-2018	Non-Expedited	53 YR	Not Specified	Merck	Consumer	Not Specified	Xarelto	01-FEB-2018	09-FEB-2018	US	Not Specified	US-009507513-1802USA004045	-	-
14413831	Zerbaxa	Ceftolozane Sulfate\Tazobactam Sodium	Osteomyelitis	Product Used For Unknown Indication;No Adverse Event	Non-Serious	Non-Serious	Not Specified	-	19-JAN-2018	Non-Expedited	Not Specified	Not Specified	Merck	Healthcare Professional	Not Specified	-	17-JAN-2018	19-JAN-2018	US	Not Specified	US-009507513-1801USA006694	-	-
14056953	Zerbaxa	Ceftolozane Sulfate\Tazobactam Sodium	Cholecystitis Infective	Death	Serious	Died;Other Outcomes	Male	-	15-JAN-2018	Expedited	Not Specified	85 KG	Merck	Healthcare Professional	Not Specified	-	09-JAN-2018	06-OCT-2017	DE	Not Specified	DE-009507513-1710DEU001677	-	-
14371523	Zerbaxa	Ceftolozane Sulfate\Tazobactam Sodium	Skin Infection;Soft Tissue Infection;Stenotrophomonas Infection	Product Use In Unapproved Indication;Foot Amputation	Serious	Other Outcomes	Male	-	10-JAN-2018	Expedited	Not Specified	Not Specified	Merck	Healthcare Professional	Not Specified	-	03-JAN-2018	10-JAN-2018	DE	Not Specified	DE-009507513-1801DEU002592	-	-
14325409	Zerbaxa	Ceftolozane Sulfate\Tazobactam Sodium	Pseudomonas Infection	Death	Serious	Other Outcomes;Died	Male	2017	26-DEC-2017	Expedited	Not Specified	Not Specified	Merck	Healthcare Professional	Not Specified	-	21-DEC-2017	26-DEC-2017	AT	Not Specified	AT-009507513-1712AUT011022	-	-
14299655	Zerbaxa	Ceftolozane Sulfate\Tazobactam Sodium	Infective Pulmonary Exacerbation Of Cystic Fibrosis	Off Label Use	Non-Serious	Non-Serious	Female	-	19-DEC-2017	Non-Expedited	35 YR	Not Specified	Merck	Healthcare Professional	Not Specified	-	21-NOV-2017	19-DEC-2017	US	Not Specified	US-009507513-1711USA010131	Stokem K, Zuckerman JB, Nicolau DP, Wungwattana M, Sears EH. Use of ceftolozane-tazobactam in a cystic fibrosis patient with multidrug-resistant pseudomonas infection and renal insufficiency. Respiratory Medicine Case Reports. 2018;23:8-9	-
14283063	Zerbaxa	Ceftolozane Sulfate\Tazobactam Sodium	Pneumonia Pseudomonal	Acute Kidney Injury;Product Use In Unapproved Indication;Drug Effective For Unapproved Indication	Serious	Died;Other Outcomes	Male	2017	13-DEC-2017	Expedited	71 YR	Not Specified	Merck	Healthcare Professional	Not Specified	-	30-NOV-2017	13-DEC-2017	DK	Not Specified	DK-009507513-1712DNK000712	-	-
14281335	Zerbaxa	Ceftolozane Sulfate\Tazobactam Sodium	Pneumonia Pseudomonal	Septic Shock;Malignant Neoplasm Progression;Incorrect Dose Administered;Product Use In Unapproved Indication	Serious	Other Outcomes;Died	Male	-	13-DEC-2017	Expedited	66 YR	Not Specified	Merck	Healthcare Professional	Not Specified	-	07-DEC-2017	13-DEC-2017	PT	Not Specified	PT-009507513-1712PRT004014	-	-
14279256	Zerbaxa	Ceftolozane Sulfate\Tazobactam Sodium	Pneumonia	Pathogen Resistance;Off Label Use	Serious	Other Outcomes	Male	2017	13-DEC-2017	Expedited	Not Specified	Not Specified	Merck	Healthcare Professional	Not Specified	-	08-DEC-2017	13-DEC-2017	FR	Not Specified	FR-009507513-1712FRA005408	-	-
14012567	Zerbaxa	Ceftolozane Sulfate\Tazobactam Sodium	Pneumonia Pseudomonal	Death;Product Use In Unapproved Indication	Serious	Died;Other Outcomes	Male	SEP-2017	11-DEC-2017	Expedited	78 YR	Not Specified	Merck	Healthcare Professional	Not Specified	Colistimethate Sodium	04-DEC-2017	26-SEP-2017	FR	Not Specified	FR-009507513-1709FRA011339	-	-
14039308	Zerbaxa	Ceftolozane Sulfate\Tazobactam Sodium	Infection	Angioedema	Serious	Hospitalized	Female	05-SEP-2017	28-NOV-2017	Expedited	29 YR	Not Specified	Merck	Healthcare Professional	Not Specified	-	21-NOV-2017	04-OCT-2017	FR	Not Specified	FR-009507513-1709FRA015097	-	-
14226148	-	Ceftolozane Sulfate\Tazobactam Sodium	Cystic Fibrosis	Cheilitis;Paraesthesia Oral	Non-Serious	Non-Serious	Male	12-OCT-2017	24-NOV-2017	Direct	33 YR	53 KG	Fda-Ctu	Healthcare Professional	Health Professional	-	-	24-NOV-2017	Not Specified	Not Specified	-	-	-
14212051	Zerbaxa	Ceftolozane Sulfate\Tazobactam Sodium	Pneumonia	Off Label Use;Pathogen Resistance	Serious	Other Outcomes	Male	2017	21-NOV-2017	Expedited	58 YR	Not Specified	Merck	Healthcare Professional	Not Specified	-	13-NOV-2017	21-NOV-2017	FR	Not Specified	FR-009507513-1711FRA006572	-	-
14163202	Zerbaxa	Ceftolozane Sulfate\Tazobactam Sodium	Respiratory Tract Infection	Product Use Issue;Death	Serious	Other Outcomes;Died	Not Specified	-	21-NOV-2017	Expedited	Not Specified	Not Specified	Merck	Healthcare Professional	Not Specified	-	12-OCT-2017	07-NOV-2017	US	Not Specified	US-009507513-1710USA007139	-	-
14192737	Zerbaxa	Ceftolozane Sulfate\Tazobactam Sodium	Prophylaxis	Off Label Use;Colostomy	Serious	Other Outcomes	Not Specified	-	17-NOV-2017	Expedited	Not Specified	Not Specified	Merck	Healthcare Professional	Not Specified	-	08-NOV-2017	15-NOV-2017	PH	Not Specified	PH-009507513-1711PHL003970	-	-
14171696	Zerbaxa	Ceftolozane Sulfate\Tazobactam Sodium	-	No Adverse Event;Product Preparation Issue	Non-Serious	Non-Serious	Not Specified	06-NOV-2017	08-NOV-2017	Non-Expedited	Not Specified	Not Specified	Merck	Healthcare Professional	Not Specified	-	06-NOV-2017	08-NOV-2017	US	Not Specified	US-009507513-1711USA002661	-	-
14152279	Zerbaxa	Ceftolozane Sulfate\Tazobactam Sodium	-	Confusional State;Decreased Appetite	Non-Serious	Non-Serious	Male	-	02-NOV-2017	Non-Expedited	Not Specified	Not Specified	Merck	Healthcare Professional	Not Specified	-	31-OCT-2017	02-NOV-2017	US	Not Specified	US-009507513-1711USA000178	-	-
14125317	Zerbaxa	Ceftolozane Sulfate\Tazobactam Sodium	-	No Adverse Event;Overdose;Incorrect Dose Administered	Non-Serious	Non-Serious	Not Specified	06-OCT-2017	25-OCT-2017	Non-Expedited	Not Specified	Not Specified	Merck	Healthcare Professional	Not Specified	-	09-OCT-2017	25-OCT-2017	US	Not Specified	US-009507513-1710USA005016	-	-
14102706	Zerbaxa	Ceftolozane Sulfate\Tazobactam Sodium	-	Product Use In Unapproved Indication;Pathogen Resistance	Serious	Other Outcomes	Not Specified	-	18-OCT-2017	Expedited	Not Specified	Not Specified	Merck	Healthcare Professional	Not Specified	-	12-OCT-2017	18-OCT-2017	PH	Not Specified	PH-009507513-1710PHL007357	-	-
14034547	Zerbaxa	Ceftolozane Sulfate\Tazobactam Sodium	Bacteraemia	Agranulocytosis	Serious	Hospitalized	Female	29-AUG-2017	18-OCT-2017	Expedited	79 YR	Not Specified	Merck	Healthcare Professional	Not Specified	-	12-OCT-2017	03-OCT-2017	FR	Not Specified	FR-009507513-1709FRA015037	-	-
14093064	Zerbaxa	Ceftolozane Sulfate\Tazobactam Sodium;Imipenem	Pseudomonas Infection	Bacteraemia;Thoracic Operation;Emphysema;Pneumonia;Pneumonia Pseudomonal;Off Label Use	Serious	Hospitalized;Other Outcomes	Female	-	16-OCT-2017	Expedited	Not Specified	Not Specified	Merck	Healthcare Professional	Not Specified	Colistin;Cipro	09-OCT-2017	16-OCT-2017	AT	Not Specified	AT-009507513-1710AUT005966	-	-
13953407	Zerbaxa	Ceftolozane Sulfate\Tazobactam Sodium	Pneumonia	Product Use In Unapproved Indication;No Adverse Event	Non-Serious	Non-Serious	Not Specified	-	10-OCT-2017	Non-Expedited	Not Specified	Not Specified	Merck	Healthcare Professional	Not Specified	-	09-OCT-2017	11-SEP-2017	US	Not Specified	US-009507513-1708USA009694	-	-
14066612	Zerbaxa	Ceftolozane Sulfate\Tazobactam Sodium	Pneumonia	Pathogen Resistance;Product Use In Unapproved Indication;Overdose	Serious	Other Outcomes	Male	-	09-OCT-2017	Expedited	Not Specified	Not Specified	Merck	Healthcare Professional	Not Specified	-	01-SEP-2017	09-OCT-2017	PT	Not Specified	PT-009507513-1709PRT001052	-	-
14060499	Zerbaxa	Ceftolozane Sulfate\Tazobactam Sodium	-	Death	Serious	Other Outcomes;Died	Female	27-SEP-2017	06-OCT-2017	Expedited	44 YR	Not Specified	Merck	Healthcare Professional	Not Specified	-	02-OCT-2017	06-OCT-2017	HR	Not Specified	HR-009507513-1710HRV001591	-	-
14047071	Zerbaxa	Ceftolozane Sulfate\Tazobactam Sodium	-	White Blood Cell Count Decreased;Haemorrhage	Serious	Died;Other Outcomes	Not Specified	-	05-OCT-2017	Expedited	74 YR	Not Specified	Merck	Healthcare Professional	Not Specified	-	29-SEP-2017	05-OCT-2017	PH	Not Specified	PH-009507513-1710PHL000611	-	-
14031378	Zerbaxa	Ceftolozane Sulfate\Tazobactam Sodium	Bacteroides Bacteraemia;Peritonitis	Product Use Issue;Death	Serious	Other Outcomes;Died	Female	2017	02-OCT-2017	Expedited	Not Specified	Not Specified	Merck	Healthcare Professional	Not Specified	-	28-SEP-2017	02-OCT-2017	FR	Not Specified	FR-009507513-1710FRA000017	-	-
14024066	Zerbaxa	Ceftolozane Sulfate\Tazobactam Sodium	-	Hyperkalaemia	Serious	Hospitalized	Male	-	28-SEP-2017	Expedited	47 YR	90 KG	Merck	Healthcare Professional	Not Specified	-	27-SEP-2017	28-SEP-2017	CA	Not Specified	CA-009507513-1709CAN013648	-	-
13859503	Zerbaxa	Ceftolozane Sulfate\Tazobactam Sodium;Metoclopramide;Mirtazapine;Scopolamine	C-Reactive Protein Increased;Enterococcal Infection;Pseudomonas Infection	Blood Creatine Phosphokinase Increased	Serious	Other Outcomes	Male	-	19-SEP-2017	Expedited	34 YR	Not Specified	Teva	Healthcare Professional	Not Specified	Potassium;Eplerenone;Movicol;Sertraline;Cefepime;Metoprolol;Ceftazidime;Pancrelipase;Meropenem;Ciprofloxacin;Esomeprazole.;Magnesium;Gentamicin	07-SEP-2017	11-AUG-2017	DE	Not Specified	DE-TEVA-794643GER	Pelzl LH, Hoppe-Tichy T, Karck M. Ceftolozane/tazobactam in long-term therapy: Creatine kinase elevation as possible adverse drug effect. Krankenhauspharmazie 2017;38(5):237-239.	-
13780366	Zerbaxa	Ceftolozane Sulfate\Tazobactam Sodium	Pseudomonas Infection	Drug Resistance	Serious	Other Outcomes	Female	-	18-SEP-2017	Expedited	58 YR	Not Specified	Merck	Healthcare Professional	Not Specified	-	26-JUN-2017	24-JUL-2017	US	Not Specified	US-009507513-1707USA009003	Haidar G. Ceftolozane-tazobactam (C/T) is Effective Against Most Multidrug-Resistant (MDR) P. aeruginosa (PA) Infections, but Resistance May Emerge on Therapy	-
13780306	Zerbaxa	Ceftolozane Sulfate\Tazobactam Sodium	Pseudomonas Infection	Drug Resistance	Serious	Other Outcomes	Female	-	18-SEP-2017	Expedited	55 YR	Not Specified	Merck	Healthcare Professional	Not Specified	-	26-JUN-2017	24-JUL-2017	US	Not Specified	US-009507513-1707USA009004	Haidar G. Ceftolozane-tazobactam (C/T) is Effective Against Most Multidrug-Resistant (MDR) P. aeruginosa (PA) Infections, but Resistance May Emerge on Therapy	-
13974461	Zerbaxa	Ceftolozane Sulfate\Tazobactam Sodium	-	Drug Ineffective	Non-Serious	Non-Serious	Not Specified	-	15-SEP-2017	Non-Expedited	Not Specified	Not Specified	Merck	Healthcare Professional	Not Specified	-	13-SEP-2017	15-SEP-2017	US	Not Specified	US-009507513-1709USA007175	-	-
13864818	Zerbaxa	Ceftolozane Sulfate\Tazobactam Sodium;Butylscopolamine;Metoclopramide;Mirtazapine	Product Used For Unknown Indication	Blood Creatine Phosphokinase Increased	Serious	Other Outcomes	Male	-	15-SEP-2017	Expedited	34 YR	Not Specified	Aurobindo	Healthcare Professional	Not Specified	Potassium;Gentamicin;Ceftazidime;Magnesium;Movicol;Cefepime;Ciprofloxacin;Metoprolol;Esomeprazole.;Pancrelipase	07-SEP-2017	14-AUG-2017	DE	Not Specified	DE-AUROBINDO-AUR-APL-2017-38961	Pelzl LH, Hope T. Ceftolozane/tazobactam in long-term therapy: Creatine kinase elevation as possible adverse drug effect. Krankenhauspharmazie. 2017;38:237-239	-
13969847	Zerbaxa	Ceftolozane Sulfate\Tazobactam Sodium	Pneumonia Pseudomonal	Off Label Use;Death;Pathogen Resistance	Serious	Other Outcomes;Died	Male	JUL-2017	14-SEP-2017	Expedited	50 YR	Not Specified	Merck	Healthcare Professional	Not Specified	-	07-SEP-2017	14-SEP-2017	FR	Not Specified	FR-009507513-1709FRA004528	-	-
13965053	Zerbaxa	Ceftolozane Sulfate\Tazobactam Sodium	Urinary Tract Infection	Cardiac Arrest	Serious	Died;Other Outcomes	Female	05-SEP-2017	13-SEP-2017	Expedited	75 YR	Not Specified	Merck	Healthcare Professional	Not Specified	Sotalol;Omeprazole;Clopidogrel;Valsartan;Clonidine	08-SEP-2017	13-SEP-2017	GR	Not Specified	GR-009507513-1709GRC005250	-	-
13948642	-	Tobramycin;Ciprofloxacin;Ceftolozane Sulfate\Tazobactam Sodium	Pneumonia Pseudomonal	Treatment Failure;Infection	Serious	Other Outcomes	Female	-	08-SEP-2017	Expedited	55 YR	Not Specified	Sandoz	Healthcare Professional	Not Specified	-	31-AUG-2017	08-SEP-2017	US	Not Specified	PHHY2017US131631	Haidar G, Philips NJ, Shields RK, Snyder D, Cheng S, Potoski BA, et al.. Ceftolozane-Tazobactam for the Treatment of Multidrug-Resistant Pseudomonas aeruginosa Infections: Clinical Effectiveness and Evolution of Resistance. CLINICAL INFECTIOUS DISEASES. 2017;65(1):110-20	-
13934858	Zerbaxa	Ceftolozane Sulfate\Tazobactam Sodium	-	Pathogen Resistance	Serious	Other Outcomes	Not Specified	-	05-SEP-2017	Expedited	Not Specified	Not Specified	Merck	Healthcare Professional	Not Specified	-	30-AUG-2017	05-SEP-2017	PH	Not Specified	PH-009507513-1709PHL000119	-	-
13930820	Zerbaxa	Ceftolozane Sulfate\Tazobactam Sodium	Alcaligenes Infection	No Adverse Event;Product Use In Unapproved Indication	Non-Serious	Non-Serious	Not Specified	-	01-SEP-2017	Non-Expedited	Not Specified	Not Specified	Merck	Healthcare Professional	Not Specified	Ceftriaxone Sodium;Unspecified Ingredient	30-AUG-2017	01-SEP-2017	US	Not Specified	US-009507513-1708USA013432	-	-
13926883	Zerbaxa	Ceftolozane Sulfate\Tazobactam Sodium	Cellulitis;Wound Infection Pseudomonas	Product Use In Unapproved Indication	Non-Serious	Non-Serious	Female	-	31-AUG-2017	Non-Expedited	23 YR	Not Specified	Merck	Healthcare Professional	Not Specified	-	23-AUG-2017	31-AUG-2017	US	Not Specified	US-009507513-1708USA011940	Reategui E, Oikonomou KG, Reynolds M, Kim J, Balmiki RL, Sterling SA. Extranodal NK/T-cell lymphoma, nasal type, presenting as refractory pseudomonas aeruginosa facial cellulitis. Journal of Investigative Medicine High Impact Case Reports. 2017;5(5)	-
13835298	Zerbaxa	Ceftolozane Sulfate\Tazobactam Sodium	Pneumonia	No Adverse Event;Product Use In Unapproved Indication	Non-Serious	Non-Serious	Not Specified	-	31-AUG-2017	Non-Expedited	Not Specified	Not Specified	Merck	Healthcare Professional	Not Specified	-	30-AUG-2017	04-AUG-2017	US	Not Specified	US-009507513-1707USA013060	-	-
13346002	Zerbaxa;Sterile Diluent (Water)	Water;Ceftolozane Sulfate\Tazobactam Sodium	Cardiac Infection;Pseudomonas Infection	Pathogen Resistance	Serious	Hospitalized;Other Outcomes	Male	-	30-AUG-2017	Expedited	Not Specified	Not Specified	Merck	Consumer	Not Specified	-	13-MAR-2017	17-MAR-2017	US	Not Specified	US-009507513-1703USA006504	-	-
13912983	Zerbaxa	Ceftolozane Sulfate\Tazobactam Sodium	-	Death	Serious	Other Outcomes;Died	Not Specified	23-AUG-2017	28-AUG-2017	Expedited	Not Specified	Not Specified	Merck	Healthcare Professional	Not Specified	-	23-AUG-2017	28-AUG-2017	PH	Not Specified	PH-009507513-1708PHL011924	-	-
13904497	Cefepime;Cefoxitin;Minocycline;Ertapenem.	Ertapenem Sodium;Avibactam Sodium\Ceftazidime;Piperacillin Sodium\Tazobactam Sodium;Tobramycin;Ceftriaxone;Gentamicin;Ampicillin Sodium\Sulbactam Sodium;Minocycline Hydrochloride;Cefoxitin Sodium;Amikacin;Sulfamethoxazole\Trimethoprim;Ceftolozane Sulfate\Tazobactam Sodium;Colistin;Cefepime Hydrochloride;Fosfomycin;Tigecycline;Ciprofloxacin	Candida Infection;Klebsiella Infection;Pneumonia Klebsiella;Product Used For Unknown Indication;Sepsis;Urinary Tract Infection	Gastrointestinal Haemorrhage;Klebsiella Infection;Pathogen Resistance;Pneumonia;Escherichia Infection;Sepsis;Staphylococcal Infection;Hypoxia;Abscess Limb;Cardiac Arrest;Pancreatitis Acute;Lung Consolidation;Pseudocyst;Streptococcal Infection;Abscess;Fungaemia	Serious	Other Outcomes;Life Threatening;Hospitalized	Female	-	25-AUG-2017	Expedited	62 YR	84 KG	Ranbaxy	Healthcare Professional	Not Specified	Fluconazole;Vancomycin;Mycophenolic Acid;Tacrolimus;Caspofungin	11-AUG-2017	25-AUG-2017	AE	Not Specified	AE-SUN PHARMACEUTICAL INDUSTRIES LTD-2017RR-148286	El Nekidy WS, Mooty MY, Attallah N, Cardona L, Bonilla MF, Ghazi IM. Successful treatment of multidrug resistant Klebsiella pneumoniae using dual carbapenem regimen in immunocompromised patient. IDCases. 2017;9:53-55	-
13898462	Zerbaxa	Ceftolozane Sulfate\Tazobactam Sodium	-	Death	Serious	Other Outcomes;Died	Not Specified	-	24-AUG-2017	Expedited	Not Specified	Not Specified	Merck	Healthcare Professional	Not Specified	-	14-AUG-2017	24-AUG-2017	BR	Not Specified	BR-009507513-1708BRA010216	-	-
13890973	Zerbaxa	Ceftolozane Sulfate\Tazobactam Sodium	Wound Infection Pseudomonas	Product Use In Unapproved Indication;No Adverse Event	Non-Serious	Non-Serious	Not Specified	-	22-AUG-2017	Non-Expedited	Not Specified	Not Specified	Merck	Healthcare Professional	Not Specified	-	15-AUG-2017	22-AUG-2017	US	Not Specified	US-009507513-1708USA009307	-	-
13890965	Zerbaxa	Ceftolozane Sulfate\Tazobactam Sodium	Osteomyelitis	No Adverse Event;Product Use In Unapproved Indication	Non-Serious	Non-Serious	Not Specified	-	22-AUG-2017	Non-Expedited	Not Specified	Not Specified	Merck	Healthcare Professional	Not Specified	-	15-AUG-2017	22-AUG-2017	US	Not Specified	US-009507513-1708USA006742	-	-
13734151	Zerbaxa	Ceftolozane Sulfate\Tazobactam Sodium	-	Adverse Event;Incorrect Dose Administered	Non-Serious	Non-Serious	Not Specified	-	14-AUG-2017	Non-Expedited	Not Specified	Not Specified	Merck	Healthcare Professional	Not Specified	Sterile Diluent (Water)	09-AUG-2017	08-JUL-2017	US	Not Specified	US-009507513-1706USA009419	-	-
13729114	Zerbaxa	Ceftolozane Sulfate\Tazobactam Sodium	Mastoiditis;Pseudomonal Bacteraemia	Rash;Product Use In Unapproved Indication;Rash Papular	Non-Serious	Non-Serious	Male	23-APR-2017	14-AUG-2017	Non-Expedited	34 YR	88.9 KG	Merck	Healthcare Professional	Not Specified	-	10-AUG-2017	07-JUL-2017	US	Not Specified	US-009507513-1706USA010780	-	-
13822808	Zerbaxa	Ceftolozane Sulfate\Tazobactam Sodium	-	Cerebrovascular Accident	Serious	Died;Other Outcomes	Male	-	01-AUG-2017	Expedited	Not Specified	Not Specified	Merck	Healthcare Professional	Not Specified	-	06-JUL-2017	01-AUG-2017	PH	Not Specified	PH-009507513-1708PHL000466	-	-
12387673	Zerbaxa	Ceftolozane Sulfate\Tazobactam Sodium	Pseudomonas Infection	Drug Resistance	Serious	Other Outcomes;Died	Male	-	01-AUG-2017	Expedited	58 YR	Not Specified	Merck	Healthcare Professional	Not Specified	-	31-JUL-2017	20-MAY-2016	US	Not Specified	US-009507513-1605USA009755	Haidar G. Ceftolozane-tazobactam (C/T) is Effective Against Most Multidrug-Resistant (MDR) P. aeruginosa (PA) Infections, but Resistance May Emerge on Therapy	-
13780429	Zerbaxa	Ceftolozane Sulfate\Tazobactam Sodium	Pneumonia	Therapeutic Response Unexpected;Product Administration Error	Non-Serious	Non-Serious	Male	JUN-2017	24-JUL-2017	Non-Expedited	Not Specified	Not Specified	Merck	Healthcare Professional	Not Specified	-	29-JUN-2017	24-JUL-2017	US	Not Specified	US-009507513-1707USA007020	-	-
13425089	Zerbaxa;Targosid	Teicoplanin;Ceftolozane Sulfate\Tazobactam Sodium;Metronidazole	Hyperpyrexia;Nausea;Pancreatitis	Drug Interaction;Pruritus;Erythema	Serious	Hospitalized	Female	26-MAR-2017	17-JUL-2017	Expedited	30 YR	60 KG	Merck	Healthcare Professional	Not Specified	Metoclopramide Hydrochloride	03-JUL-2017	11-APR-2017	IT	Not Specified	IT-009507513-1704ITA002439	-	-
12387671	Zerbaxa	Ceftolozane Sulfate\Tazobactam Sodium	Pseudomonas Infection	Treatment Failure	Non-Serious	Non-Serious	Not Specified	-	17-JUL-2017	Non-Expedited	Not Specified	Not Specified	Merck	Healthcare Professional	Not Specified	-	26-JUN-2017	20-MAY-2016	US	Not Specified	US-009507513-1605USA009627	Haidar G., Philips, NJ., Shields RK., Snyder D., Cheng SJ., Potoski BA. et al. Ceftolozane-tazobactam (C/T) is Effective Against Most Multidrug-Resistant (MDR) P. aeruginosa (PA) Infections, but Resistance May Emerge on Therapy. Clinical Infectious Diseases. 2017;65(1):110-20	-
13429029	Zerbaxa	Ceftolozane Sulfate\Tazobactam Sodium	Pneumonia	Product Use In Unapproved Indication;Overdose;Pathogen Resistance;Death;Nosocomial Infection;Septic Shock	Serious	Died;Hospitalized;Other Outcomes	Male	2017	14-JUL-2017	Expedited	67 YR	85 KG	Merck	Healthcare Professional	Not Specified	Cefepime;Piperacillin And Tazobactam;Linezolid	30-JUN-2017	11-APR-2017	PT	Not Specified	PT-009507513-1704PRT003953	-	-
13450303	Zerbaxa;Targosid	Teicoplanin;Sodium Chloride;Ceftolozane Sulfate\Tazobactam Sodium;Metronidazole	Hyperpyrexia;Medication Dilution;Nausea;Pancreatitis	Drug Interaction;Erythema;Pruritus	Serious	Hospitalized	Female	26-MAR-2017	13-JUL-2017	Expedited	30 YR	60 KG	Baxter	Healthcare Professional	Not Specified	Creon;Metoclopramide Hydrochloride	03-JUL-2017	17-APR-2017	IT	Not Specified	IT-BAXTER-2017BAX016176	-	-
13734056	Zerbaxa	Ceftolozane Sulfate\Tazobactam Sodium	-	Death	Serious	Died;Other Outcomes	Not Specified	05-JUL-2017	08-JUL-2017	Expedited	Not Specified	Not Specified	Merck	Healthcare Professional	Not Specified	-	06-JUL-2017	08-JUL-2017	PH	Not Specified	PH-009507513-1707PHL000317	-	-
13607208	Zerbaxa	Ceftolozane Sulfate\Tazobactam Sodium	Pseudomonas Infection	Pseudomonas Infection;Pyelonephritis;Drug Resistance	Serious	Other Outcomes	Male	-	20-JUN-2017	Expedited	Not Specified	Not Specified	Merck	Healthcare Professional	Not Specified	-	13-JUN-2017	02-JUN-2017	US	Not Specified	US-009507513-1705USA014500	-	-
12694308	Zerbaxa	Ceftolozane Sulfate\Tazobactam Sodium	Pseudomonas Infection	Blood Potassium Increased;Glomerular Filtration Rate Decreased;Blood Creatine Phosphokinase Increased	Serious	Other Outcomes	Male	28-JUL-2016	19-JUN-2017	Expedited	34 YR	85 KG	Merck	Healthcare Professional	Not Specified	Digitoxin;Amlodipine;Clopidogrel;Pantozol;Torsemide;Pancrelipase;Heparin	13-JUN-2017	29-AUG-2016	DE	Not Specified	DE-009507513-1608DEU013815	Pelzl LH, Hoppe-Tichy T, Karck-Heidelberg M. Ceftolozan/tazobactam in long-term therapy. Krankenhauspbarmazie. 2017;38(5):237-39	-
13661045	Zerbaxa	Ceftolozane Sulfate\Tazobactam Sodium	Pneumonia	Product Use In Unapproved Indication;No Adverse Event	Non-Serious	Non-Serious	Not Specified	-	16-JUN-2017	Non-Expedited	Not Specified	Not Specified	Merck	Healthcare Professional	Not Specified	-	05-JUN-2017	16-JUN-2017	US	Not Specified	US-009507513-1706USA002148	-	-
13600302	Zerbaxa	Ceftolozane Sulfate\Tazobactam Sodium	Pseudomonas Infection	Off Label Use;Renal Impairment	Serious	Other Outcomes	Not Specified	-	01-JUN-2017	Expedited	Not Specified	Not Specified	Merck	Healthcare Professional	Not Specified	-	26-MAY-2017	01-JUN-2017	US	Not Specified	US-009507513-1705USA014447	-	-
13582452	Zerbaxa;Biseptol	Sulfamethoxazole\Trimethoprim;Ceftolozane Sulfate\Tazobactam Sodium	Urinary Tract Infection	Mesenteric Vein Thrombosis	Serious	Other Outcomes;Life Threatening;Died	Male	15-APR-2017	31-MAY-2017	Expedited	78 YR	Not Specified	Merck	Healthcare Professional	Not Specified	-	19-MAY-2017	25-MAY-2017	LV	Not Specified	LV-009507513-1705LVA010446	-	-
13475025	Zerbaxa	Ceftolozane Sulfate\Tazobactam Sodium	-	Overdose;No Adverse Event	Non-Serious	Non-Serious	Not Specified	-	26-MAY-2017	Non-Expedited	Not Specified	Not Specified	Merck	Healthcare Professional	Not Specified	-	11-APR-2017	24-APR-2017	US	Not Specified	US-009507513-1704USA005074	-	-
13430896	-	Tobramycin;Ramipril;Valsartan;Ceftolozane	Hypertension	Renal Failure;Cough;Sleep Disorder;Tubulointerstitial Nephritis	Serious	Hospitalized;Disabled;Other Outcomes	Female	13-JAN-2017	26-MAY-2017	Expedited	49 YR	56 KG	Pfizer	Healthcare Professional	Not Specified	Calcium Carbonate\Cholecalciferol;Sultanol;Ferrous Fumarate\Iron Sucrose;Atrovent;Budesonide;Glycopyrronium\Indacaterol;Cayston;Amlodipine Besylate;Pulmozyme;Cholecalciferol;Humalog;Zithromax;Orkambi;Pancrelipase;Colistimethate Sodium;Ursodiol	12-MAY-2017	12-APR-2017	DE	Not Specified	DE-PFIZER INC-2017143497	-	-
13429358	-	Valsartan;Ceftolozane Sulfate\Tazobactam Sodium;Ramipril;Tobramycin	Blood Pressure Increased;Hypertension;Product Used For Unknown Indication	Renal Failure	Serious	Hospitalized;Other Outcomes;Disabled	Female	13-JAN-2017	25-MAY-2017	Expedited	49 YR	Not Specified	Bausch And Lomb	Healthcare Professional	Not Specified	Atrovent;Glycopyrronium\Indacaterol;Zithromax;Ursodiol;Cholecalciferol;Sultanol;Aztreonam;Calcium Carbonate\Cholecalciferol;Albuterol Sulfate;Pulmozyme;Amlodipine Besylate;Budesonide;Colistimethate Sodium;Humalog;Ivacaftor;Ferrous Fumarate\Iron Sucrose;Pancrelipase	12-MAY-2017	11-APR-2017	DE	Not Specified	DE-BAUSCH-BL-2017-008896	-	-
13576585	Zerbaxa	Ceftolozane Sulfate\Tazobactam Sodium	-	Drug Resistance	Non-Serious	Non-Serious	Not Specified	-	24-MAY-2017	Non-Expedited	Not Specified	Not Specified	Merck	Healthcare Professional	Not Specified	-	12-MAY-2017	24-MAY-2017	US	Not Specified	US-009507513-1705USA007421	-	-
13574639	Zerbaxa	Ceftolozane Sulfate\Tazobactam Sodium	Pseudomonas Infection	Adverse Event	Serious	Life Threatening;Hospitalized;Died	Female	-	23-MAY-2017	Expedited	Not Specified	Not Specified	Merck	Healthcare Professional	Not Specified	-	18-MAY-2017	23-MAY-2017	US	Not Specified	US-009507513-1705USA009622	-	-
13559530	Zerbaxa	Ceftolozane Sulfate\Tazobactam Sodium	Pneumonia Aspiration	Coronary Artery Bypass	Serious	Died;Other Outcomes	Male	-	23-MAY-2017	Expedited	Not Specified	Not Specified	Merck	Healthcare Professional	Not Specified	-	15-MAY-2017	18-MAY-2017	PH	Not Specified	PH-009507513-1705PHL008017	-	-
13552784	-	Cefdinir;Ceftolozane Sulfate\Tazobactam Sodium;Vancomycin;Aztreonam;Levofloxacin;Daptomycin;Ceftriaxone;Gentamicin;Ampicillin	Beta Haemolytic Streptococcal Infection;Clostridium Difficile Colitis;Evidence Based Treatment;Osteomyelitis Bacterial;Urinary Tract Infection	Vesical Fistula;Urinary Tract Infection;Small Intestinal Obstruction;Drug Resistance;Clostridium Difficile Colitis;Tubulointerstitial Nephritis;Osteomyelitis Bacterial	Serious	Hospitalized;Other Outcomes	Not Specified	-	17-MAY-2017	Expedited	Not Specified	Not Specified	Cipla	Healthcare Professional	Not Specified	-	02-MAY-2017	17-MAY-2017	US	Not Specified	US-CIPLA LTD.-2017US08327	Kurtzhalts KE, Berenson CS, Mergenhagen KA, Manohar A. Successful treatment of multidrug-resistant Pseudomonas aeruginosa pubic symphysis osteomyelitis with ceftolozane/tazobactam. BMJ Case Rep. 2017;1 to 3	-
13537007	Cubicin;Zerbaxa	Ceftolozane Sulfate\Tazobactam Sodium;Daptomycin	Clostridium Difficile Colitis;Osteomyelitis;Pseudomonas Infection	Product Use In Unapproved Indication	Non-Serious	Non-Serious	Male	-	11-MAY-2017	Non-Expedited	64 YR	Not Specified	Merck	Healthcare Professional	Not Specified	Ampicillin;Aztreonam;Vancomycin;Gentamicin	12-APR-2017	11-MAY-2017	US	Not Specified	US-009507513-1704USA006090	Kurtzhalts K, Mergenhagen K, Manohar A, Berenson C. Successful treatment of multidrug-resistant Pseudomonas aeruginosa pubic symphysis osteomyelitis with ceftolozane/tazobactam. BMJ Case Reports. 2017	-
13375085	Zerbaxa	Ceftolozane Sulfate\Tazobactam Sodium	-	Overdose;No Adverse Event;Incorrect Dose Administered	Non-Serious	Non-Serious	Not Specified	-	05-MAY-2017	Non-Expedited	Not Specified	Not Specified	Merck	Healthcare Professional	Not Specified	-	14-APR-2017	27-MAR-2017	US	Not Specified	US-009507513-1703USA004569	-	-
13338256	Zerbaxa	Ceftolozane Sulfate\Tazobactam Sodium	Pneumonia Pseudomonal	No Adverse Event;Off Label Use	Non-Serious	Non-Serious	Not Specified	-	01-MAY-2017	Non-Expedited	Not Specified	Not Specified	Merck	Healthcare Professional	Not Specified	-	30-MAR-2017	15-MAR-2017	US	Not Specified	US-009507513-1703USA006782	-	-
13496857	Zerbaxa	Ceftolozane Sulfate\Tazobactam Sodium	Urinary Tract Infection	Drug Level Increased	Non-Serious	Non-Serious	Female	MAR-2017	28-APR-2017	Non-Expedited	72 YR	Not Specified	Merck	Healthcare Professional	Not Specified	-	10-APR-2017	28-APR-2017	US	Not Specified	US-009507513-1704USA004653	-	-
13473675	Zerbaxa	Ceftolozane Sulfate\Tazobactam Sodium	-	Osteomyelitis;Pseudomonas Infection;Off Label Use	Serious	Other Outcomes	Not Specified	-	24-APR-2017	Expedited	Not Specified	Not Specified	Merck	Healthcare Professional	Not Specified	-	20-APR-2017	24-APR-2017	CA	Not Specified	CA-009507513-1704CAN010011	-	-
13424609	Zerbaxa	Ceftolozane Sulfate\Tazobactam Sodium	Pseudomonas Infection	Off Label Use;No Adverse Event	Non-Serious	Non-Serious	Male	2017	24-APR-2017	Expedited	60 YR	160 KG	Merck	Healthcare Professional	Not Specified	-	19-APR-2017	10-APR-2017	AT	Not Specified	AT-009507513-1703AUT014607	-	-
13321620	Zerbaxa	Ceftolozane Sulfate\Tazobactam Sodium	Pneumonia Pseudomonal;Pseudomonas Bronchitis	No Adverse Event;Off Label Use	Non-Serious	Non-Serious	Not Specified	-	21-APR-2017	Non-Expedited	Not Specified	Not Specified	Merck	Healthcare Professional	Not Specified	-	30-MAR-2017	10-MAR-2017	US	Not Specified	US-009507513-1703USA005120	-	-
13457989	Zerbaxa	Ceftolozane Sulfate\Tazobactam Sodium	-	Drug Resistance;Disease Progression	Serious	Died	Not Specified	-	19-APR-2017	Expedited	Not Specified	Not Specified	Merck	Healthcare Professional	Not Specified	-	13-APR-2017	19-APR-2017	PL	Not Specified	PL-009507513-1704POL006032	-	-
13430171	-	Tobramycin;Valsartan;Ramipril;Ceftolozane	Hypertension;Product Used For Unknown Indication	Renal Failure	Serious	Disabled;Hospitalized;Other Outcomes	Female	13-JAN-2017	12-APR-2017	Expedited	49 YR	56 KG	Xellia Pharmaceuticals	Healthcare Professional	Not Specified	Budesonide;Humalog;Glycopyrronium\Indacaterol;Zithromax;Amlodipine;Calcium Carbonate\Cholecalciferol;Atrovent;Colistimethate Sodium;Orkambi;Ursodiol;Pulmozyme;Ferrous Fumarate\Iron Sucrose;Cayston	30-MAR-2017	12-APR-2017	DE	Not Specified	DE-AXELLIA-001063	-	-
13423868	-	Ceftolozane;Valsartan;Ramipril;Tobramycin	Hypertension;Product Used For Unknown Indication	Renal Failure	Serious	Disabled;Other Outcomes	Female	13-JAN-2017	10-APR-2017	Expedited	49 YR	56 KG	Dr Reddys	Healthcare Professional	Not Specified	Calcium Carbonate\Cholecalciferol;Colistimethate Sodium;Orkambi;Zithromax;Amlodipine Besylate;Atrovent;Budesonide;Glycopyrronium\Indacaterol;Cayston;Humalog;Ferrous Fumarate\Iron Sucrose;Pulmozyme;Ursodiol	30-MAR-2017	10-APR-2017	DE	Not Specified	DE-DRREDDYS-GER/GER/17/0088504	-	-
13346625	Zerbaxa	Ceftolozane Sulfate\Tazobactam Sodium	Pneumonia	Pathogen Resistance;Therapeutic Product Effect Decreased	Serious	Other Outcomes	Not Specified	-	09-APR-2017	Expedited	Not Specified	Not Specified	Merck	Healthcare Professional	Not Specified	-	05-APR-2017	17-MAR-2017	US	Not Specified	US-009507513-1703USA006433	-	-
13416702	-	Ramipril;Valsartan;Tobramycin;Ceftolozane	Hypertension	Renal Failure	Serious	Disabled	Female	13-JAN-2017	07-APR-2017	Expedited	49 YR	56 KG	Teva	Healthcare Professional	Not Specified	Orkambi;Atrovent;Ferrous Fumarate\Iron Sucrose;Ursodiol;Cayston;Amlodipine Besylate;Pulmozyme;Budesonide;Pancrelipase;Zithromax;Glycopyrronium\Indacaterol;Humalog;Colistimethate Sodium;Calcium Carbonate\Cholecalciferol	30-MAR-2017	07-APR-2017	DE	Not Specified	DE-TEVA-755490GER	-	-
13417806	-	Ramipril;Valsartan;Ceftolozane;Tobramycin	Dyspnoea;Hypertension;Product Used For Unknown Indication	Renal Failure	Serious	Disabled;Other Outcomes	Not Specified	13-JAN-2017	06-APR-2017	Expedited	Not Specified	Not Specified	Novartis	Healthcare Professional	Not Specified	Pancrelipase;Cayston;Calcium Carbonate\Cholecalciferol;Pulmozyme;Budesonide;Atrovent;Ferrous Fumarate\Iron Sucrose;Cholecalciferol;Colistimethate Sodium;Amlodipine Besylate;Sultanol;Zithromax;Glycopyrronium\Indacaterol;Orkambi;Ursodiol;Humalog	30-MAR-2017	06-APR-2017	DE	Not Specified	GXKR2017DE002012	-	-
13394683	Zerbaxa	Ceftolozane Sulfate\Tazobactam Sodium	Pneumonia	Adverse Event	Serious	Hospitalized	Male	MAR-2017	03-APR-2017	Expedited	58 YR	Not Specified	Merck	Consumer	Not Specified	Dopamine;Lipitor;Keppra;Lantus;Proamatine;Kenalog;Darbepoetin Alfa;Oxacillin Sodium;Fentanyl;Colistin Sulfate;Acetaminophen;Bactroban;Rifampin;Renvela;Humalog;Heparin;Duoneb	30-MAR-2017	03-APR-2017	US	Not Specified	US-009507513-1703USA014435	-	-
13190693	Zerbaxa	Ceftolozane Sulfate\Tazobactam Sodium	-	Off Label Use	Non-Serious	Non-Serious	Not Specified	-	29-MAR-2017	Expedited	Not Specified	Not Specified	Merck	Healthcare Professional	Not Specified	-	28-MAR-2017	06-FEB-2017	FR	Not Specified	FR-009507513-1702FRA002350	-	-
13376671	Zerbaxa	Ceftolozane Sulfate\Tazobactam Sodium	Pneumonia	Product Use In Unapproved Indication;No Adverse Event	Non-Serious	Non-Serious	Not Specified	-	28-MAR-2017	Non-Expedited	Not Specified	Not Specified	Merck	Healthcare Professional	Not Specified	-	22-MAR-2017	28-MAR-2017	US	Not Specified	US-009507513-1703USA010483	-	-
13368449	Zerbaxa	Ceftolozane Sulfate\Tazobactam Sodium	Thermal Burn	Product Use In Unapproved Indication	Non-Serious	Non-Serious	Not Specified	2017	28-MAR-2017	Expedited	Not Specified	Not Specified	Merck	Healthcare Professional	Not Specified	-	23-MAR-2017	24-MAR-2017	PH	Not Specified	PH-009507513-1703PHL009084	-	-
13367366	Zerbaxa	Ceftolozane Sulfate\Tazobactam Sodium	Pneumonia	Off Label Use	Non-Serious	Non-Serious	Not Specified	2017	27-MAR-2017	Expedited	Not Specified	Not Specified	Merck	Healthcare Professional	Not Specified	-	17-MAR-2017	24-MAR-2017	PH	Not Specified	PH-009507513-1703PHL010860	-	-
13366819	Zerbaxa	Ceftolozane Sulfate\Tazobactam Sodium	Thermal Burn	Off Label Use;Klebsiella Infection	Serious	Other Outcomes	Female	2017	23-MAR-2017	Expedited	22 YR	Not Specified	Merck	Healthcare Professional	Not Specified	-	22-FEB-2017	23-MAR-2017	PH	Not Specified	PH-009507513-1702PHL012330	-	-
13361726	Zerbaxa	Ceftolozane Sulfate\Tazobactam Sodium	-	No Adverse Event;Overdose	Non-Serious	Non-Serious	Not Specified	-	23-MAR-2017	Non-Expedited	Not Specified	Not Specified	Merck	Healthcare Professional	Not Specified	-	07-MAR-2017	23-MAR-2017	US	Not Specified	US-009507513-1703USA003515	-	-
13361049	Zerbaxa	Ceftolozane Sulfate\Tazobactam Sodium	Pneumonia	Product Use In Unapproved Indication	Non-Serious	Non-Serious	Not Specified	-	22-MAR-2017	Non-Expedited	Not Specified	Not Specified	Merck	Healthcare Professional	Not Specified	-	01-MAR-2017	22-MAR-2017	US	Not Specified	US-009507513-1703USA010190	-	-
13361021	Zerbaxa	Ceftolozane Sulfate\Tazobactam Sodium	Pneumonia Pseudomonal	Product Use In Unapproved Indication	Non-Serious	Non-Serious	Not Specified	-	22-MAR-2017	Non-Expedited	Not Specified	Not Specified	Merck	Healthcare Professional	Not Specified	-	01-MAR-2017	22-MAR-2017	US	Not Specified	US-009507513-1703USA010191	-	-
13360784	Zerbaxa	Ceftolozane Sulfate\Tazobactam Sodium	Pneumonia Pseudomonal	Product Use In Unapproved Indication	Non-Serious	Non-Serious	Not Specified	-	22-MAR-2017	Non-Expedited	Not Specified	Not Specified	Merck	Healthcare Professional	Not Specified	-	01-MAR-2017	22-MAR-2017	US	Not Specified	US-009507513-1703USA003006	-	-
13349326	Zerbaxa	Ceftolozane Sulfate\Tazobactam Sodium	Pneumonia Pseudomonal	Hypersensitivity;Rash;Off Label Use;Skin Exfoliation	Serious	Other Outcomes	Male	MAR-2017	20-MAR-2017	Expedited	Not Specified	Not Specified	Merck	Healthcare Professional	Not Specified	Ceftazidime;Rifampin;Vancomycin	14-MAR-2017	20-MAR-2017	FR	Not Specified	FR-009507513-1703FRA007858	-	-
13342480	Zerbaxa	Ceftolozane Sulfate\Tazobactam Sodium	Urinary Tract Infection Pseudomonal	Blood Alkaline Phosphatase Increased;Off Label Use;Rash;Gamma-Glutamyltransferase Increased;Hepatocellular Injury	Serious	Other Outcomes	Not Specified	2017	16-MAR-2017	Expedited	Not Specified	Not Specified	Merck	Healthcare Professional	Not Specified	-	09-MAR-2017	16-MAR-2017	FR	Not Specified	FR-009507513-1703FRA005192	-	-
13342154	Zerbaxa	Ceftolozane Sulfate\Tazobactam Sodium	Pneumonia	Adverse Event	Serious	Hospitalized	Female	10-MAR-2017	16-MAR-2017	Expedited	53 YR	Not Specified	Merck	Healthcare Professional	Not Specified	-	10-MAR-2017	16-MAR-2017	US	Not Specified	US-009507513-1703USA005834	-	-
13338295	Zerbaxa	Ceftolozane Sulfate\Tazobactam Sodium	Pneumonia Pseudomonal	Product Use In Unapproved Indication;No Adverse Event	Non-Serious	Non-Serious	Not Specified	-	15-MAR-2017	Non-Expedited	Not Specified	Not Specified	Merck	Healthcare Professional	Not Specified	-	01-MAR-2017	15-MAR-2017	US	Not Specified	US-009507513-1703USA006783	-	-
13338056	Zerbaxa	Ceftolozane Sulfate\Tazobactam Sodium	Pneumonia Pseudomonal	No Adverse Event;Product Use In Unapproved Indication	Non-Serious	Non-Serious	Not Specified	-	15-MAR-2017	Non-Expedited	Not Specified	Not Specified	Merck	Healthcare Professional	Not Specified	-	01-MAR-2017	15-MAR-2017	US	Not Specified	US-009507513-1703USA001860	-	-
13331374	Zerbaxa;Avycaz	Avibactam Sodium\Ceftazidime;Ceftolozane Sulfate\Tazobactam Sodium	-	Intercepted Product Selection Error	Non-Serious	Non-Serious	Not Specified	-	14-MAR-2017	Non-Expedited	Not Specified	Not Specified	Merck	Healthcare Professional	Not Specified	-	13-FEB-2017	14-MAR-2017	US	Not Specified	US-009507513-1702USA005936	-	-
13321461	Zerbaxa	Ceftolozane Sulfate\Tazobactam Sodium	Pneumonia Pseudomonal	Product Use In Unapproved Indication	Non-Serious	Non-Serious	Not Specified	-	10-MAR-2017	Non-Expedited	Not Specified	Not Specified	Merck	Healthcare Professional	Not Specified	-	01-MAR-2017	10-MAR-2017	US	Not Specified	US-009507513-1703USA005119	-	-
13319987	Zerbaxa	Ceftolozane Sulfate\Tazobactam Sodium	Pneumonia Pseudomonal;Sepsis;Urinary Tract Infection	Product Use In Unapproved Indication	Non-Serious	Non-Serious	Not Specified	-	10-MAR-2017	Non-Expedited	Not Specified	Not Specified	Merck	Healthcare Professional	Not Specified	-	01-MAR-2017	10-MAR-2017	US	Not Specified	US-009507513-1703USA003776	-	-
13296899	Zerbaxa	Ceftolozane Sulfate\Tazobactam Sodium	Pneumonia Bacterial	Product Use In Unapproved Indication;No Adverse Event	Non-Serious	Non-Serious	Not Specified	-	06-MAR-2017	Non-Expedited	Not Specified	Not Specified	Merck	Healthcare Professional	Not Specified	-	20-FEB-2017	06-MAR-2017	US	Not Specified	US-009507513-1702USA008908	-	-
13246302	Zerbaxa	Ceftolozane Sulfate\Tazobactam Sodium;Tobramycin	Pseudomonal Bacteraemia	Renal Tubular Necrosis;Anaemia;Septic Shock;Urinary Tract Infection;Acute Kidney Injury	Serious	Hospitalized	Male	12-AUG-2015	03-MAR-2017	Expedited	70 YR	94.6 KG	Merck	Healthcare Professional	Not Specified	Famotidine;Allopurinol;Lisinopril	28-FEB-2017	17-FEB-2017	US	Not Specified	US-009507513-1702USA005809	-	-
13275853	Zerbaxa	Ceftolozane Sulfate\Tazobactam Sodium	-	Nephropathy Toxic	Serious	Hospitalized	Male	JAN-2017	28-FEB-2017	Expedited	Not Specified	Not Specified	Merck	Healthcare Professional	Not Specified	-	24-FEB-2017	28-FEB-2017	CA	Not Specified	CA-009507513-1702CAN011346	-	-
13225292	Zerbaxa	Ceftolozane Sulfate\Tazobactam Sodium	-	Product Storage Error;No Adverse Event	Non-Serious	Non-Serious	Not Specified	-	27-FEB-2017	Non-Expedited	Not Specified	Not Specified	Merck	Consumer	Not Specified	-	24-FEB-2017	13-FEB-2017	US	Not Specified	US-009507513-1701USA012864	-	-
13120325	Zerbaxa	Ceftolozane Sulfate\Tazobactam Sodium	Constipation;Device Related Infection;Pain	Product Use Issue;Thrombocytopenia;Anaemia	Serious	Other Outcomes;Hospitalized	Male	01-DEC-2016	27-FEB-2017	Expedited	63 YR	55 KG	Merck	Healthcare Professional	Not Specified	Miralax;Bumex;Folvite;Percocet;Magnesium Sulfate;Colace;Protonix;Coreg	21-FEB-2017	17-JAN-2017	US	Not Specified	US-009507513-1701USA005296	-	-
13230412	Zerbaxa	Ceftolozane Sulfate\Tazobactam Sodium	Pneumonia	Product Use In Unapproved Indication	Non-Serious	Non-Serious	Not Specified	-	14-FEB-2017	Non-Expedited	Not Specified	Not Specified	Merck	Healthcare Professional	Not Specified	-	19-JAN-2017	14-FEB-2017	US	Not Specified	US-009507513-1701USA009274	-	-
13226453	Zerbaxa	Ceftolozane Sulfate\Tazobactam Sodium	-	Blood Bilirubin Increased	Non-Serious	Non-Serious	Not Specified	-	13-FEB-2017	Non-Expedited	Not Specified	Not Specified	Merck	Healthcare Professional	Not Specified	-	07-FEB-2017	13-FEB-2017	US	Not Specified	US-009507513-1702USA003423	-	-
13046434	Zerbaxa	Ceftolozane Sulfate\Tazobactam Sodium	-	Hypersensitivity;Product Use Issue	Non-Serious	Non-Serious	Not Specified	-	08-FEB-2017	Non-Expedited	Not Specified	Not Specified	Merck	Healthcare Professional	Not Specified	-	31-JAN-2017	20-DEC-2016	US	Not Specified	US-009507513-1612USA001863	-	-
12985881	Zerbaxa	Ceftolozane Sulfate\Tazobactam Sodium	Abdominal Infection	Drug Ineffective	Non-Serious	Non-Serious	Not Specified	-	08-FEB-2017	Non-Expedited	Not Specified	Not Specified	Merck	Healthcare Professional	Not Specified	-	03-FEB-2017	30-NOV-2016	US	Not Specified	US-009507513-1611USA008825	Nathan R. Ceftolozane/ tazobactam: outpatient treatment of gram-negative infections at Physician Office Infusion Centers (POICs). IDWeek 2016. 2016;#2055	-
12985785	Zerbaxa	Ceftolozane Sulfate\Tazobactam Sodium	Abdominal Infection	Rash Maculo-Papular	Non-Serious	Non-Serious	Not Specified	-	08-FEB-2017	Non-Expedited	Not Specified	Not Specified	Merck	Healthcare Professional	Not Specified	-	03-FEB-2017	30-NOV-2016	US	Not Specified	US-009507513-1611USA001327	Nathan R. Ceftolozane/ tazobactam: outpatient treatment of gram-negative infections at Physician Office Infusion Centers (POICs). IDWeek 2016. 2016;#2055	-
13187662	Zerbaxa	Ceftolozane Sulfate\Tazobactam Sodium	Pneumonia	No Adverse Event;Prescribed Overdose;Product Use In Unapproved Indication	Non-Serious	Non-Serious	Not Specified	-	06-FEB-2017	Non-Expedited	Not Specified	Not Specified	Merck	Healthcare Professional	Not Specified	-	19-JAN-2017	06-FEB-2017	US	Not Specified	US-009507513-1701USA009309	-	-
13026672	Zerbaxa	Ceftolozane Sulfate\Tazobactam Sodium	-	Delirium	Serious	Other Outcomes;Hospitalized	Male	-	31-JAN-2017	Expedited	55 YR	Not Specified	Merck	Healthcare Professional	Not Specified	-	26-JAN-2017	14-DEC-2016	US	Not Specified	US-009507513-1612USA004609	-	-
13155309	-	Ceftolozane Sulfate\Tazobactam Sodium	Salvage Therapy;Septic Shock	Cholestasis	Serious	Other Outcomes	Male	-	26-JAN-2017	Expedited	74 YR	Not Specified	Merck	Healthcare Professional	Not Specified	-	19-DEC-2016	26-JAN-2017	ES	Not Specified	ES-009507513-1612ESP012459	Caston JJ. SALVAGE THERAPY WITH CEFTOLOZANE/TAZOBACTAM FOR MULTIDRUG RESISTANT PSEUDOMONAS AERUGINOSA INFECTIONS. Antimicrob. Agents Chemother. 2016;doi:10.1128/AAC.02136-16	-
13141688	Zerbaxa	Ceftolozane Sulfate\Tazobactam Sodium	-	Death	Serious	Other Outcomes;Died	Not Specified	JAN-2017	23-JAN-2017	Expedited	Not Specified	Not Specified	Merck	Healthcare Professional	Not Specified	-	19-JAN-2017	23-JAN-2017	HR	Not Specified	HR-009507513-1701HRV008851	-	-
13120095	Zerbaxa	Ceftolozane Sulfate\Tazobactam Sodium	Device Related Infection;Pneumonia	Off Label Use	Serious	Other Outcomes	Male	29-DEC-2016	19-JAN-2017	Expedited	47 YR	175 KG	Merck	Healthcare Professional	Not Specified	Linezolid;Vancomycin	11-JAN-2017	17-JAN-2017	PL	Not Specified	PL-009507513-1701POL005596	-	-
13055543	Zerbaxa	Ceftolozane Sulfate\Tazobactam Sodium;Meropenem	Burkholderia Cepacia Complex Infection;Pneumonia	Overdose;Respiratory Failure;Product Use Issue	Serious	Other Outcomes;Hospitalized	Female	-	19-JAN-2017	Expedited	Not Specified	Not Specified	Merck	Healthcare Professional	Not Specified	-	13-JAN-2017	22-DEC-2016	US	Not Specified	US-009507513-1611USA010900	-	-
13058146	Zerbaxa	Ceftolozane Sulfate\Tazobactam Sodium;Moxifloxacin Hydrochloride;Enoxaparin Sodium;Amiodarone;Digitoxin;Caspofungin Acetate;Ertapenem Sodium	Pathogen Resistance;Tachyarrhythmia	Colon Gangrene;Respiratory Failure;Seizure;Electrolyte Imbalance;Therapeutic Product Effect Incomplete;Cerebrovascular Accident;Multiple-Drug Resistance;Pancreatic Fistula;Angiodysplasia;Arrhythmia Supraventricular;Cholecystitis Infective;Bile Duct Stenosis;Pancreatic Duct Stenosis;Fistula Of Small Intestine;Coagulopathy;Renal Failure;Sepsis;Pancreatic Necrosis;Pneumonia;Tachyarrhythmia;Atrial Fi…	Serious	Other Outcomes;Hospitalized	Female	2016	17-JAN-2017	Expedited	57 YR	45 KG	Merck	Healthcare Professional	Not Specified	Linezolid;Ceftriaxone;Tigecycline;Meropenem;Colistin;Amikacin;Fosfomycin;Voriconazole;Piperacillin And Tazobactam	20-DEC-2016	23-DEC-2016	DE	Not Specified	DE-009507513-1611DEU006977	-	-
12984564	Zerbaxa	Ceftolozane Sulfate\Tazobactam Sodium	Antibiotic Therapy	Septic Shock;Sepsis;Ischaemic Stroke	Serious	Other Outcomes;Died	Female	-	16-JAN-2017	Expedited	40 YR	Not Specified	Merck	Healthcare Professional	Not Specified	-	09-JAN-2017	29-NOV-2016	HR	Not Specified	HR-009507513-1611HRV011820	-	-
13114322	Zerbaxa	Ceftolozane Sulfate\Tazobactam Sodium	-	No Adverse Event;Overdose	Non-Serious	Non-Serious	Not Specified	-	13-JAN-2017	Non-Expedited	Not Specified	Not Specified	Merck	Healthcare Professional	Not Specified	-	19-DEC-2016	13-JAN-2017	US	Not Specified	US-009507513-1612USA009896	-	-
13104357	Zerbaxa	Ceftolozane Sulfate\Tazobactam Sodium	-	Flushing;Adverse Event;Hypotension	Serious	Hospitalized	Female	-	13-JAN-2017	Expedited	Not Specified	Not Specified	Merck	Healthcare Professional	Not Specified	-	04-JAN-2017	11-JAN-2017	US	Not Specified	US-009507513-1701USA002432	-	-
13103857	Zerbaxa	Ceftolozane Sulfate\Tazobactam Sodium	Pneumonia	No Adverse Event;Product Use Issue	Non-Serious	Non-Serious	Not Specified	-	11-JAN-2017	Non-Expedited	Not Specified	Not Specified	Merck	Healthcare Professional	Not Specified	-	08-JAN-2017	11-JAN-2017	US	Not Specified	US-009507513-1701USA004064	-	-
13097321	Zerbaxa	Ceftolozane Sulfate\Tazobactam Sodium	Abdominal Infection	Intestinal Obstruction	Serious	Other Outcomes	Not Specified	-	09-JAN-2017	Expedited	Not Specified	Not Specified	Merck	Healthcare Professional	Not Specified	-	03-JAN-2017	09-JAN-2017	US	Not Specified	US-009507513-1701USA001566	-	-
13003870	Zerbaxa	Ceftolozane Sulfate\Tazobactam Sodium	Wound Infection Pseudomonas	Product Use In Unapproved Indication;No Adverse Event	Non-Serious	Non-Serious	Not Specified	21-NOV-2016	30-DEC-2016	Non-Expedited	Not Specified	157 KG	Merck	Healthcare Professional	Not Specified	-	21-DEC-2016	06-DEC-2016	US	Not Specified	US-009507513-1611USA010490	-	-
12883643	Zerbaxa	Ceftolozane Sulfate\Tazobactam Sodium	-	Product Use Issue;No Adverse Event	Non-Serious	Non-Serious	Not Specified	-	29-DEC-2016	Non-Expedited	Not Specified	Not Specified	Merck	Healthcare Professional	Not Specified	-	27-DEC-2016	25-OCT-2016	US	Not Specified	US-009507513-1610USA008396	-	-
13044454	Zerbaxa	Ceftolozane Sulfate\Tazobactam Sodium	Bacteraemia	No Adverse Event;Product Use In Unapproved Indication	Non-Serious	Non-Serious	Not Specified	-	20-DEC-2016	Non-Expedited	Not Specified	Not Specified	Merck	Healthcare Professional	Not Specified	-	13-DEC-2016	20-DEC-2016	US	Not Specified	US-009507513-1612USA007144	-	-
13002521	Zerbaxa	Ceftolozane Sulfate\Tazobactam Sodium	Pneumonia	Adverse Event;Product Use In Unapproved Indication	Serious	Hospitalized	Not Specified	-	15-DEC-2016	Expedited	Not Specified	Not Specified	Merck	Healthcare Professional	Not Specified	-	08-DEC-2016	06-DEC-2016	US	Not Specified	US-009507513-1611USA011086	-	-
12928005	Zerbaxa	Ceftolozane Sulfate\Tazobactam Sodium	-	Death	Serious	Died;Other Outcomes	Not Specified	-	15-DEC-2016	Expedited	Not Specified	Not Specified	Merck	Healthcare Professional	Not Specified	-	13-DEC-2016	10-NOV-2016	US	Not Specified	US-009507513-1611USA003690	-	-
13011711	-	Tazobactam;Ceftolozane;Metronidazole	Bacteroides Infection;Osteomyelitis	Staphylococcal Infection;Transplant;Off Label Use;Bacterial Test Positive	Non-Serious	Non-Serious	Not Specified	-	09-DEC-2016	Non-Expedited	Not Specified	Not Specified	Strides	Healthcare Professional	Not Specified	-	19-OCT-2016	09-DEC-2016	US	Not Specified	US-STRIDES ARCOLAB LIMITED-2016SP016415	Jolliff JC, Ho J, Joson J, Heidari A, Johnson R.. Treatment of Polymicrobial Osteomyelitis with Ceftolozane-Tazobactam: Case Report and Sensitivity Testing of Isolates.. Case Rep Infect Dis.. 2016;2016(1628932):1-4	-
13009085	Zerbaxa	Ceftolozane Sulfate\Tazobactam Sodium	Pneumonia Bacterial	No Adverse Event;Product Use In Unapproved Indication;Incorrect Dosage Administered	Non-Serious	Non-Serious	Not Specified	28-NOV-2016	08-DEC-2016	Non-Expedited	Not Specified	Not Specified	Merck	Healthcare Professional	Not Specified	-	05-DEC-2016	08-DEC-2016	US	Not Specified	US-009507513-1612USA002458	-	-
13009062	Zerbaxa	Ceftolozane Sulfate\Tazobactam Sodium	-	Renal Failure;Continuous Haemodiafiltration;End Stage Renal Disease	Serious	Disabled;Hospitalized	Female	04-NOV-2016	08-DEC-2016	Expedited	70 YR	Not Specified	Merck	Healthcare Professional	Not Specified	-	01-DEC-2016	08-DEC-2016	FR	Not Specified	FR-009507513-1612FRA001283	-	-
13007786	Zerbaxa	Ceftolozane Sulfate\Tazobactam Sodium	-	No Adverse Event;Product Use Issue	Non-Serious	Non-Serious	Not Specified	-	07-DEC-2016	Non-Expedited	Not Specified	Not Specified	Merck	Healthcare Professional	Not Specified	-	06-DEC-2016	07-DEC-2016	US	Not Specified	US-009507513-1612USA003497	-	-
13004692	Zerbaxa	Ceftolozane Sulfate\Tazobactam Sodium	-	Pathogen Resistance;Treatment Failure	Serious	Other Outcomes	Not Specified	-	07-DEC-2016	Expedited	Not Specified	Not Specified	Merck	Consumer	Not Specified	-	30-NOV-2016	07-DEC-2016	US	Not Specified	US-009507513-1612USA002484	-	-
11815783	Zerbaxa	Ceftolozane Sulfate\Tazobactam Sodium	Pseudomonas Infection;Staphylococcal Infection	Transaminases Increased	Non-Serious	Non-Serious	Female	11-NOV-2015	05-DEC-2016	Non-Expedited	14 YR	33.2 KG	Merck	Healthcare Professional	Not Specified	Azithromycin Anhydrous;Daptomycin;Ciprofloxacin	22-NOV-2016	09-DEC-2015	US	Not Specified	US-009507513-1512USA002509	Ang Jocely Y. Multidrog-resistant Pseudomonas aeruginosa infection in a child with cystic fibrosis. Antimicrobial Agents and Chemotherapy. 2016	-
12893070	Zerbaxa	Ceftolozane Sulfate\Tazobactam Sodium	Respiratory Tract Infection	Multiple Organ Dysfunction Syndrome;Acute Respiratory Failure;Pyrexia;Cytomegalovirus Infection;Thrombocytopenia;Metabolic Acidosis;Cardio-Respiratory Arrest;Procedural Pneumothorax;Blood Triglycerides Increased;Off Label Use;Sepsis;Low Cardiac Output Syndrome;Systemic Candida;Ileus Paralytic;Acute Hepatic Failure;Transplant Dysfunction;Clostridium Difficile Colitis;Cardiogenic Shock;Coma;Atrial …	Serious	Died;Other Outcomes	Male	2016	30-NOV-2016	Expedited	42 YR	Not Specified	Merck	Healthcare Professional	Not Specified	-	22-NOV-2016	28-OCT-2016	ES	Not Specified	ES-009507513-1610ESP013917	-	-
12890227	Zerbaxa	Ceftolozane Sulfate\Tazobactam Sodium	Osteitis;Staphylococcal Infection	Product Use In Unapproved Indication;Interstitial Lung Disease	Serious	Hospitalized;Other Outcomes	Male	22-OCT-2016	30-NOV-2016	Expedited	57 YR	76 KG	Merck	Healthcare Professional	Not Specified	Linezolid;Fosfomycin	25-NOV-2016	27-OCT-2016	FR	Not Specified	FR-009507513-1610FRA013001	-	-
12976585	Zerbaxa	Ceftolozane Sulfate\Tazobactam Sodium	-	Product Use Issue;No Adverse Event	Non-Serious	Non-Serious	Not Specified	-	27-NOV-2016	Non-Expedited	Not Specified	Not Specified	Merck	Healthcare Professional	Not Specified	-	09-NOV-2016	27-NOV-2016	US	Not Specified	US-009507513-1611USA005077	-	-
12918377	Zerbaxa	Ceftolozane Sulfate\Tazobactam Sodium	Abdominal Infection	Drug Ineffective	Non-Serious	Non-Serious	Not Specified	-	24-NOV-2016	Non-Expedited	Not Specified	Not Specified	Merck	Healthcare Professional	Not Specified	-	22-NOV-2016	07-NOV-2016	US	Not Specified	US-009507513-1611USA002579	-	-
12969468	Zerbaxa	Ceftolozane Sulfate\Tazobactam Sodium	Klebsiella Infection	Rash	Non-Serious	Non-Serious	Not Specified	-	23-NOV-2016	Non-Expedited	Not Specified	Not Specified	Merck	Healthcare Professional	Not Specified	-	01-NOV-2016	23-NOV-2016	US	Not Specified	US-009507513-1611USA000811	-	-
12968241	Zerbaxa	Ceftolozane Sulfate\Tazobactam Sodium	Product Used For Unknown Indication	Overdose;No Adverse Event	Non-Serious	Non-Serious	Not Specified	-	23-NOV-2016	Non-Expedited	Not Specified	Not Specified	Merck	Healthcare Professional	Not Specified	-	26-OCT-2016	23-NOV-2016	US	Not Specified	US-009507513-1610USA014822	-	-
12951780	Zerbaxa	Ceftolozane Sulfate\Tazobactam Sodium	Urinary Tract Infection	Drug Ineffective;No Adverse Event	Non-Serious	Non-Serious	Not Specified	OCT-2016	17-NOV-2016	Non-Expedited	Not Specified	Not Specified	Merck	Healthcare Professional	Not Specified	-	27-OCT-2016	17-NOV-2016	US	Not Specified	US-009507513-1610USA015062	-	-
12929422	Zerbaxa	Ceftolozane Sulfate\Tazobactam Sodium	Central Nervous System Infection	No Adverse Event;Product Use In Unapproved Indication	Non-Serious	Non-Serious	Not Specified	-	10-NOV-2016	Non-Expedited	Not Specified	Not Specified	Merck	Healthcare Professional	Not Specified	-	17-OCT-2016	10-NOV-2016	US	Not Specified	US-009507513-1610USA009400	-	-
12909399	Zerbaxa	Ceftolozane Sulfate\Tazobactam Sodium	Pseudomonal Bacteraemia	Off Label Use	Non-Serious	Non-Serious	Female	-	10-NOV-2016	Expedited	Not Specified	Not Specified	Merck	Healthcare Professional	Not Specified	-	04-NOV-2016	04-NOV-2016	AU	Not Specified	AU-009507513-1611AUS000424	-	-
12916087	Zerbaxa	Ceftolozane Sulfate\Tazobactam Sodium	Pneumonia	Product Use In Unapproved Indication;No Adverse Event	Non-Serious	Non-Serious	Not Specified	-	04-NOV-2016	Non-Expedited	Not Specified	Not Specified	Merck	Healthcare Professional	Not Specified	-	28-OCT-2016	04-NOV-2016	US	Not Specified	US-009507513-1610USA017081	-	-
12908840	Zerbaxa	Ceftolozane Sulfate\Tazobactam Sodium	-	No Adverse Event;Product Preparation Issue	Non-Serious	Non-Serious	Not Specified	-	03-NOV-2016	Non-Expedited	Not Specified	Not Specified	Merck	Healthcare Professional	Not Specified	-	13-OCT-2016	03-NOV-2016	US	Not Specified	US-009507513-1610USA011956	-	-
12898312	Zerbaxa	Ceftolozane Sulfate\Tazobactam Sodium	Medical Device Site Infection;Pseudomonas Infection	Gout	Non-Serious	Non-Serious	Male	-	31-OCT-2016	Non-Expedited	Not Specified	Not Specified	Merck	Consumer	Not Specified	-	12-OCT-2016	31-OCT-2016	US	Not Specified	US-009507513-1610USA005576	-	-
12731372	Zerbaxa	Ceftolozane Sulfate\Tazobactam Sodium	-	Chest Pain;Hypotension	Serious	Hospitalized	Not Specified	AUG-2016	14-OCT-2016	Expedited	Not Specified	Not Specified	Merck	Healthcare Professional	Not Specified	-	11-OCT-2016	12-SEP-2016	US	Not Specified	US-009507513-1609USA004882	-	-
12837225	Zerbaxa	Ceftolozane Sulfate\Tazobactam Sodium	-	Drug Resistance	Non-Serious	Non-Serious	Not Specified	-	11-OCT-2016	Non-Expedited	Not Specified	Not Specified	Merck	Healthcare Professional	Not Specified	-	06-OCT-2016	11-OCT-2016	US	Not Specified	US-009507513-1610USA002974	-	-
12783612	Zerbaxa	Ceftolozane Sulfate\Tazobactam Sodium	Enterococcal Infection;Immunosuppressant Drug Therapy;Pain;Prophylaxis	Gastrointestinal Inflammation;Pathogen Resistance;Enterococcal Sepsis;Underdose	Serious	Died;Other Outcomes	Male	SEP-2016	10-OCT-2016	Expedited	68 YR	Not Specified	Merck	Healthcare Professional	Not Specified	Medrol;Vancomycin;Unspecified Ingredient;Cellcept	04-OCT-2016	27-SEP-2016	FI	Not Specified	FI-009507513-1609FIN011817	-	-
12639591	Zerbaxa	Ceftolozane Sulfate\Tazobactam Sodium	-	Pneumonia;Pain In Extremity;Oropharyngeal Pain	Serious	Hospitalized;Other Outcomes	Male	-	10-OCT-2016	Expedited	31 YR	Not Specified	Merck	Healthcare Professional	Not Specified	Zithromax	04-OCT-2016	10-AUG-2016	US	Not Specified	US-009507513-1608USA005402	-	-
12809342	Zerbaxa	Ceftolozane Sulfate\Tazobactam Sodium	-	Drug Resistance	Non-Serious	Non-Serious	Not Specified	-	04-OCT-2016	Non-Expedited	Not Specified	Not Specified	Merck	Consumer	Not Specified	-	03-OCT-2016	04-OCT-2016	US	Not Specified	US-009507513-1610USA001260	-	-
12799494	Zerbaxa	Ceftolozane Sulfate\Tazobactam Sodium	Pneumonia Pseudomonal	Product Use In Unapproved Indication;Product Use Issue;Disease Progression	Serious	Died	Male	SEP-2016	30-SEP-2016	Expedited	82 YR	Not Specified	Merck	Healthcare Professional	Not Specified	-	22-SEP-2016	30-SEP-2016	ES	Not Specified	ES-009507513-1609ESP011340	-	-
12774581	Zerbaxa	Ceftolozane Sulfate\Tazobactam Sodium	Respiratory Tract Infection Bacterial	Drug Ineffective For Unapproved Indication;Underdose;Pathogen Resistance;Off Label Use	Serious	Other Outcomes	Not Specified	-	23-SEP-2016	Expedited	Not Specified	Not Specified	Merck	Healthcare Professional	Not Specified	-	16-SEP-2016	23-SEP-2016	AT	Not Specified	AT-009507513-1609AUT009235	-	-
12733095	Zerbaxa	Ceftolozane Sulfate\Tazobactam Sodium	Pneumonia Pseudomonal;Pseudomonas Infection	Off Label Use;Pneumonia Pseudomonal;Drug Resistance	Serious	Hospitalized	Male	2016	12-SEP-2016	Expedited	Not Specified	Not Specified	Merck	Healthcare Professional	Not Specified	Tazobactam	05-SEP-2016	12-SEP-2016	AT	Not Specified	AT-009507513-1609AUT003192	-	-
12726880	Zerbaxa	Ceftolozane Sulfate\Tazobactam Sodium	Pneumonia	Drug Ineffective;Product Use Issue	Non-Serious	Non-Serious	Female	2016	08-SEP-2016	Non-Expedited	Not Specified	Not Specified	Merck	Healthcare Professional	Not Specified	Protonix;Versed;Metoprolol	07-SEP-2016	08-SEP-2016	US	Not Specified	US-009507513-1609USA004196	-	-
12695494	Zerbaxa	Ceftolozane Sulfate\Tazobactam Sodium	-	Death	Serious	Other Outcomes;Died	Male	2016	29-AUG-2016	Expedited	84 YR	Not Specified	Merck	Healthcare Professional	Not Specified	-	23-AUG-2016	29-AUG-2016	AT	Not Specified	AT-009507513-1608AUT012584	-	-
12659000	Zerbaxa	Ceftolozane Sulfate\Tazobactam Sodium	-	Pyrexia	Serious	Hospitalized	Not Specified	-	16-AUG-2016	Expedited	Not Specified	Not Specified	Merck	Healthcare Professional	Not Specified	-	09-AUG-2016	16-AUG-2016	US	Not Specified	US-009507513-1608USA006578	-	-
12619552	Zerbaxa	Ceftolozane Sulfate\Tazobactam Sodium	Lung Abscess	Drug Ineffective;Lung Abscess;Empyema	Serious	Hospitalized;Other Outcomes	Male	2016	16-AUG-2016	Expedited	33 YR	Not Specified	Merck	Healthcare Professional	Not Specified	-	10-AUG-2016	03-AUG-2016	CA	Not Specified	CA-009507513-1608CAN001580	-	-
12648163	Zerbaxa	Ceftolozane Sulfate\Tazobactam Sodium	Abdominal Infection;Pseudomonas Infection	Mucormycosis	Serious	Other Outcomes;Died	Male	AUG-2016	12-AUG-2016	Expedited	Not Specified	Not Specified	Merck	Healthcare Professional	Not Specified	Sulfamethoxazole\Trimethoprim;Gentamicin	10-AUG-2016	12-AUG-2016	DE	Not Specified	DE-009507513-1608DEU006651	-	-
12646435	Zerbaxa	Ceftolozane Sulfate\Tazobactam Sodium;Sulfamethoxazole;Colistin	Osteomyelitis Bacterial;Pseudomonas Infection	Renal Failure;Off Label Use;Clostridium Difficile Infection	Serious	Other Outcomes	Not Specified	-	12-AUG-2016	Expedited	Not Specified	Not Specified	Merck	Healthcare Professional	Not Specified	-	13-JUL-2016	12-AUG-2016	AU	Not Specified	AU-009507513-1607AUS005576	-	-
12583464	Zerbaxa	Ceftolozane Sulfate\Tazobactam Sodium	-	Drug Resistance	Non-Serious	Non-Serious	Not Specified	-	22-JUL-2016	Non-Expedited	Not Specified	Not Specified	Merck	Healthcare Professional	Not Specified	-	20-JUL-2016	22-JUL-2016	US	Not Specified	US-009507513-1607USA008112	-	-
12561906	Zerbaxa	Ceftolozane Sulfate\Tazobactam Sodium	Infection;Pneumonia;Pneumonia Pseudomonal	Product Use Issue;Multiple Organ Dysfunction Syndrome;Pneumococcal Sepsis	Serious	Died;Life Threatening;Other Outcomes	Male	22-JUN-2016	15-JUL-2016	Expedited	83 YR	110 KG	Merck	Healthcare Professional	Not Specified	Colistin;Fosfomycin;Caspofungin Acetate	22-JUN-2016	15-JUL-2016	DE	Not Specified	DE-009507513-1606DEU011012	-	-
12547904	Zerbaxa	Ceftolozane Sulfate\Tazobactam Sodium	Pneumonia Pseudomonal	Product Use Issue	Non-Serious	Non-Serious	Not Specified	-	12-JUL-2016	Non-Expedited	Not Specified	Not Specified	Merck	Healthcare Professional	Not Specified	-	06-JUL-2016	12-JUL-2016	US	Not Specified	US-009507513-1607USA003066	-	-
12478524	Zerbaxa	Ceftolozane Sulfate\Tazobactam Sodium	-	Death	Serious	Other Outcomes;Died	Male	2016	11-JUL-2016	Expedited	80 YR	Not Specified	Merck	Healthcare Professional	Not Specified	-	07-JUL-2016	18-JUN-2016	US	Not Specified	US-009507513-1606USA007161	-	-
12506566	Zerbaxa	Ceftolozane Sulfate\Tazobactam Sodium	Bacterial Infection;Osteomyelitis Bacterial	Product Use In Unapproved Indication	Non-Serious	Non-Serious	Male	-	28-JUN-2016	Non-Expedited	47 YR	82 KG	Merck	Healthcare Professional	Not Specified	Tobramycin;Polymyxin B Sulfate	15-MAY-2015	28-JUN-2016	US	Not Specified	US-009507513-1505USA009292	Bremmer D. Ceftolozane/Tazobactam Pharmacokinetics in a Critically III Adult Receiving Continuous Renal Replacement Therapy. Pharmacotherapy. 2016;36(5):e30-3	-
12402155	Zerbaxa	Ceftolozane Sulfate\Tazobactam Sodium	Liver Abscess;Pseudomonas Infection	Pathogen Resistance	Serious	Hospitalized;Other Outcomes	Male	-	28-JUN-2016	Expedited	60 YR	Not Specified	Merck	Healthcare Professional	Not Specified	-	21-JUN-2016	25-MAY-2016	US	Not Specified	US-009507513-1605USA010078	-	-
12373900	Zerbaxa	Ceftolozane Sulfate\Tazobactam Sodium	Pneumonia	Product Compounding Quality Issue;Incorrect Dose Administered	Non-Serious	Non-Serious	Female	16-JUL-2015	28-JUN-2016	Non-Expedited	62 YR	53.97 KG	Merck	Healthcare Professional	Not Specified	Vancomycin;Methylprednisolone	10-JUN-2016	17-MAY-2016	US	Not Specified	US-009507513-1605USA007213	-	-
12153836	Zerbaxa	Ceftolozane Sulfate\Tazobactam Sodium	Infection	Seizure	Serious	Other Outcomes	Not Specified	-	21-JUN-2016	Expedited	Not Specified	Not Specified	Merck	Healthcare Professional	Not Specified	-	20-JUN-2016	07-MAR-2016	US	Not Specified	US-009507513-1603USA002776	-	-
12363648	Zerbaxa	Ceftolozane Sulfate\Tazobactam Sodium	-	Physical Product Label Issue;Circumstance Or Information Capable Of Leading To Medication Error	Non-Serious	Non-Serious	Not Specified	-	20-JUN-2016	Non-Expedited	Not Specified	Not Specified	Merck	Consumer	Not Specified	-	10-JUN-2016	12-MAY-2016	US	Not Specified	US-009507513-1604USA017149	-	-
12478520	Zerbaxa	Ceftolozane Sulfate\Tazobactam Sodium	Pneumonia Pseudomonal	Product Use In Unapproved Indication;No Adverse Event	Non-Serious	Non-Serious	Female	-	18-JUN-2016	Non-Expedited	81 YR	Not Specified	Merck	Healthcare Professional	Not Specified	-	06-JUN-2016	18-JUN-2016	US	Not Specified	US-009507513-1606USA004374	-	-
12454569	Zerbaxa	Ceftolozane Sulfate\Tazobactam Sodium	Pseudomonas Infection;Sepsis	Cardiac Disorder	Serious	Hospitalized	Female	2016	16-JUN-2016	Expedited	92 YR	Not Specified	Merck	Healthcare Professional	Not Specified	Linezolid	10-JUN-2016	10-JUN-2016	FI	Not Specified	FI-009507513-1606FIN004383	-	-
12313137	Zerbaxa	Ceftolozane Sulfate\Tazobactam Sodium	Antibiotic Therapy;Cardiac Failure;Pseudomonal Sepsis	Multiple Organ Dysfunction Syndrome;Extremity Necrosis;Pseudomonal Sepsis;Thrombosis;Lymphoma Transformation	Serious	Died;Other Outcomes	Male	-	09-JUN-2016	Expedited	62 YR	Not Specified	Merck	Healthcare Professional	Not Specified	Levosimendan;Ciprofloxacin	06-JUN-2016	28-APR-2016	FI	Not Specified	FI-009507513-1604FIN015334	-	-
12412618	Zerbaxa	Ceftolozane Sulfate\Tazobactam Sodium	Bacteraemia;Pneumonia	Liver Transplant;Pneumonia;Off Label Use	Serious	Other Outcomes	Male	23-MAY-2016	06-JUN-2016	Expedited	39 YR	76 KG	Merck	Healthcare Professional	Not Specified	-	01-JUN-2016	27-MAY-2016	ES	Not Specified	ES-009507513-1605ESP012687	-	-
12418981	-	Ceftolozane Sulfate\Tazobactam Sodium	Product Used For Unknown Indication	Death	Serious	Died	Male	-	31-MAY-2016	Expedited	Not Specified	Not Specified	Merck	Healthcare Professional	Not Specified	-	17-FEB-2015	31-MAY-2016	US	Not Specified	US-009507513-1504USA003481	-	-
12418809	-	Ceftolozane Sulfate\Tazobactam Sodium	Product Used For Unknown Indication	Gastrointestinal Haemorrhage	Serious	Hospitalized	Female	-	31-MAY-2016	Expedited	Not Specified	Not Specified	Merck	Healthcare Professional	Not Specified	Angiomax	05-MAR-2015	31-MAY-2016	US	Not Specified	US-009507513-1505USA011043	-	-
12414968	Zerbaxa	Ceftolozane Sulfate\Tazobactam Sodium	-	No Adverse Event;Expired Product Administered	Non-Serious	Non-Serious	Not Specified	23-MAY-2016	30-MAY-2016	Non-Expedited	Not Specified	Not Specified	Merck	Healthcare Professional	Not Specified	-	25-MAY-2016	30-MAY-2016	US	Not Specified	US-009507513-1605USA013509	-	-
12414935	Zerbaxa	Ceftolozane Sulfate\Tazobactam Sodium	-	No Adverse Event;Expired Product Administered	Non-Serious	Non-Serious	Not Specified	16-MAY-2016	30-MAY-2016	Non-Expedited	Not Specified	Not Specified	Merck	Healthcare Professional	Not Specified	-	25-MAY-2016	30-MAY-2016	US	Not Specified	US-009507513-1605USA013512	-	-
12403712	Zerbaxa	Ceftolozane Sulfate\Tazobactam Sodium	Sepsis	Jaundice;Liver Injury;Hyperbilirubinaemia	Serious	Hospitalized	Male	07-MAR-2016	26-MAY-2016	Expedited	54 YR	Not Specified	Merck	Healthcare Professional	Not Specified	Dobutamine;Ramipril;Aldactone;Furosemide;Norepinephrine Hydrochloride, (+/-)-;Warfarin Sodium;Bisoprolol Fumarate	23-MAY-2016	25-MAY-2016	SI	Not Specified	SI-009507513-1605SVN010956	-	-
11959231	Zerbaxa	Ceftolozane Sulfate\Tazobactam Sodium	Sepsis	Death;Cognitive Disorder	Serious	Other Outcomes;Died	Not Specified	-	20-MAY-2016	Expedited	Not Specified	Not Specified	Merck	Healthcare Professional	Not Specified	-	17-MAY-2016	26-JAN-2016	US	Not Specified	US-009507513-1601USA008681	-	-
12375015	Zerbaxa	Ceftolozane Sulfate\Tazobactam Sodium	-	Microbiology Test Abnormal	Non-Serious	Non-Serious	Female	-	17-MAY-2016	Non-Expedited	Not Specified	Not Specified	Merck	Healthcare Professional	Not Specified	-	06-MAY-2016	17-MAY-2016	US	Not Specified	US-009507513-1605USA004785	-	-
12294327	Zerbaxa	Ceftolozane Sulfate\Tazobactam Sodium	Pneumonia	Loss Of Personal Independence In Daily Activities;Blood Pressure Abnormal;Product Use In Unapproved Indication;White Blood Cell Count Increased;Pseudomonas Infection	Serious	Hospitalized;Disabled;Life Threatening;Other Outcomes	Female	APR-2016	10-MAY-2016	Expedited	76 YR	Not Specified	Merck	Healthcare Professional	Not Specified	Tobramycin	03-MAY-2016	22-APR-2016	US	Not Specified	US-009507513-1604USA013594	-	-
12346333	Zerbaxa	Ceftolozane Sulfate\Tazobactam Sodium	Pseudomonas Infection	C-Reactive Protein Decreased;Product Use Issue;Death	Serious	Died;Other Outcomes	Not Specified	2016	09-MAY-2016	Expedited	31 YR	Not Specified	Merck	Healthcare Professional	Not Specified	-	02-MAY-2016	09-MAY-2016	AT	Not Specified	AT-009507513-1605AUT002435	-	-
12343243	Zerbaxa	Ceftolozane Sulfate\Tazobactam Sodium	Pseudomonas Infection	Death;Off Label Use	Serious	Died	Not Specified	2016	06-MAY-2016	Expedited	76 YR	Not Specified	Merck	Healthcare Professional	Not Specified	-	02-MAY-2016	06-MAY-2016	AT	Not Specified	AT-009507513-1605AUT002978	-	-
12330762	Zerbaxa	Ceftolozane Sulfate\Tazobactam Sodium	Pseudomonas Infection	Drug Hypersensitivity	Non-Serious	Non-Serious	Female	12-FEB-2016	04-MAY-2016	Non-Expedited	73 YR	Not Specified	Merck	Healthcare Professional	Not Specified	-	02-MAY-2016	04-MAY-2016	US	Not Specified	US-009507513-1605USA000785	-	-
12135910	Zerbaxa	Ceftolozane Sulfate\Tazobactam Sodium	Osteomyelitis	Product Use In Unapproved Indication;No Adverse Event	Non-Serious	Non-Serious	Not Specified	-	07-APR-2016	Non-Expedited	Not Specified	Not Specified	Merck	Healthcare Professional	Not Specified	-	06-APR-2016	02-MAR-2016	US	Not Specified	US-009507513-1603USA000442	-	-
12109988	Zerbaxa	Ceftolozane Sulfate\Tazobactam Sodium	Device Related Infection	Acute Kidney Injury;Off Label Use	Serious	Other Outcomes	Male	-	05-APR-2016	Expedited	61 YR	78.8 KG	Merck	Healthcare Professional	Not Specified	-	29-MAR-2016	24-FEB-2016	US	Not Specified	US-009507513-1602USA009013	Oliver W. Ceftolozane-tazobactam phannacokinetics in a patient on continuous veno-venous hemofiltration. Critical Care Medicine. 2015;43(12):301	-
11945357	Zerbaxa	Ceftolozane Sulfate\Tazobactam Sodium	Pneumonia Pseudomonal	Aspergillus Test Positive;Incorrect Dose Administered	Serious	Hospitalized	Male	14-JAN-2016	21-MAR-2016	Expedited	44 YR	77 KG	Merck	Healthcare Professional	Not Specified	-	15-MAR-2016	25-JAN-2016	US	Not Specified	US-009507513-1601USA008243	-	-
12182595	Zerbaxa	Ceftolozane Sulfate\Tazobactam Sodium	Pneumonia Pseudomonal	Drug Ineffective	Serious	Died;Hospitalized	Male	-	16-MAR-2016	Expedited	83 YR	Not Specified	Merck	Healthcare Professional	Not Specified	Colistin	11-MAR-2016	16-MAR-2016	AT	Not Specified	AT-009507513-1603AUT006630	-	-
12042981	Cubicin;Zerbaxa	Ceftolozane Sulfate\Tazobactam Sodium;Daptomycin	Post Procedural Infection	Infusion Site Extravasation	Non-Serious	Non-Serious	Not Specified	05-FEB-2016	03-MAR-2016	Non-Expedited	Not Specified	Not Specified	Merck	Healthcare Professional	Not Specified	-	05-FEB-2016	08-FEB-2016	US	Not Specified	US-009507513-1602USA004234	-	-
12127121	Zerbaxa	Ceftolozane Sulfate\Tazobactam Sodium	Infection	Dermatitis Allergic;Arrhythmia	Serious	Hospitalized	Female	FEB-2016	29-FEB-2016	Expedited	Not Specified	Not Specified	Merck	Healthcare Professional	Not Specified	-	22-FEB-2016	29-FEB-2016	DE	Not Specified	DE-009507513-1602DEU011183	-	-
12111832	Zerbaxa	Ceftolozane Sulfate\Tazobactam Sodium	-	No Adverse Event;Product Storage Error	Non-Serious	Non-Serious	Not Specified	FEB-2016	25-FEB-2016	Non-Expedited	Not Specified	Not Specified	Merck	Consumer	Not Specified	-	26-FEB-2016	24-FEB-2016	US	Not Specified	US-009507513-1602USA011278	-	-
12099525	Zerbaxa;Avycaz	Avibactam Sodium\Ceftazidime;Ceftolozane Sulfate\Tazobactam Sodium	-	Intercepted Product Selection Error	Non-Serious	Non-Serious	Not Specified	-	19-FEB-2016	Direct	Not Specified	Not Specified	-	Healthcare Professional	Health Professional	-	-	19-FEB-2016	Not Specified	Not Specified	-	-	-
12079817	Zerbaxa	Ceftolozane Sulfate\Tazobactam Sodium	Infection	Drug Ineffective	Non-Serious	Non-Serious	Male	2015	16-FEB-2016	Non-Expedited	50 YR	Not Specified	Merck	Healthcare Professional	Not Specified	-	04-FEB-2016	16-FEB-2016	US	Not Specified	US-009507513-1602USA003487	-	-
11684922	Zerbaxa	Ceftolozane Sulfate\Tazobactam Sodium	-	Pseudomonas Infection;Death	Serious	Died;Hospitalized	Male	-	11-FEB-2016	Expedited	Not Specified	Not Specified	Merck	Healthcare Professional	Not Specified	-	23-OCT-2015	30-OCT-2015	US	Not Specified	US-009507513-1510USA012394	-	-
12056033	Zerbaxa	Ceftolozane Sulfate\Tazobactam Sodium	Urinary Tract Infection	Drug Ineffective	Non-Serious	Non-Serious	Female	SEP-2015	09-FEB-2016	Non-Expedited	Not Specified	Not Specified	Merck	Healthcare Professional	Not Specified	-	08-FEB-2016	09-FEB-2016	US	Not Specified	US-009507513-1602USA004758	-	-
11999384	Zerbaxa	Ceftolozane Sulfate\Tazobactam Sodium	Abdominal Infection	Muscle Twitching;Myoclonus;Dystonia;Seizure	Serious	Other Outcomes	Male	17-JAN-2016	04-FEB-2016	Expedited	56 YR	85 KG	Merck	Healthcare Professional	Not Specified	Ondansetron;Meropenem;Tygacil;Prochlorperazine;Ciprofloxacin;Fluoxetine;Albuterol;Bisoprolol;Esomeprazole.;Fentanyl;Anidulafungin;Cyclizine;Diazepam;Gentamicin	02-FEB-2016	04-FEB-2016	IE	Not Specified	IE-009507513-1602IRL002182	-	-
11979722	-	Ceftolozane Sulfate\Tazobactam Sodium	-	Respiratory Failure;Shock;Death	Serious	Died	Female	19-APR-2015	03-FEB-2016	Expedited	67 YR	Not Specified	Merck	Healthcare Professional	Not Specified	-	27-JAN-2016	29-JAN-2016	US	Not Specified	US-009507513-1601USA010001	-	-
11930632	Zerbaxa	Ceftolozane Sulfate\Tazobactam Sodium;Tobramycin	Pseudomonal Bacteraemia	Anaemia;Renal Tubular Necrosis;Acute Kidney Injury	Serious	Hospitalized	Male	12-AUG-2015	19-JAN-2016	Direct	70 YR	94.6 KG	-	Healthcare Professional	Not Specified	Lisinopril;Allopurinol;Famotidine	-	19-JAN-2016	Not Specified	Not Specified	-	-	-
11856747	Zerbaxa	Ceftolozane Sulfate\Tazobactam Sodium	Pneumonia	No Adverse Event;Product Use In Unapproved Indication	Non-Serious	Non-Serious	Female	2015	21-DEC-2015	Non-Expedited	Not Specified	Not Specified	Merck	Healthcare Professional	Not Specified	-	07-DEC-2015	21-DEC-2015	US	Not Specified	US-009507513-1512USA004441	-	-
11852838	Zerbaxa	Ceftolozane Sulfate\Tazobactam Sodium	Retroperitoneal Abscess	Bone Pain;Adverse Event;Fatigue;Diarrhoea	Serious	Hospitalized	Male	2015	18-DEC-2015	Expedited	51 YR	Not Specified	Merck	Healthcare Professional	Not Specified	Micafungin.;Metronidazole	11-DEC-2015	18-DEC-2015	CA	Not Specified	CA-009507513-1512CAN007978	-	-
11816557	Zerbaxa	Ceftolozane Sulfate\Tazobactam Sodium	Pseudomonas Infection	Haemodialysis	Non-Serious	Non-Serious	Female	27-OCT-2015	10-DEC-2015	Non-Expedited	81 YR	Not Specified	Merck	Healthcare Professional	Not Specified	-	08-DEC-2015	10-DEC-2015	US	Not Specified	US-009507513-1512USA005417	-	-
11756810	Zerbaxa	Ceftolozane Sulfate\Tazobactam Sodium	-	Rash	Serious	Life Threatening	Female	-	20-NOV-2015	Expedited	Not Specified	Not Specified	Merck	Healthcare Professional	Not Specified	-	17-NOV-2015	20-NOV-2015	US	Not Specified	US-009507513-1511USA010216	-	-
11749627	Zerbaxa	Ceftolozane Sulfate\Tazobactam Sodium	Pseudomonas Infection	Renal Impairment	Serious	Life Threatening	Male	10-NOV-2015	18-NOV-2015	Expedited	78 YR	Not Specified	Merck	Healthcare Professional	Not Specified	Tobramycin;Polymyxin	12-NOV-2015	18-NOV-2015	US	Not Specified	US-009507513-1511USA007404	-	-
11723616	Zerbaxa	Ceftolozane Sulfate\Tazobactam Sodium	-	Incorrect Dose Administered;Expired Product Administered;No Adverse Event	Non-Serious	Non-Serious	Not Specified	-	11-NOV-2015	Non-Expedited	Not Specified	Not Specified	Merck	Healthcare Professional	Not Specified	-	26-OCT-2015	11-NOV-2015	US	Not Specified	US-009507513-1510USA013263	-	-
11703708	Zerbaxa	Ceftolozane Sulfate\Tazobactam Sodium	Bacteraemia	Product Use In Unapproved Indication;No Adverse Event;Product Prescribing Error	Non-Serious	Non-Serious	Not Specified	-	06-NOV-2015	Non-Expedited	Not Specified	Not Specified	Merck	Healthcare Professional	Not Specified	-	03-NOV-2015	06-NOV-2015	US	Not Specified	US-009507513-1511USA002521	-	-
11527919	Zerbaxa	Ceftolozane Sulfate\Tazobactam Sodium	Pseudomonas Infection	Drug Resistance;Pseudomonas Infection	Serious	Hospitalized	Male	-	02-NOV-2015	Expedited	Not Specified	Not Specified	Merck	Healthcare Professional	Not Specified	-	26-OCT-2015	20-SEP-2015	US	Not Specified	US-009507513-1509USA008763	-	-
11517594	Zerbaxa	Ceftolozane Sulfate\Tazobactam Sodium	Multiple-Drug Resistance	Condition Aggravated	Serious	Hospitalized	Male	-	28-OCT-2015	Expedited	Not Specified	Not Specified	Merck	Healthcare Professional	Not Specified	-	26-OCT-2015	17-SEP-2015	US	Not Specified	US-009507513-1509USA008612	-	-
11465151	Zerbaxa	Ceftolozane Sulfate\Tazobactam Sodium	-	Pathogen Resistance;Drug Screen Negative;Adverse Event	Serious	Hospitalized	Not Specified	-	05-OCT-2015	Expedited	Not Specified	Not Specified	Merck	Healthcare Professional	Not Specified	-	29-SEP-2015	07-SEP-2015	US	Not Specified	US-009507513-1509USA000393	-	-
11393128	Zerbaxa	Ceftolozane Sulfate\Tazobactam Sodium	-	Drug Resistance	Non-Serious	Non-Serious	Not Specified	-	25-SEP-2015	Non-Expedited	Not Specified	Not Specified	Merck	Healthcare Professional	Not Specified	-	23-SEP-2015	18-AUG-2015	US	Not Specified	US-009507513-1508USA002608	-	-
11533398	Zerbaxa	Ceftolozane Sulfate\Tazobactam Sodium	-	Drug Resistance	Non-Serious	Non-Serious	Female	-	21-SEP-2015	Non-Expedited	Not Specified	Not Specified	Merck	Healthcare Professional	Not Specified	-	16-SEP-2015	21-SEP-2015	US	Not Specified	US-009507513-1509USA009057	-	-
11498429	Zerbaxa	Ceftolozane Sulfate\Tazobactam Sodium	-	Incorrect Dose Administered;Product Label Confusion;Product Label Issue;No Adverse Event	Non-Serious	Non-Serious	Not Specified	-	11-SEP-2015	Non-Expedited	Not Specified	Not Specified	Merck	Healthcare Professional	Not Specified	-	28-AUG-2015	11-SEP-2015	US	Not Specified	US-009507513-1508USA013793	-	-
11487666	Zerbaxa	Ceftolozane Sulfate\Tazobactam Sodium	-	No Adverse Event;Overdose	Non-Serious	Non-Serious	Not Specified	-	10-SEP-2015	Non-Expedited	Not Specified	Not Specified	Merck	Healthcare Professional	Not Specified	-	28-AUG-2015	10-SEP-2015	US	Not Specified	US-009507513-1508USA013741	-	-
11486173	Zerbaxa	Ceftolozane Sulfate\Tazobactam Sodium	Infection	Drug Ineffective	Non-Serious	Non-Serious	Male	SEP-2015	10-SEP-2015	Non-Expedited	Not Specified	Not Specified	Merck	Healthcare Professional	Not Specified	-	08-SEP-2015	10-SEP-2015	US	Not Specified	US-009507513-1509USA004822	-	-
11421513	Zerbaxa	Ceftolozane Sulfate\Tazobactam Sodium	-	No Adverse Event;Product Storage Error	Non-Serious	Non-Serious	Not Specified	18-AUG-2015	26-AUG-2015	Non-Expedited	Not Specified	Not Specified	Merck	Healthcare Professional	Not Specified	-	21-AUG-2015	26-AUG-2015	US	Not Specified	US-009507513-1508USA010426	-	-
11363303	Zerbaxa	Ceftolozane Sulfate\Tazobactam Sodium	-	Palpitations;Wrong Technique In Product Usage Process	Non-Serious	Non-Serious	Not Specified	-	11-AUG-2015	Non-Expedited	Not Specified	Not Specified	Merck	Healthcare Professional	Not Specified	-	30-JUL-2015	11-AUG-2015	US	Not Specified	US-009507513-1508USA003024	-	-
11295681	Zerbaxa	Ceftolozane Sulfate\Tazobactam Sodium	Pneumonia	Product Compounding Quality Issue;Incorrect Dose Administered	Non-Serious	Non-Serious	Female	16-JUL-2015	22-JUL-2015	Direct	62 YR	54 KG	-	Healthcare Professional	Health Professional	Vancomycin;Methylprednisolone	-	22-JUL-2015	Not Specified	Not Specified	-	-	-
11223051	Zerbaxa	Ceftolozane Sulfate\Tazobactam Sodium	Pneumonia	Respiratory Failure	Serious	Other Outcomes;Died	Male	JUN-2015	15-JUL-2015	Expedited	72 YR	Not Specified	Merck	Healthcare Professional	Not Specified	Ceftazidime;Zosyn;Levaquin;Tobramycin;Vancomycin	07-JUL-2015	26-JUN-2015	US	Not Specified	US-009507513-1506USA010177	-	-
11147736	Zerbaxa	Ceftolozane Sulfate\Tazobactam Sodium	Acinetobacter Infection	Chest Pain	Serious	Hospitalized	Male	21-MAY-2015	03-JUL-2015	Expedited	68 YR	100 KG	Merck	Healthcare Professional	Not Specified	Cozaar;Amiodarone;Doxycycline;Naproxen;Vitamins;Topamax;Zofran;Amitriptyline Hydrochloride;Tums;Fluoxetine;Pravastatin;Pyridoxine;Aspirin;Lovaza	23-JUN-2015	29-MAY-2015	US	Not Specified	US-009507513-1505USA012792	-	-
11183582	Heparin;Zerbaxa	Ceftolozane Sulfate\Tazobactam Sodium;Heparin Sodium;Famotidine;Loratadine;Daptomycin;Hydromorphone;Morphine;Ondansetron	Decubitus Ulcer;Hypersensitivity;Nausea;Osteomyelitis;Pain;Thrombosis Prophylaxis	Hypomagnesaemia;Hyperhidrosis;Vomiting;Generalised Tonic-Clonic Seizure	Serious	Other Outcomes	Male	28-MAR-2015	30-JUN-2015	Expedited	38 YR	67.9 KG	Merck	Healthcare Professional	Not Specified	Dilaudid	25-JUN-2015	12-JUN-2015	US	Not Specified	US-009507513-1504USA022373	-	-
11197761	-	Ceftolozane Sulfate\Tazobactam Sodium;Metronidazole	Abdominal Infection	Clostridium Difficile Infection	Serious	Other Outcomes	Not Specified	-	17-JUN-2015	Expedited	Not Specified	Not Specified	Baxter	Healthcare Professional	Not Specified	-	08-JUN-2015	17-JUN-2015	US	Not Specified	US-BAXTER-2015BAX033608	-	-
11192919	Zerbaxa	Ceftolozane Sulfate\Tazobactam Sodium	-	Circumstance Or Information Capable Of Leading To Medication Error;Product Complaint;Incorrect Dose Administered;Off Label Use	Non-Serious	Non-Serious	Female	-	16-JUN-2015	Non-Expedited	37 YR	Not Specified	Merck	Healthcare Professional	Not Specified	-	02-APR-2015	16-JUN-2015	US	Not Specified	US-009507513-1504USA022371	-	-
11191915	Zerbaxa	Ceftolozane Sulfate\Tazobactam Sodium	Product Used For Unknown Indication	Circumstance Or Information Capable Of Leading To Medication Error;Intercepted Medication Error;Product Complaint	Non-Serious	Non-Serious	Not Specified	-	16-JUN-2015	Non-Expedited	Not Specified	Not Specified	Merck	Healthcare Professional	Not Specified	-	25-MAR-2015	16-JUN-2015	US	Not Specified	US-009507513-1505USA007378	-	-
11167527	-	Metronidazole;Ceftolozane Sulfate\Tazobactam Sodium	Abdominal Infection	Clostridium Difficile Infection	Serious	Other Outcomes	Not Specified	-	16-JUN-2015	Expedited	Not Specified	Not Specified	Bausch And Lomb	Healthcare Professional	Not Specified	-	01-JUN-2015	05-JUN-2015	US	Not Specified	US-BAUSCH-BL-2015-014420	-	-
11183643	Zerbaxa	Ceftolozane Sulfate\Tazobactam Sodium	Pneumonia	Hypotension;Atrial Fibrillation	Serious	Hospitalized	Female	-	12-JUN-2015	Expedited	Not Specified	Not Specified	Merck	Healthcare Professional	Not Specified	-	05-JUN-2015	12-JUN-2015	US	Not Specified	US-009507513-1506USA003704	-	-
11178516	Zerbaxa	Ceftolozane Sulfate\Tazobactam Sodium	-	Minimum Inhibitory Concentration;Pathogen Resistance	Non-Serious	Non-Serious	Not Specified	-	10-JUN-2015	Non-Expedited	Not Specified	Not Specified	Merck	Healthcare Professional	Not Specified	-	08-JUN-2015	10-JUN-2015	US	Not Specified	US-009507513-1506USA005429	-	-
11178514	Zerbaxa	Ceftolozane Sulfate\Tazobactam Sodium	-	Pathogen Resistance;Minimum Inhibitory Concentration	Non-Serious	Non-Serious	Male	-	10-JUN-2015	Non-Expedited	Not Specified	Not Specified	Merck	Healthcare Professional	Not Specified	-	08-JUN-2015	10-JUN-2015	US	Not Specified	US-009507513-1506USA005488	-	-
11174467	Zerbaxa	Ceftolozane Sulfate\Tazobactam Sodium	-	Circumstance Or Information Capable Of Leading To Medication Error;Incorrect Dose Administered;Product Complaint	Non-Serious	Non-Serious	Not Specified	-	09-JUN-2015	Non-Expedited	Not Specified	Not Specified	Merck	Consumer	Not Specified	-	21-APR-2015	09-JUN-2015	US	Not Specified	US-009507513-1504USA022596	-	-
11157567	Zerbaxa	Ceftolozane Sulfate\Tazobactam Sodium	Abdominal Abscess	Diarrhoea;Hypokalaemia	Non-Serious	Non-Serious	Male	-	03-JUN-2015	Non-Expedited	Not Specified	Not Specified	Merck	Healthcare Professional	Not Specified	-	19-MAY-2015	03-JUN-2015	US	Not Specified	US-009507513-1505USA009308	-	-
11132392	Zerbaxa	Ceftolozane Sulfate\Tazobactam Sodium	Pseudomonas Infection	Death	Serious	Died	Female	MAY-2015	02-JUN-2015	Expedited	79 YR	Not Specified	Merck	Healthcare Professional	Not Specified	-	28-MAY-2015	22-MAY-2015	US	Not Specified	US-009507513-1505USA005262	-	-
11148179	Zerbaxa	Ceftolozane Sulfate\Tazobactam Sodium	-	Angina Pectoris	Non-Serious	Non-Serious	Not Specified	-	29-MAY-2015	Non-Expedited	Not Specified	Not Specified	Merck	Consumer	Not Specified	-	22-MAY-2015	29-MAY-2015	US	Not Specified	US-009507513-1505USA012798	-	-
11050831	Zerbaxa	Ceftolozane Sulfate\Tazobactam Sodium	-	Physical Product Label Issue;Circumstance Or Information Capable Of Leading To Medication Error	Non-Serious	Non-Serious	Not Specified	-	20-APR-2015	Direct	Not Specified	Not Specified	-	Healthcare Professional	Not Specified	-	-	20-APR-2015	Not Specified	Not Specified	-	-	-
11026506	Zerbaxa	Ceftolozane Sulfate\Tazobactam Sodium	Product Used For Unknown Indication	Blood Creatinine Increased	Non-Serious	Non-Serious	Not Specified	-	14-APR-2015	Non-Expedited	Not Specified	Not Specified	Cubist	Healthcare Professional	Not Specified	-	17-MAR-2015	14-APR-2015	US	Not Specified	US-CUBIST PHARMACEUTICALS, INC.-2015CBST000371	-	-
11026505	Zerbaxa	Ceftolozane Sulfate\Tazobactam Sodium	Abdominal Abscess;Off Label Use;Pseudomonas Infection	Off Label Use	Non-Serious	Non-Serious	Female	-	14-APR-2015	Expedited	14 YR	Not Specified	Cubist	Consumer	Not Specified	-	05-JAN-2015	14-APR-2015	US	Not Specified	US-CUBIST PHARMACEUTICALS, INC.-2015CBST000381	-	-
11026503	Zerbaxa	Ceftolozane Sulfate\Tazobactam Sodium	Product Used For Unknown Indication	Antimicrobial Susceptibility Test Resistant;Treatment Failure	Non-Serious	Non-Serious	Male	-	14-APR-2015	Non-Expedited	65 YR	Not Specified	Cubist	Healthcare Professional	Not Specified	-	30-JAN-2015	14-APR-2015	US	Not Specified	US-CUBIST PHARMACEUTICALS, INC.-2015CBST000207	-	-
11026502	Zerbaxa	Ceftolozane Sulfate\Tazobactam Sodium	Product Used For Unknown Indication	Lip Swelling	Non-Serious	Non-Serious	Not Specified	-	14-APR-2015	Non-Expedited	Not Specified	Not Specified	Cubist	Healthcare Professional	Not Specified	-	11-MAR-2015	14-APR-2015	US	Not Specified	US-CUBIST PHARMACEUTICALS, INC.-2015CBST000303	-	-
11026501	Zerbaxa	Ceftolozane Sulfate\Tazobactam Sodium	Abdominal Wall Abscess;Escherichia Infection;Off Label Use;Pseudomonas Infection;Respiratory Tract Infection	Off Label Use;Circumstance Or Information Capable Of Leading To Medication Error;Incorrect Dose Administered;Product Complaint	Non-Serious	Non-Serious	Not Specified	16-JAN-2015	14-APR-2015	Expedited	Not Specified	Not Specified	Cubist	Healthcare Professional	Not Specified	Colistin	03-MAR-2015	14-APR-2015	US	Not Specified	US-CUBIST PHARMACEUTICALS, INC.-2015CBST000245	-	-
11026500	Zerbaxa	Ceftolozane Sulfate\Tazobactam Sodium	Product Used For Unknown Indication	Incorrect Dose Administered;Product Complaint;Circumstance Or Information Capable Of Leading To Medication Error;Off Label Use	Non-Serious	Non-Serious	Not Specified	-	14-APR-2015	Non-Expedited	Not Specified	Not Specified	Cubist	Healthcare Professional	Not Specified	-	27-FEB-2015	14-APR-2015	US	Not Specified	US-CUBIST PHARMACEUTICALS, INC.-2015CBST000239	-	-
11026498	Zerbaxa	Ceftolozane Sulfate\Tazobactam Sodium	Product Used For Unknown Indication	Circumstance Or Information Capable Of Leading To Medication Error;Product Complaint	Non-Serious	Non-Serious	Not Specified	-	14-APR-2015	Non-Expedited	Not Specified	Not Specified	Cubist	Healthcare Professional	Not Specified	-	01-MAR-2015	14-APR-2015	US	Not Specified	US-CUBIST PHARMACEUTICALS, INC.-2015CBST000234	-	-
11026496	Zerbaxa	Ceftolozane Sulfate\Tazobactam Sodium	Product Used For Unknown Indication	Product Complaint;Circumstance Or Information Capable Of Leading To Medication Error	Non-Serious	Non-Serious	Not Specified	-	14-APR-2015	Non-Expedited	Not Specified	Not Specified	Cubist	Healthcare Professional	Not Specified	-	06-FEB-2015	14-APR-2015	US	Not Specified	US-CUBIST PHARMACEUTICALS, INC.-2015CBST000195	-	-
11026495	Zerbaxa	Ceftolozane Sulfate\Tazobactam Sodium	Off Label Use;Pseudomonal Sepsis	Off Label Use;Antimicrobial Susceptibility Test Resistant	Non-Serious	Non-Serious	Not Specified	12-FEB-2015	14-APR-2015	Non-Expedited	Not Specified	Not Specified	Cubist	Healthcare Professional	Not Specified	-	12-FEB-2015	14-APR-2015	US	Not Specified	US-CUBIST PHARMACEUTICALS, INC.-2015CBST000190	-	-
11026494	Zerbaxa	Ceftolozane Sulfate\Tazobactam Sodium	Off Label Use;Pseudomonal Bacteraemia;Pseudomonas Infection	Off Label Use	Non-Serious	Non-Serious	Male	-	14-APR-2015	Non-Expedited	79 YR	Not Specified	Cubist	Healthcare Professional	Not Specified	-	26-JAN-2015	14-APR-2015	US	Not Specified	US-CUBIST PHARMACEUTICALS, INC.-2015CBST000164	-	-
10922579	Zerbaxa	Ceftolozane Sulfate\Tazobactam Sodium	Product Used For Unknown Indication	Gastrointestinal Haemorrhage	Serious	Hospitalized	Not Specified	-	17-MAR-2015	Expedited	8 DEC	Not Specified	Cubist	Healthcare Professional	Not Specified	Angiomax	05-MAR-2015	17-MAR-2015	US	Not Specified	US-CUBIST PHARMACEUTICALS, INC.-2015CBST000280	-	-
10886274	Zerbaxa	Ceftolozane Sulfate\Tazobactam Sodium	Product Used For Unknown Indication	Death;Malaise	Serious	Died	Not Specified	-	04-MAR-2015	Expedited	Not Specified	Not Specified	Cubist	Healthcare Professional	Not Specified	-	17-FEB-2015	04-MAR-2015	US	Not Specified	US-CUBIST PHARMACEUTICALS, INC.-2015CBST000200	-	-
