# Supplementary material for: Serious adverse events with novel beta-lactam/beta-lactamase inhibitor combinations: a large-scale pharmacovigilance analysis
Source: Eur J Clin Microbiol Infect Dis. 2021 Jan 7;40(6):1169–76. doi: 10.1007/s10096-020-04149-3 (PMC8139903; doi:10.1007/s10096-020-04149-3)
Supplement: Supplementary file 3 — (XLSX 95 kb). [file 10096_2020_4149_MOESM3_ESM.xlsx]

## Sheet: Sheet1
Case ID	Suspect Product Names	Suspect Product Active Ingredients	Reason for Use	Reactions	Serious	Outcomes	Sex	Event Date	Latest FDA Received Date	Case Priority	Patient Age	Patient Weight	Sender	Reporter Type	Report Source	Concomitant Product Names	Latest Manufacturer Received Date	Initial FDA Received Date	Country where Event occurred	Reported to Manufacturer?	Manufacturer Control Number	Literature Reference	Compounded Flag
17946807	-	Fosfomycin Tromethamine;Avibactam Sodium\Ceftazidime	Klebsiella Infection	Product Use In Unapproved Indication;Pathogen Resistance	Serious	Other Outcomes	Male	-	10-JUL-2020	Expedited	Not Specified	Not Specified	Allergan	Healthcare Professional	Not Specified	-	07-JUL-2020	25-JUN-2020	IT	Not Specified	IT-ALLERGAN-2024337US	Iannaccone M, Boattini M, Bianco G, Corcione S, Cavallo R, Costa C. Ceftazidime-avibactam susceptible to resistant KPC-producing Enterobacterales bloodstream infections: an observational study. J-Chemother. 2020;32(3):160-162	-
17964672	-	Avibactam Sodium\Ceftazidime	Product Used For Unknown Indication	Thrombosis;Vascular Occlusion	Serious	Other Outcomes	Not Specified	-	30-JUN-2020	Expedited	Not Specified	Not Specified	Allergan	Healthcare Professional	Not Specified	-	15-JUN-2020	30-JUN-2020	CN	Not Specified	CN-ALLERGAN-2024760US	-	-
17952534	-	Ceftazidime;Azithromycin Anhydrous;Avibactam;Meropenem;Tigecycline	Depression;Mycobacterial Infection;Product Used For Unknown Indication	Cardiac Arrest;Pulseless Electrical Activity;Abdominal Pain Upper;Nausea;Drug Interaction;Pancreatitis Acute	Serious	Died	Female	05-FEB-2020	26-JUN-2020	Expedited	54 YR	74 KG	Novartis	Healthcare Professional	Not Specified	Pravastatin;Acetaminophen;Lorazepam;Chlorpheniramine Maleate;Prednisolone;Levomepromazine;Tacrolimus;Ranitidine;Omeprazole Sodium;Calcium\Cholecalciferol;Cetirizine Hydrochloride;Ondansetron Hydrochloride;Ramipril;Tinzaparin Sodium;Dosulepin Hydrochloride;Morphine Sulfate;Gabapentin;Nystatin	25-JUN-2020	26-JUN-2020	GB	Not Specified	NVSC2020GB180115	-	-
17967924	Seroquel;Tygacil	Tigecycline;Quetiapine Fumarate;Avibactam Sodium\Ceftazidime;Caspofungin Acetate	Abdominal Infection;Klebsiella Infection	Respiratory Tract Haemorrhage;Blood Creatinine Increased;Platelet Count Decreased;Liver Transplant;Creatinine Renal Clearance Decreased;Hypotension;Klebsiella Infection;Pneumonia;Abdominal Infection;Mental Disorder;Coma	Serious	Other Outcomes;Hospitalized	Female	2020	25-JUN-2020	Expedited	54 YR	Not Specified	Merck	Healthcare Professional	Not Specified	-	19-JUN-2020	25-JUN-2020	CN	Not Specified	CN-009507513-2006CHN007940	-	-
17946793	-	Avibactam Sodium\Ceftazidime	Meningitis	Enterobacter Bacteraemia;Off Label Use	Serious	Other Outcomes	Not Specified	-	25-JUN-2020	Expedited	Not Specified	Not Specified	Allergan	Healthcare Professional	Not Specified	-	17-JUN-2020	25-JUN-2020	GB	Not Specified	GB-ALLERGAN-2024214US	-	-
16852986	-	Avibactam Sodium\Ceftazidime	Diarrhoea;Liver Transplant;Muscle Spasms;Pain;Prophylaxis;Urinary Tract Infection	Clostridium Difficile Infection	Serious	Other Outcomes;Hospitalized	Male	13-JUN-2019	25-JUN-2020	Expedited	Not Specified	58 KG	Allergan	Healthcare Professional	Not Specified	Imovane;Sodium Bicarbonate;Phloroglucinol\1,3,5-Trimethoxybenzene;Lovenox;Potassium Chloride;Smecta;Vesicare;Tacrolimus;Doliprane;Prograf;Cellcept;Tramadol;Fosfomycin;Aspirin Dl-Lysine\Glycine	16-JUN-2020	25-SEP-2019	FR	Not Specified	FR-ALLERGAN-1928955US	-	-
17939860	Tygacil;Seroquel	Quetiapine Fumarate;Caspofungin;Tigecycline;Avibactam Sodium\Ceftazidime	Abdominal Infection;Klebsiella Infection;Product Used For Unknown Indication	Platelet Count Decreased;Creatinine Renal Clearance Decreased;Overdose;Coma;Respiratory Tract Haemorrhage;Blood Creatinine Increased;Hypotension	Serious	Other Outcomes	Female	JUN-2020	24-JUN-2020	Expedited	Not Specified	Not Specified	Allergan	Healthcare Professional	Not Specified	-	15-JUN-2020	24-JUN-2020	CN	Not Specified	CN-ALLERGAN-2023787US	-	-
17939664	Tygacil;Seroquel	Quetiapine Fumarate;Tigecycline;Caspofungin;Avibactam Sodium\Ceftazidime	-	Creatinine Renal Clearance Abnormal;Abdominal Infection;Coma;Thrombocytopenia;Hypotension;Blood Creatinine Increased;Klebsiella Infection;Loss Of Consciousness;Respiratory Tract Haemorrhage	Serious	Life Threatening;Other Outcomes;Hospitalized	Female	13-JUN-2020	24-JUN-2020	Expedited	54 YR	Not Specified	Astrazeneca	Healthcare Professional	Not Specified	-	19-JUN-2020	24-JUN-2020	CN	Not Specified	CN-ASTRAZENECA-2020SE80212	-	-
17898266	-	Avibactam Sodium\Ceftazidime;Gentamicin;Meropenem	Infection;Klebsiella Infection	Drug Resistance;Pathogen Resistance	Serious	Hospitalized;Other Outcomes	Male	-	24-JUN-2020	Expedited	67 YR	Not Specified	Aurobindo	Healthcare Professional	Not Specified	-	16-JUN-2020	16-JUN-2020	IT	Not Specified	IT-AUROBINDO-AUR-APL-2020-028937	Iannaccone M, Boattini M, Bianco G, Corcione S, Cavallo R, Costa C.. Ceftazidime-avibactam susceptible to resistant KPC-producing Enterobacterales bloodstream infections: an observational study.. Journal of chemotherapy.. 2020;32(3):160-62	-
17916822	-	Avibactam Sodium\Ceftazidime	Pneumonia	Clonic Convulsion	Serious	Hospitalized	Male	30-APR-2020	19-JUN-2020	Expedited	Not Specified	Not Specified	Allergan	Healthcare Professional	Not Specified	Sulfamethoxazole\Trimethoprim;Enoxaparin Sodium	12-JUN-2020	19-JUN-2020	ES	Not Specified	ES-ALLERGAN-2023788US	-	-
17911897	Cotrimoxazole	Sulfamethoxazole\Trimethoprim;Tobramycin;Ceftazidime;Colistin;Avibactam;Meropenem;Linezolid	Antibiotic Therapy	Multiple-Drug Resistance	Serious	Other Outcomes	Male	-	18-JUN-2020	Expedited	40 YR	Not Specified	Ranbaxy	Healthcare Professional	Not Specified	-	05-JUN-2020	18-JUN-2020	DE	Not Specified	DE-SUN PHARMACEUTICAL INDUSTRIES LTD-2020RR-250242	Rubalskii E, Ruemke S, Salmoukas C, Boyle EC, Warnecke G, Tudorache I, et al. Bacteriophage Therapy for Critical Infections Related to Cardiothoracic Surgery. Antibiotics. 2020;9(5):232	-
17470779	-	Avibactam Sodium\Ceftazidime	Enterococcal Infection;Osteomyelitis;Pneumonia Klebsiella;Skin Ulcer	Incorrect Product Administration Duration;Off Label Use	Non-Serious	Non-Serious	Male	-	18-JUN-2020	Expedited	Not Specified	Not Specified	Allergan	Healthcare Professional	Not Specified	Amoxicillin	18-FEB-2020	27-FEB-2020	GB	Not Specified	GB-ALLERGAN-2008821US	-	-
17293454	-	Avibactam Sodium\Ceftazidime	Klebsiella Infection	Pathogen Resistance;Treatment Failure	Serious	Other Outcomes	Male	28-MAY-2018	18-JUN-2020	Expedited	Not Specified	Not Specified	Allergan	Healthcare Professional	Not Specified	Diazepam;Tigecycline;Gentamicin;Furosemide;Dexketoprofen	11-JUN-2020	21-JAN-2020	ES	Not Specified	ES-ALLERGAN-1948396US	Cano A, Guzmaan-Puche J, Garcia-Gutierrez M, Caston JJ, Gracia-Ahufinger I, Perez-Nadales E. Use of carbapenems in the combined treatment of emerging ceftazidime/avibactam-resistant and carbapenem-susceptible KPC-producing Klebsiella pneumoniae infections: report of a case and review of the literature. Journal of Global Antimicrobial Resistance. 2019;ePub ahead of print	-
17908847	-	Avibactam Sodium\Ceftazidime	Klebsiella Infection	Hepatitis Cholestatic;Hepatitis	Serious	Hospitalized	Male	FEB-2020	17-JUN-2020	Expedited	Not Specified	63 KG	Allergan	Healthcare Professional	Not Specified	-	08-JUN-2020	17-JUN-2020	FR	Not Specified	FR-ALLERGAN-2022849US	-	-
17908384	Tygacil;Seroquel	Quetiapine Fumarate;Caspofungin;Tigecycline;Avibactam Sodium\Ceftazidime	Abdominal Infection;Klebsiella Infection	Hypotension;Coma;Blood Creatinine Increased;Respiratory Tract Haemorrhage;Platelet Count Decreased;Overdose;Creatinine Renal Clearance Decreased	Serious	Other Outcomes	Female	JUN-2020	17-JUN-2020	Expedited	54 YR	Not Specified	Pfizer	Healthcare Professional	Not Specified	-	15-JUN-2020	17-JUN-2020	CN	Not Specified	CN-PFIZER INC-2020231992	-	-
17886155	-	Avibactam Sodium\Ceftazidime	Anti-Infective Therapy	Fungal Infection	Serious	Hospitalized	Male	16-MAY-2020	11-JUN-2020	Expedited	Not Specified	65 KG	Allergan	Consumer	Not Specified	-	29-MAY-2020	11-JUN-2020	CN	Not Specified	CN-ALLERGAN-2022287US	-	-
17884739	Cotrimoxazole	Sulfamethoxazole\Trimethoprim;Prednisolone;Colistin;Tobramycin;Mycophenolic Acid;Ceftazidime;Linezolid;Tacrolimus;Meropenem;Avibactam	Immunosuppressant Drug Therapy;Pneumonia Klebsiella	Pneumonia Klebsiella;Drug Ineffective	Serious	Other Outcomes	Male	-	11-JUN-2020	Expedited	40 YR	Not Specified	Mylan	Healthcare Professional	Not Specified	-	05-JUN-2020	11-JUN-2020	DE	Not Specified	DE-MYLANLABS-2020M1056524	Rubalskii E, Ruemke S, Salmoukas C, Boyle EC, Warnecke G, Tudorache I, et al. Bacteriophage therapy for critical infections related to cardiothoracic surgery. Antibiotics-(Basel) 2020;9(5):232.	-
17504733	Zinplava	Bezlotoxumab;Avibactam Sodium\Ceftazidime	Clostridium Difficile Infection	Therapy Non-Responder;Pleural Effusion;Respiratory Failure;Chronic Kidney Disease;Complications Of Transplanted Kidney	Serious	Other Outcomes;Life Threatening;Died	Female	22-JUL-2019	11-JUN-2020	Expedited	84 YR	Not Specified	Merck	Healthcare Professional	Not Specified	Vancomycin	02-JUN-2020	05-MAR-2020	ES	Not Specified	ES-009507513-2003ESP001107	-	-
17863640	-	Gentamicin Sulfate;Levofloxacin;Amikacin;Meropenem;Ceftazidime;Avibactam Sodium\Ceftazidime;Sulfamethoxazole\Trimethoprim;Tigecycline;Colistimethate Sodium	Antibiotic Therapy;Evidence Based Treatment;Pseudomonas Infection	Pathogen Resistance	Serious	Died	Not Specified	-	04-JUN-2020	Expedited	Not Specified	Not Specified	Allergan	Healthcare Professional	Not Specified	-	28-MAY-2020	04-JUN-2020	US	Not Specified	US-ALLERGAN-2021906US	Khil P. Dynamic emergence of mismatch repair deficiency facilitates rapid evolution of ceftazidime-avibactam resistance in Pseudomonas aeruginosa acute infection. mBio. 2019;10(5)	-
17863629	-	Avibactam Sodium\Ceftazidime	Anti-Infective Therapy	Platelet Count Decreased;Petechiae;Gastrointestinal Haemorrhage	Serious	Hospitalized;Other Outcomes	Male	MAY-2020	04-JUN-2020	Expedited	Not Specified	65 KG	Allergan	Consumer	Not Specified	-	29-MAY-2020	04-JUN-2020	CN	Not Specified	CN-ALLERGAN-2021749US	-	-
17855632	-	Avibactam Sodium\Ceftazidime;Sulfamethoxazole\Trimethoprim;Levofloxacin;Meropenem;Colistimethate Sodium;Tigecycline;Gentamicin Sulfate;Ceftazidime;Amikacin	Antibiotic Therapy;Evidence Based Treatment;Pseudomonas Infection	Pathogen Resistance	Serious	Other Outcomes;Died	Not Specified	-	03-JUN-2020	Expedited	Not Specified	Not Specified	Pfizer	Healthcare Professional	Not Specified	-	28-MAY-2020	03-JUN-2020	US	Not Specified	US-PFIZER INC-2020211764	Khil, P.. Dynamic Emergence of Mismatch Repair Deficiency Facilitates Rapid Evolution of Ceftazidime-Avibactam Resistance in Pseudomonas aeruginosa Acute Infection. mBio. 2019;10(5):10.1128/mBio.01822-19	-
17632493	-	Piperacillin Sodium\Tazobactam Sodium;Perindopril;Avibactam Sodium\Ceftazidime;Amikacin;Meropenem;Vancomycin;Linezolid	Hypertension;Infection	Renal Failure;Condition Aggravated	Serious	Hospitalized	Female	27-FEB-2020	03-JUN-2020	Expedited	Not Specified	59 KG	Allergan	Healthcare Professional	Not Specified	Nefopam;Warfarin Sodium;Kardegic;Potassium Chloride;Furosemide;Cetirizine;Hydroxyzine;Lovenox;Amlodipine;Alprazolam;Imovane;Morphine;Atorvastatin;Humalog;Calciparine	15-MAY-2020	06-APR-2020	FR	Not Specified	FR-ALLERGAN-2014215US	-	-
17849879	-	Tigecycline;Azithromycin Anhydrous;Ceftazidime;Avibactam;Meropenem	Depression;Lung Abscess;Mycobacterial Infection;Product Used For Unknown Indication	Pancreatitis Acute;Abdominal Pain Upper;Nausea;Pulseless Electrical Activity;Abdominal Pain;Cardiac Arrest;Drug Interaction	Serious	Hospitalized;Other Outcomes;Died	Female	05-FEB-2020	02-JUN-2020	Expedited	54 YR	74 KG	Accord	Healthcare Professional	Not Specified	Morphine;Ondansetron;Avibactam;Cetirizine;Omeprazole;Levomepromazine;Acetaminophen;Gabapentin;Ceftazidime;Sulfamethoxazole\Trimethoprim;Prednisolone;Ranitidine;Nystatin;Lorazepam;Valganciclovir;Dosulepin Hydrochloride;Tacrolimus;Ramipril;Chlorpheniramine;Tinzaparin;Prednisone;Calcium\Cholecalciferol;Pravastatin	04-MAY-2020	02-JUN-2020	GB	Not Specified	GB-ACCORD-180934	-	-
17847509	-	Avibactam Sodium\Ceftazidime;Ciprofloxacin	Emphysematous Pyelonephritis	Condition Aggravated;Emphysematous Pyelonephritis;Drug Ineffective	Serious	Other Outcomes;Hospitalized;Life Threatening	Male	-	01-JUN-2020	Expedited	69 YR	Not Specified	Fdc	Healthcare Professional	Not Specified	-	19-MAY-2020	01-JUN-2020	US	Not Specified	US-FDC LIMITED-2085324	Sambharia M, Patel J, Kuppachi S, Story M. EMPHYSEMATOUS PYELONEPHRITIS WITH INCIDENTAL PAPILLARY RENAL CELL CARCINOMA IN AUTOSOMAL DOMINANT POLYCYSTIC DISEASE AJKD, APR 2020;75 (4):628-629.	-
17842155	-	Ceftazidime;Meropenem;Tigecycline;Azithromycin Anhydrous;Avibactam	Depression;Mycobacterial Infection	Pulseless Electrical Activity;Abdominal Pain Upper;Drug Interaction;Cardiac Arrest;Pancreatitis Acute;Nausea	Serious	Died	Female	05-FEB-2020	29-MAY-2020	Expedited	54 YR	74 KG	Teva	Healthcare Professional	Not Specified	Sulfamethoxazole\Trimethoprim;Tacrolimus;Ondansetron Hydrochloride;Ranitidine;Prednisolone;Gabapentin;Dosulepin Hydrochloride;Acetaminophen;Ramipril;Lorazepam;Omeprazole Sodium;Calcium\Cholecalciferol;Levomepromazine;Chlorpheniramine Maleate;Nystatin;Morphine Sulfate;Pravastatin;Tinzaparin Sodium	21-MAY-2020	29-MAY-2020	GB	Not Specified	GB-TEVA-2020-GB-1240724	-	-
17600420	-	Avibactam;Meropenem;Azithromycin Anhydrous;Tigecycline;Ceftazidime	Depression;Mycobacterial Infection	Abdominal Pain Upper;Drug Interaction;Off Label Use;Nausea;Cardiac Arrest;Pancreatitis Acute;Pulseless Electrical Activity;Product Use In Unapproved Indication	Serious	Other Outcomes;Died	Female	2020	29-MAY-2020	Expedited	54 YR	74 KG	Pfizer	Healthcare Professional	Not Specified	Ramipril;Tinzaparin Sodium;Chlorpheniramine Maleate;Ranitidine;Pravastatin;Prednisolone;Cetirizine;Dosulepin Hydrochloride;Omeprazole Sodium;Levomepromazine;Nystatin;Gabapentin;Ondansetron Hydrochloride;Calcium\Cholecalciferol;Morphine Sulfate;Lorazepam;Acetaminophen;Cotrimoxazole;Tacrolimus	27-MAY-2020	30-MAR-2020	GB	Not Specified	GB-PFIZER INC-2020093116	-	-
17574785	-	Levofloxacin;Ganciclovir;Cytarabine;Doxorubicin;Dexamethasone;Avibactam Sodium\Ceftazidime;Mycophenolate Mofetil;Bendamustine;Ifosfamide;Carboplatin;Voriconazole;Vincristine;Posaconazole;Rituximab;Prednisone;Ceftolozane Sulfate\Tazobactam Sodium;Meropenem;Colistin;Tacrolimus;Acyclovir;Anidulafungin;Etoposide;Cyclophosphamide;Ciprofloxacin	Antibiotic Therapy;Cystitis Noninfective;Diffuse Large B-Cell Lymphoma;Immunosuppression;Product Used For Unknown Indication;Pseudomonas Infection	Septic Shock;Infection;Condition Aggravated;Diffuse Large B-Cell Lymphoma Recurrent;Drug Resistance;Multiple Organ Dysfunction Syndrome;Inflammatory Marker Increased;Drug Ineffective;Oliguria;Hyperbilirubinaemia;Disease Recurrence	Serious	Hospitalized;Other Outcomes;Died	Male	-	29-MAY-2020	Expedited	23 YR	Not Specified	Aurobindo	Healthcare Professional	Not Specified	Avibactam Sodium\Ceftazidime;Fosfomycin;Levofloxacin	19-MAY-2020	24-MAR-2020	PL	Not Specified	PL-AUROBINDO-AUR-APL-2020-015122	Wojarska-treda E, Bojarska K, Sadus-wojciechowska M. Antibiotic therapy of multidrug resistance microorganisms for patient in intensive care unit hospitalised due to neutropenia in the course of hematooncological disease. Case study. FORUM ZAKAZEN. 2019;10(5):321-325	-
17826395	-	Meropenem;Ceftazidime;Azithromycin Anhydrous;Avibactam;Tigecycline	Depression;Mycobacterial Infection;Product Used For Unknown Indication	Pulseless Electrical Activity;Cardiac Arrest;Nausea;Abdominal Pain Upper;Pancreatitis Acute;Drug Interaction	Serious	Other Outcomes;Died	Female	05-FEB-2020	27-MAY-2020	Expedited	54 YR	74 KG	Aurobindo	Healthcare Professional	Not Specified	Gabapentin;Cotrimoxazole;Cetirizine Hydrochloride;Dosulepin Hydrochloride;Morphine Sulfate;Acetaminophen;Levomepromazine;Tinzaparin Sodium;Calcium\Cholecalciferol;Prednisolone;Ondansetron Hydrochloride;Ranitidine;Tacrolimus;Chlorpheniramine Maleate;Pravastatin;Nystatin;Omeprazole Sodium;Lorazepam;Ramipril	16-MAY-2020	27-MAY-2020	GB	Not Specified	GB-AUROBINDO-AUR-APL-2020-025716	-	-
17819113	-	Levofloxacin;Colistin;Meropenem;Avibactam;Ceftolozane Sulfate\Tazobactam Sodium	Product Used For Unknown Indication	Drug Resistance	Serious	Hospitalized	Male	-	23-MAY-2020	Expedited	23 YR	Not Specified	Novartis	Healthcare Professional	Not Specified	-	20-MAY-2020	23-MAY-2020	PL	Not Specified	NVSC2020PL141355	Wojarska-treda E, Bojarska K, Sadus-wojciechowska M. Antibiotic therapy of multidrug resistance microorganisms for patient in intensive care unit hospitalised due to neutropenia in the course of hematooncological disease. Case study. FORUM ZAKAZEN. 2019;5:321-5	-
17817269	-	Ceftazidime;Avibactam;Meropenem;Tigecycline;Azithromycin Anhydrous	Depression;Lung Abscess;Mycobacterial Infection;Product Used For Unknown Indication	Pulseless Electrical Activity;Cardiac Arrest;Drug Interaction;Abdominal Pain Upper;Pancreatitis Acute;Nausea	Serious	Hospitalized;Other Outcomes;Died	Female	05-FEB-2020	22-MAY-2020	Expedited	54 YR	74 KG	Mylan	Healthcare Professional	Not Specified	Omeprazole;Chlorpheniramine Maleate;Nystatin;Pravastatin;Valganciclovir;Levomepromazine;Dosulepin Hydrochloride;Gabapentin;Ondansetron Hydrochloride;Tinzaparin Sodium;Morphine Sulfate;Prednisone;Ranitidine;Cetirizine Hydrochloride;Cotrimoxazole;Prednisolone;Acetaminophen;Calcium\Cholecalciferol;Ramipril;Tacrolimus;Omeprazole Sodium;Lorazepam	09-MAR-2020	22-MAY-2020	GB	Not Specified	GB-MYLANLABS-2020M1027351	-	-
17813836	-	Avibactam Sodium\Ceftazidime	Product Used For Unknown Indication	Hepatic Function Abnormal	Serious	Other Outcomes	Male	10-MAY-2020	21-MAY-2020	Expedited	Not Specified	Not Specified	Allergan	Healthcare Professional	Not Specified	-	10-MAY-2020	21-MAY-2020	CN	Not Specified	CN-ALLERGAN-2020187US	-	-
17803159	Avycaz	Avibactam Sodium\Ceftazidime	Urinary Tract Infection	Acute Kidney Injury;Encephalopathy;Mental Status Changes	Serious	Hospitalized;Other Outcomes	Female	13-SEP-2019	19-MAY-2020	Direct	56 YR	58.6 KG	Fda-Ctu	Healthcare Professional	Health Professional	-	-	19-MAY-2020	US	Not Specified	-	-	Yes
17791385	-	Amoxicillin;Avibactam Sodium\Ceftazidime	Enterococcal Infection;Pneumonia Klebsiella	Osteomyelitis;Pathogen Resistance	Serious	Other Outcomes	Male	-	15-MAY-2020	Expedited	67 YR	Not Specified	Novartis	Healthcare Professional	Not Specified	-	11-MAY-2020	15-MAY-2020	GB	Not Specified	NVSC2020GB129472	-	-
17772022	-	Avibactam Sodium\Ceftazidime	Bacterial Infection;Pneumonia	Hypotension;Rash;Oxygen Saturation Decreased	Serious	Other Outcomes	Male	11-APR-2020	12-MAY-2020	Expedited	Not Specified	80 KG	Allergan	Healthcare Professional	Not Specified	-	06-MAY-2020	12-MAY-2020	PT	Not Specified	PT-ALLERGAN-2019002US	-	-
17765094	-	Avibactam Sodium\Ceftazidime	Symptomatic Treatment	Epilepsy;Heart Rate Increased	Serious	Other Outcomes	Female	APR-2020	11-MAY-2020	Expedited	Not Specified	45 KG	Allergan	Consumer	Not Specified	-	01-MAY-2020	11-MAY-2020	CN	Not Specified	CN-ALLERGAN-2018722US	-	-
17084781	-	Avibactam Sodium;Ceftazidime;Linezolid	Acute Myeloid Leukaemia	Pyrexia;Disease Progression;Product Use In Unapproved Indication;Off Label Use;Diarrhoea;Death	Serious	Died	Female	-	08-MAY-2020	Expedited	53 YR	Not Specified	Novartis	Healthcare Professional	Not Specified	-	06-MAY-2020	27-NOV-2019	GB	Not Specified	NVSC2019GB045120	-	-
16937012	-	Ceftazidime;Linezolid;Avibactam Sodium	Acute Myeloid Leukaemia;Product Used For Unknown Indication	Off Label Use;Disease Progression;Death;Product Use In Unapproved Indication;Diarrhoea;Pyrexia	Serious	Died;Other Outcomes	Female	-	08-MAY-2020	Expedited	53 YR	Not Specified	Mylan	Healthcare Professional	Not Specified	-	05-MAY-2020	18-OCT-2019	GB	Not Specified	GB-MYLANLABS-2019M1098310	-	-
17757663	-	Avibactam Sodium\Ceftazidime	Dyspepsia;Infection;Liver Disorder;Pneumonia;Product Used For Unknown Indication	Drug Ineffective;Cholestasis;Condition Aggravated;Chromaturia;Hepatic Function Abnormal;Yellow Skin	Serious	Hospitalized	Female	17-APR-2020	07-MAY-2020	Expedited	Not Specified	Not Specified	Allergan	Consumer	Not Specified	Vancomycin;Sodium Chloride;Ursodiol;Esomeprazole Sodium;Phospholipid	27-APR-2020	07-MAY-2020	CN	Not Specified	CN-ALLERGAN-2017934US	-	-
17729321	-	Avibactam Sodium\Ceftazidime	Pneumonia	Clostridial Infection	Serious	Died	Not Specified	-	30-APR-2020	Expedited	Not Specified	Not Specified	Allergan	Healthcare Professional	Not Specified	-	21-APR-2020	30-APR-2020	CO	Not Specified	CO-ALLERGAN-2017281US	-	-
17715552	-	Avibactam Sodium\Ceftazidime	Evidence Based Treatment	Multiple Organ Dysfunction Syndrome	Serious	Died	Male	26-MAR-2020	27-APR-2020	Expedited	Not Specified	Not Specified	Allergan	Healthcare Professional	Not Specified	Colistin	17-APR-2020	27-APR-2020	PL	Not Specified	PL-ALLERGAN-2016882US	-	-
17676993	-	Tigecycline;Avibactam Sodium\Ceftazidime;Piperacillin Sodium\Tazobactam Sodium;Meropenem	Pneumonia Klebsiella	Septic Shock;Drug Ineffective	Serious	Died;Other Outcomes	Female	2017	16-APR-2020	Expedited	Not Specified	Not Specified	Allergan	Healthcare Professional	Not Specified	-	09-APR-2020	16-APR-2020	CN	Not Specified	CN-ALLERGAN-2015616US	Wang, Z. Allograft hemorrhage as a manifestation of carbapenem-resistant Klebsiella pneumonia infection in kidney transplant recipients:Case series. Medicine. 2020;99(13):e18982	-
17676816	Piperacillin And Tazobactam	Piperacillin Sodium\Tazobactam Sodium;Perindopril;Vancomycin;Meropenem;Amikacin;Linezolid;Avibactam Sodium\Ceftazidime	Hypertension;Infection	Condition Aggravated;Renal Failure	Serious	Hospitalized	Female	06-JAN-2020	16-APR-2020	Expedited	73 YR	59 KG	Mylan	Healthcare Professional	Not Specified	Ferrous Fumarate;Cetirizine;Amlodipine;Nefopam Hydrochloride;Furosemide;Kardegic;Warfarin Sodium;Lansoprazole;Folic Acid;Morphine;Potassium Chloride;Calciparine;Lovenox;Alprazolam;Humalog;Insulin Glargine;Imovane;Hydroxyzine Hydrochloride;Atorvastatin	13-APR-2020	16-APR-2020	FR	Not Specified	FR-MYLANLABS-2020M1037972	-	-
17665977	-	Tigecycline;Meropenem;Piperacillin Sodium\Tazobactam Sodium;Avibactam Sodium\Ceftazidime	Pneumonia Klebsiella	Drug Ineffective;Septic Shock	Serious	Other Outcomes;Died	Female	2017	14-APR-2020	Expedited	37 YR	Not Specified	Pfizer	Healthcare Professional	Not Specified	-	09-APR-2020	14-APR-2020	CN	Not Specified	CN-PFIZER INC-2020151242	Wang, Z.. Allograft hemorrhage as a manifestation of carbapenem-resistant Klebsiella pneumonia infection in kidney transplant recipients: Case series. Medicine. 2020;99 (13):e18982	-
17655570	Tamiflu;Keppra;Yescarta	Axicabtagene Ciloleucel;Levetiracetam;Tocilizumab;Oseltamivir Phosphate;Avibactam Sodium\Ceftazidime;Gadobutrol;Esomeprazole Magnesium;Metronidazole;Linezolid	Bone Marrow Failure;Cytokine Release Syndrome;Diffuse Large B-Cell Lymphoma;Neurotoxicity;Product Used For Unknown Indication;Prophylaxis;Scan	Rash Erythematous	Serious	Other Outcomes	Male	28-FEB-2020	10-APR-2020	Expedited	66 YR	85 KG	Gilead	Healthcare Professional	Not Specified	-	08-APR-2020	10-APR-2020	FR	Not Specified	FR-GILEAD-2020-0458554	-	-
17596648	-	Avibactam Sodium\Ceftazidime;Amikacin;Perindopril;Piperacillin Sodium\Tazobactam Sodium;Vancomycin;Meropenem;Linezolid	Hypertension;Infection;Product Used For Unknown Indication	Renal Failure;Condition Aggravated	Serious	Other Outcomes;Hospitalized	Female	06-JAN-2020	30-MAR-2020	Expedited	73 YR	59 KG	Aurobindo	Healthcare Professional	Not Specified	Cetirizine;Lovenox;Folic Acid;Alprazolam;Insulin Glargine;Calciparine;Humalog;Ferrous Fumarate;Amlodipine;Imovane;Nefopam Hydrochloride;Warfarin Sodium;Atorvastatin;Hydroxyzine Hydrochloride;Potassium Chloride;Morphine;Lansoprazole;Kardegic;Furosemide	18-MAR-2020	30-MAR-2020	FR	Not Specified	FR-AUROBINDO-AUR-APL-2020-014817	-	-
17591739	-	Amikacin;Avibactam Sodium\Ceftazidime	Antibiotic Therapy;Pneumonia Pseudomonal	Treatment Failure	Serious	Died;Hospitalized	Male	-	27-MAR-2020	Expedited	76 YR	Not Specified	Teva	Healthcare Professional	Not Specified	Meropenem	23-MAR-2020	27-MAR-2020	IT	Not Specified	IT-TEVA-2020-IT-1213819	Vena A. Clinical experience with ceftazidime-avibactam for the treatment of infections due to multidrug-resistant gram-negative bacteria other than carbapenem-resistant Enterobacterales..	-
17541150	-	Avibactam Sodium\Ceftazidime	Hypertension;Product Used For Unknown Indication	Neurotoxicity	Serious	Hospitalized	Female	11-SEP-2019	20-MAR-2020	Expedited	Not Specified	80 KG	Allergan	Healthcare Professional	Not Specified	Amlodipine Besylate	12-MAR-2020	13-MAR-2020	FR	Not Specified	FR-ALLERGAN-2011051US	-	-
17560756	Avycaz	Avibactam Sodium\Ceftazidime	Product Used For Unknown Indication	Overdose	Non-Serious	Non-Serious	Female	-	19-MAR-2020	Non-Expedited	Not Specified	Not Specified	Allergan	Consumer	Not Specified	-	29-JAN-2020	19-MAR-2020	US	Not Specified	US-ALLERGAN-2004209US	-	-
17560747	Avycaz	Avibactam Sodium\Ceftazidime	Product Used For Unknown Indication	Product Storage Error	Non-Serious	Non-Serious	Not Specified	-	19-MAR-2020	Non-Expedited	Not Specified	Not Specified	Allergan	Healthcare Professional	Not Specified	-	01-NOV-2019	19-MAR-2020	US	Not Specified	US-ALLERGAN-1944679US	-	-
17560746	Avycaz	Avibactam Sodium\Ceftazidime	Product Used For Unknown Indication	Product Storage Error	Non-Serious	Non-Serious	Not Specified	-	19-MAR-2020	Non-Expedited	Not Specified	Not Specified	Allergan	Healthcare Professional	Not Specified	-	20-NOV-2019	19-MAR-2020	US	Not Specified	US-ALLERGAN-1948095US	-	-
17560745	Avycaz	Avibactam Sodium\Ceftazidime	Pseudomonas Infection	Nausea;Diarrhoea;Fatigue;Vomiting	Non-Serious	Non-Serious	Not Specified	JUN-2019	19-MAR-2020	Non-Expedited	Not Specified	Not Specified	Allergan	Healthcare Professional	Not Specified	-	28-JUN-2019	19-MAR-2020	US	Not Specified	US-ALLERGAN-1927385US	-	-
17560744	Avycaz	Avibactam Sodium\Ceftazidime	Product Used For Unknown Indication	Product Storage Error	Non-Serious	Non-Serious	Male	-	19-MAR-2020	Non-Expedited	Not Specified	Not Specified	Allergan	Healthcare Professional	Not Specified	-	15-NOV-2019	19-MAR-2020	US	Not Specified	US-ALLERGAN-1947179US	-	-
17560743	Avycaz	Avibactam Sodium\Ceftazidime	Mycobacterium Abscessus Infection	Off Label Use	Non-Serious	Non-Serious	Female	-	19-MAR-2020	Non-Expedited	Not Specified	Not Specified	Allergan	Healthcare Professional	Not Specified	-	11-MAR-2019	19-MAR-2020	US	Not Specified	US-ALLERGAN-1910938US	-	-
17560741	Avycaz	Avibactam Sodium\Ceftazidime	Product Used For Unknown Indication	Overdose	Non-Serious	Non-Serious	Male	-	19-MAR-2020	Non-Expedited	Not Specified	Not Specified	Allergan	Consumer	Not Specified	-	29-JAN-2020	19-MAR-2020	US	Not Specified	US-ALLERGAN-2004208US	-	-
17560736	Avycaz	Avibactam Sodium\Ceftazidime	Product Used For Unknown Indication	Pregnancy	Non-Serious	Non-Serious	Female	-	19-MAR-2020	Non-Expedited	Not Specified	Not Specified	Allergan	Healthcare Professional	Not Specified	-	18-APR-2019	19-MAR-2020	US	Not Specified	US-ALLERGAN-1917199US	-	-
17560735	Avycaz	Avibactam Sodium\Ceftazidime	Product Used For Unknown Indication	Injection Site Extravasation	Non-Serious	Non-Serious	Not Specified	-	19-MAR-2020	Non-Expedited	Not Specified	Not Specified	Allergan	Healthcare Professional	Not Specified	-	17-JUN-2019	19-MAR-2020	US	Not Specified	US-ALLERGAN-1925281US	-	-
17560734	Avycaz	Avibactam Sodium\Ceftazidime	Product Used For Unknown Indication	Product Storage Error	Non-Serious	Non-Serious	Not Specified	-	19-MAR-2020	Non-Expedited	Not Specified	Not Specified	Allergan	Healthcare Professional	Not Specified	-	01-APR-2019	19-MAR-2020	US	Not Specified	US-ALLERGAN-1914850US	-	-
17553225	-	Avibactam Sodium\Ceftazidime	Influenza;Pneumonia Influenzal	Blood Alkaline Phosphatase Increased;Gamma-Glutamyltransferase Increased;Off Label Use	Serious	Hospitalized	Not Specified	-	17-MAR-2020	Expedited	Not Specified	50 KG	Allergan	Healthcare Professional	Not Specified	-	09-MAR-2020	17-MAR-2020	ES	Not Specified	ES-ALLERGAN-2011618US	-	-
17553216	-	Avibactam Sodium\Ceftazidime	Product Used For Unknown Indication	Incorrect Product Formulation Administered;Klebsiella Sepsis	Serious	Other Outcomes	Not Specified	-	17-MAR-2020	Expedited	Not Specified	Not Specified	Allergan	Healthcare Professional	Not Specified	-	09-MAR-2020	17-MAR-2020	CO	Not Specified	CO-ALLERGAN-2011619US	-	-
17546393	-	Avibactam Sodium\Ceftazidime	Product Used For Unknown Indication	Agitation;Seizure	Serious	Other Outcomes	Female	28-JAN-2020	16-MAR-2020	Expedited	Not Specified	Not Specified	Allergan	Healthcare Professional	Not Specified	Bactrim;Clonazepam;Venlafaxine	06-MAR-2020	16-MAR-2020	BR	Not Specified	BR-ALLERGAN-2011298US	-	-
17391196	-	Avibactam Sodium\Ceftazidime	Sepsis	Pathogen Resistance	Serious	Other Outcomes	Female	21-JAN-2020	13-MAR-2020	Expedited	Not Specified	Not Specified	Allergan	Healthcare Professional	Not Specified	-	03-MAR-2020	07-FEB-2020	ES	Not Specified	ES-ALLERGAN-2004996US	-	-
17514580	-	Avibactam Sodium\Ceftazidime;Amoxicillin	Enterococcal Infection;Pneumonia Klebsiella	Osteomyelitis;Pathogen Resistance	Serious	Other Outcomes	Male	-	07-MAR-2020	Expedited	67 YR	Not Specified	Aurobindo	Healthcare Professional	Not Specified	-	25-FEB-2020	07-MAR-2020	GB	Not Specified	GB-AUROBINDO-AUR-APL-2020-011050	-	-
16840572	-	Avibactam Sodium\Ceftazidime	Hypertension;Product Used For Unknown Indication;Supplementation Therapy	Neurotoxicity	Serious	Hospitalized	Female	11-SEP-2019	06-MAR-2020	Expedited	Not Specified	80 KG	Allergan	Healthcare Professional	Not Specified	Potassium Chloride;Amlodipine	25-FEB-2020	23-SEP-2019	FR	Not Specified	FR-ALLERGAN-1938610US	-	-
17496130	-	Avibactam Sodium\Ceftazidime	Pseudomonas Infection	Sepsis;Soft Tissue Inflammation	Serious	Hospitalized	Male	-	03-MAR-2020	Expedited	Not Specified	Not Specified	Allergan	Healthcare Professional	Not Specified	Colistin	20-FEB-2020	03-MAR-2020	HU	Not Specified	HU-ALLERGAN-2009178US	-	-
17459802	-	Avibactam Sodium\Ceftazidime	Product Used For Unknown Indication	Death	Serious	Died	Not Specified	-	25-FEB-2020	Expedited	Not Specified	Not Specified	Allergan	Healthcare Professional	Not Specified	-	14-FEB-2020	25-FEB-2020	CO	Not Specified	CO-ALLERGAN-2008203US	-	-
17449525	Cefepime	Cefepime Hydrochloride;Ceftazidime;Colistin;Meropenem;Sulfamethoxazole\Trimethoprim;Avibactam Sodium\Ceftazidime	Arthritis Infective;Device Related Infection	Neurotoxicity;Nephropathy Toxic;Drug Resistance	Serious	Other Outcomes	Female	-	24-FEB-2020	Expedited	80 YR	Not Specified	Ranbaxy	Healthcare Professional	Not Specified	-	10-FEB-2020	24-FEB-2020	DE	Not Specified	DE-SUN PHARMACEUTICAL INDUSTRIES LTD-2020RR-237722	Tkhilaishvili T, Winkler T, Muller M, Perka C, Trampuz A. Bacteriophages as Adjuvant to Antibiotics for the Treatment of Periprosthetic Joint Infection Caused by Multidrug-Resistant Pseudomonas aeruginosa. Antimicrobial Agents and Chemotherapy. 2020;Jan; 64(1):5 pages	-
17447190	-	Avibactam Sodium\Ceftazidime	Klebsiella Infection	Pathogen Resistance	Serious	Other Outcomes	Not Specified	01-NOV-2018	21-FEB-2020	Expedited	Not Specified	Not Specified	Allergan	Healthcare Professional	Not Specified	-	11-FEB-2020	21-FEB-2020	GR	Not Specified	GR-ALLERGAN-2008016US	Galani I, Karaiskos I, Souli M, Papoutsaki V, Galani L, Gkoufa A et al. Outbreak of KPC-2-producing Klebsiella pneumoniae endowed with ceftazidime-avibactam resistance mediated through a VEB-1-mutant (VEB-25), Greece, September to October 2019. Euro Surveill. 2020;25(3):1-7	-
17442108	-	Avibactam Sodium\Ceftazidime	Abdominal Abscess	Generalised Tonic-Clonic Seizure	Serious	Other Outcomes	Female	26-NOV-2019	20-FEB-2020	Expedited	Not Specified	72 KG	Allergan	Healthcare Professional	Not Specified	-	12-FEB-2020	20-FEB-2020	ES	Not Specified	ES-ALLERGAN-2007918US	-	-
17440418	-	Avibactam Sodium\Ceftazidime;Meropenem	Klebsiella Infection	Treatment Failure	Serious	Died	Not Specified	-	20-FEB-2020	Expedited	70 YR	Not Specified	Pfizer	Healthcare Professional	Not Specified	-	11-FEB-2020	20-FEB-2020	GR	Not Specified	GR-PFIZER INC-2020064441	Galani, I.. Outbreak of KPC-2-producing Klebsiella pneumoniae endowed with ceftazidime-avibactam resistance mediated through a VEB-1-mutant (VEB-25), Greece, September to October 2019. Euro Surveill. 2020;25(3):1-7	-
17437490	-	Avibactam Sodium\Ceftazidime	Osteitis	Off Label Use;Drug Hypersensitivity;Pruritus;Skin Warm	Serious	Hospitalized	Female	17-JAN-2020	19-FEB-2020	Expedited	Not Specified	Not Specified	Allergan	Healthcare Professional	Not Specified	Daptomycin;Fosfomycin	06-FEB-2020	19-FEB-2020	FR	Not Specified	FR-ALLERGAN-2007424US	-	-
17428463	-	Avibactam Sodium\Ceftazidime	Endocarditis;Lung Disorder	Seizure;Overdose	Serious	Other Outcomes	Male	08-OCT-2019	19-FEB-2020	Expedited	Not Specified	78 KG	Allergan	Healthcare Professional	Not Specified	Fosfomycin	06-FEB-2020	17-FEB-2020	FR	Not Specified	FR-ALLERGAN-2007033US	-	-
17357220	Azactam	Aztreonam;Avibactam Sodium\Ceftazidime	Bacterial Infection;Product Used For Unknown Indication	Inflammation;C-Reactive Protein Increased;Hyperthermia	Serious	Hospitalized	Male	18-AUG-2019	19-FEB-2020	Expedited	Not Specified	Not Specified	Allergan	Healthcare Professional	Not Specified	-	05-FEB-2020	31-JAN-2020	FR	Not Specified	FR-ALLERGAN-2003859US	-	-
16881094	-	Avibactam Sodium;Ceftazidime;Linezolid	Acute Myeloid Leukaemia;Product Used For Unknown Indication	Diarrhoea;Death;Pyrexia;Product Use In Unapproved Indication;Off Label Use;Disease Progression	Serious	Other Outcomes;Died	Female	-	19-FEB-2020	Expedited	53 YR	Not Specified	Aurobindo	Healthcare Professional	Not Specified	-	17-FEB-2020	03-OCT-2019	GB	Not Specified	GB-AUROBINDO-AUR-APL-2019-064260	-	-
17426529	-	Avibactam Sodium\Ceftazidime	Product Used For Unknown Indication	Death	Serious	Died	Not Specified	-	18-FEB-2020	Expedited	Not Specified	Not Specified	Allergan	Healthcare Professional	Not Specified	-	10-FEB-2020	18-FEB-2020	UY	Not Specified	UY-ALLERGAN-2007468US	-	-
16918429	-	Aztreonam;Avibactam Sodium\Ceftazidime	Product Used For Unknown Indication	Neutropenia	Serious	Other Outcomes	Male	07-AUG-2019	18-FEB-2020	Expedited	62 YR	Not Specified	Bristol Myers Squibb	Healthcare Professional	Not Specified	-	12-FEB-2020	15-OCT-2019	FR	Not Specified	FR-BRISTOL-MYERS SQUIBB COMPANY-BMS-2019-098023	-	-
16860955	-	Linezolid;Avibactam Sodium;Ceftazidime	Acute Myeloid Leukaemia	Off Label Use;Product Use In Unapproved Indication;Disease Progression;Diarrhoea;Pyrexia;Death	Serious	Died	Female	-	17-FEB-2020	Expedited	53 YR	Not Specified	Pfizer	Healthcare Professional	Not Specified	-	12-FEB-2020	27-SEP-2019	GB	Not Specified	GB-PFIZER INC-2019411829	-	-
17409916	-	Avibactam Sodium\Ceftazidime	Product Used For Unknown Indication	Death	Serious	Died	Not Specified	-	12-FEB-2020	Expedited	Not Specified	Not Specified	Allergan	Healthcare Professional	Not Specified	-	03-FEB-2020	12-FEB-2020	IN	Not Specified	IN-ALLERGAN-2006380US	-	-
17409915	-	Avibactam Sodium\Ceftazidime	Product Used For Unknown Indication	Death	Serious	Died	Not Specified	-	12-FEB-2020	Expedited	Not Specified	Not Specified	Allergan	Healthcare Professional	Not Specified	-	03-FEB-2020	12-FEB-2020	IN	Not Specified	IN-ALLERGAN-2006473US	-	-
17409826	-	Avibactam Sodium\Ceftazidime	Product Used For Unknown Indication	Death	Serious	Died	Not Specified	-	12-FEB-2020	Expedited	Not Specified	Not Specified	Allergan	Healthcare Professional	Not Specified	-	03-FEB-2020	12-FEB-2020	IN	Not Specified	IN-ALLERGAN-2006478US	-	-
17409786	-	Avibactam Sodium\Ceftazidime	Product Used For Unknown Indication	Death	Serious	Died	Not Specified	-	12-FEB-2020	Expedited	Not Specified	Not Specified	Allergan	Healthcare Professional	Not Specified	-	03-FEB-2020	12-FEB-2020	IN	Not Specified	IN-ALLERGAN-2006476US	-	-
17409785	-	Avibactam Sodium\Ceftazidime	Product Used For Unknown Indication	Death	Serious	Died	Not Specified	-	12-FEB-2020	Expedited	Not Specified	Not Specified	Allergan	Healthcare Professional	Not Specified	-	03-FEB-2020	12-FEB-2020	IN	Not Specified	IN-ALLERGAN-2006474US	-	-
17404440	-	Avibactam Sodium\Ceftazidime	Product Used For Unknown Indication	Neurotoxicity	Serious	Other Outcomes	Male	-	11-FEB-2020	Expedited	Not Specified	Not Specified	Allergan	Healthcare Professional	Not Specified	-	31-JAN-2020	11-FEB-2020	ES	Not Specified	ES-ALLERGAN-2005354US	-	-
17316458	-	Amikacin;Avibactam Sodium\Ceftazidime	Crohn'S Disease;Hypertension;Product Used For Unknown Indication;Type 2 Diabetes Mellitus	Acute Kidney Injury;Confusional State	Serious	Hospitalized	Female	22-OCT-2019	07-FEB-2020	Expedited	Not Specified	82 KG	Allergan	Healthcare Professional	Not Specified	Insulin Glargine;Amlodipine;Mercaptopurine	23-JAN-2020	24-JAN-2020	FR	Not Specified	FR-ALLERGAN-2002550US	-	-
16568454	Piperacillin And Tazobactam;Imipenem And Cilastatin	Cilastatin Sodium\Imipenem;Metronidazole;Sulfamethoxazole\Trimethoprim;Ceftazidime;Piperacillin Sodium\Tazobactam Sodium;Cefuroxime;Avibactam Sodium\Ceftazidime;Meropenem;Fidaxomicin;Amoxicillin\Clavulanate Potassium;Gentamicin;Vancomycin;Fosfomycin	Antibiotic Therapy;Citrobacter Infection;Clostridium Difficile Infection;Enterobacter Infection;Enterococcal Infection;Escherichia Infection;Inflammation;Pneumonia Klebsiella;Prophylaxis;Pseudomonas Infection;Renal Impairment;Sepsis	Anaemia;Pathogen Resistance;Septic Shock;Respiratory Failure;Malaise;Dyspnoea;Chills;Chest Pain;Pyrexia;Gastroenteritis;Sepsis;Diarrhoea;Melaena;Product Use In Unapproved Indication;Drug Resistance;Hypoxia;Clostridium Difficile Infection	Serious	Hospitalized;Other Outcomes;Life Threatening;Died	Male	18-JUL-2018	06-FEB-2020	Expedited	0 YR	Not Specified	Merck	Healthcare Professional	Not Specified	Betadine;Ascorbic Acid;Methenamine	03-FEB-2020	12-JUL-2019	HU	Not Specified	HU-009507513-1907HUN004839	-	-
17370394	-	Gentamicin;Avibactam Sodium\Ceftazidime	Bacteraemia;Pancreatitis;Product Used For Unknown Indication;Respiratory Failure	Treatment Failure;Pathogen Resistance	Serious	Other Outcomes	Female	25-SEP-2014	05-FEB-2020	Expedited	71 YR	Not Specified	Bausch And Lomb	Healthcare Professional	Not Specified	Amiodarone;Enoxaparin;Furosemide;Ipratropium	27-JAN-2020	05-FEB-2020	ES	Not Specified	ES-BAUSCH-BL-2020-002967	-	-
17359851	-	Ceftazidime;Linezolid;Avibactam Sodium	Acute Myeloid Leukaemia	Pyrexia;Disease Progression;Diarrhoea;Death	Serious	Died	Female	-	03-FEB-2020	Expedited	53 YR	Not Specified	Teva	Healthcare Professional	Not Specified	-	26-JAN-2020	03-FEB-2020	GB	Not Specified	GB-TEVA-2020-GB-1178316	-	-
16641793	Amoxicillin And Clavulanate Potassium	Amoxicillin\Clavulanate Potassium;Fidaxomicin;Ceftazidime;Avibactam Sodium\Ceftazidime;Cefuroxime;Cilastatin Sodium\Imipenem;Fosfomycin;Meropenem;Sulfamethoxazole\Trimethoprim;Piperacillin Sodium\Tazobactam Sodium;Vancomycin;Metronidazole;Gentamicin	Antibiotic Therapy;Citrobacter Infection;Clostridial Infection;Clostridium Difficile Infection;Enterobacter Infection;Enterococcal Infection;Escherichia Infection;Pneumonia Klebsiella;Product Used For Unknown Indication;Prophylaxis;Pseudomonas Infection;Sepsis	Pyrexia;Clostridium Difficile Infection;Respiratory Failure;Chills;Septic Shock;Chest Pain;Melaena;Hypoxia;Sepsis;Gastroenteritis;Drug Resistance;Diarrhoea;Pathogen Resistance;Anaemia;Dyspnoea;Malaise	Serious	Hospitalized;Other Outcomes;Died;Life Threatening	Male	18-JUL-2018	01-FEB-2020	Expedited	78 YR	Not Specified	Xellia Pharmaceuticals	Healthcare Professional	Not Specified	Ascorbic Acid;Betadine;Methenamine	28-JAN-2020	29-JUL-2019	HU	Not Specified	HU-AXELLIA-002609	-	-
17354022	Avycaz	Avibactam Sodium\Ceftazidime;Tacrolimus	Pneumonia;Transplant	Myoclonus;Dyskinesia	Non-Serious	Non-Serious	Female	26-JAN-2020	30-JAN-2020	Direct	44 YR	Not Specified	Fda-Ctu	Healthcare Professional	Health Professional	Zerbaxa	-	30-JAN-2020	US	Not Specified	-	-	-
17056040	Tygacil	Tigecycline;Colistimethate Sodium;Meropenem;Avibactam Sodium\Ceftazidime	Bacterial Infection;Pneumonia Pseudomonal;Product Used For Unknown Indication	Dysbiosis	Serious	Hospitalized	Male	22-OCT-2019	28-JAN-2020	Expedited	65 YR	Not Specified	Aurobindo	Healthcare Professional	Not Specified	Enoxaparin Sodium;Methylprednisolone;Eprex;Alanyl Glutamine;Sodium Ferric Gluconate Complex;Leucovorin Calcium;Fluimucil	20-JAN-2020	21-NOV-2019	IT	Not Specified	IT-AUROBINDO-AUR-APL-2019-072836	-	-
17310669	-	Avibactam Sodium\Ceftazidime	Product Used For Unknown Indication	Seizure	Serious	Other Outcomes	Male	-	23-JAN-2020	Expedited	Not Specified	Not Specified	Allergan	Healthcare Professional	Not Specified	-	15-JAN-2020	23-JAN-2020	IT	Not Specified	IT-ALLERGAN-2002578US	-	-
17306825	-	Aztreonam;Avibactam Sodium\Ceftazidime	Product Used For Unknown Indication	Transaminases Increased	Non-Serious	Non-Serious	Male	-	23-JAN-2020	Non-Expedited	15 YR	Not Specified	Bristol Myers Squibb	Healthcare Professional	Not Specified	-	13-JAN-2020	23-JAN-2020	US	Not Specified	US-BRISTOL-MYERS SQUIBB COMPANY-BMS-2020-005159	Alamarat ZI, Babic J, Tran TT, Wootton SH, Dinh AQ, Miller WR, et al. Long Term Compassionate Use of Cefiderocol to Treat Chronic 1 Osteomyelitis Caused by XDR-Pseudomonas aeruginosa and ESBL-producing Klebsiella pneumoniae in a Pediatric Patient. Antimicrobial Agent and Chemotherapy. 2019	-
17245931	-	Cyclosporine;Avibactam Sodium\Ceftazidime;Prednisone	Product Used For Unknown Indication;Transplant Dysfunction	Corynebacterium Infection	Serious	Other Outcomes	Female	2019	23-JAN-2020	Expedited	20 YR	Not Specified	Teva	Healthcare Professional	Not Specified	Cubicin	15-JAN-2020	08-JAN-2020	FR	Not Specified	FR-TEVA-2020-FR-1164113	-	-
17293441	Tygacil	Tigecycline;Avibactam Sodium\Ceftazidime;Linezolid	Pneumonia	Blood Bilirubin Increased;Blood Alkaline Phosphatase Increased;Jaundice;Bilirubin Conjugated Increased	Serious	Other Outcomes	Male	28-DEC-2019	21-JAN-2020	Expedited	Not Specified	Not Specified	Allergan	Healthcare Professional	Not Specified	-	10-JAN-2020	21-JAN-2020	GR	Not Specified	GR-ALLERGAN-2001986US	-	-
17178750	-	Avibactam Sodium\Ceftazidime	Pneumonia	Pathogen Resistance;Pneumonia Klebsiella;Disease Recurrence;Sepsis;Condition Aggravated	Serious	Other Outcomes;Hospitalized	Male	-	21-JAN-2020	Expedited	Not Specified	Not Specified	Allergan	Healthcare Professional	Not Specified	-	12-JAN-2020	19-DEC-2019	IL	Not Specified	IL-ALLERGAN-1951513US	-	-
17285493	-	Avibactam Sodium\Ceftazidime	Septic Shock	Encephalopathy	Serious	Died	Female	13-SEP-2019	17-JAN-2020	Expedited	Not Specified	Not Specified	Allergan	Healthcare Professional	Not Specified	-	13-JAN-2020	17-JAN-2020	IT	Not Specified	IT-ALLERGAN-2002029US	-	-
17272095	Tygacil	Tigecycline;Avibactam Sodium\Ceftazidime;Linezolid	Pneumonia	Jaundice;Blood Alkaline Phosphatase Increased;Blood Bilirubin Increased;Bilirubin Conjugated Increased	Serious	Other Outcomes	Male	28-DEC-2019	15-JAN-2020	Expedited	80 YR	Not Specified	Pfizer	Healthcare Professional	Not Specified	-	10-JAN-2020	15-JAN-2020	GR	Not Specified	GR-PFIZER INC-2020018074	-	-
17269513	Smecta	Montmorillonite;Pregabalin;Domperidone;Loperamide Hydrochloride;Ofloxacin;Avibactam Sodium\Ceftazidime	Device Related Infection;Diarrhoea;Product Used For Unknown Indication;Vomiting	Erythema;Pruritus	Serious	Hospitalized	Female	08-SEP-2019	14-JAN-2020	Expedited	69 YR	85 KG	Mylan	Healthcare Professional	Not Specified	Lovenox;Kardegic;Alprazolam;Brintellix;Zolpidem Tartrate;Tygacil;Nebivolol;Saccharomyces Cerevisiae	08-JAN-2020	14-JAN-2020	FR	Not Specified	FR-MYLANLABS-2020M1003597	-	-
17258643	-	Avibactam Sodium\Ceftazidime	Pseudomonas Infection;Pyrexia;Sepsis	Mental Impairment;Sluggishness;Psychomotor Hyperactivity	Serious	Other Outcomes	Female	01-JAN-2020	10-JAN-2020	Expedited	Not Specified	Not Specified	Allergan	Healthcare Professional	Not Specified	Imipenem	02-JAN-2020	10-JAN-2020	CN	Not Specified	CN-ALLERGAN-2000278US	-	-
17137240	-	Avibactam Sodium\Ceftazidime	Pneumonia;Product Used For Unknown Indication;Pseudomonas Infection	Seizure;Cardiac Failure;Altered State Of Consciousness;Drug Resistance	Serious	Died;Other Outcomes	Female	30-NOV-2019	06-JAN-2020	Expedited	Not Specified	45 KG	Allergan	Healthcare Professional	Not Specified	Minocin	27-DEC-2019	10-DEC-2019	CN	Not Specified	CN-ALLERGAN-1950271US	-	-
17112169	-	Avibactam Sodium\Ceftazidime	Klebsiella Infection;Pneumonia	Death	Serious	Died	Not Specified	-	03-JAN-2020	Expedited	Not Specified	Not Specified	Allergan	Healthcare Professional	Not Specified	-	26-DEC-2019	04-DEC-2019	EG	Not Specified	EG-ALLERGAN-1949370US	-	-
17225331	-	Avibactam Sodium\Ceftazidime;Teicoplanin	Osteomyelitis	Rash;Drug Reaction With Eosinophilia And Systemic Symptoms;White Blood Cell Count Increased	Serious	Other Outcomes	Male	18-NOV-2019	02-JAN-2020	Expedited	Not Specified	68 KG	Allergan	Healthcare Professional	Not Specified	-	19-DEC-2019	02-JAN-2020	GB	Not Specified	US-ALLERGAN-1953111US	-	-
17207544	-	Anidulafungin;Meropenem;Avibactam Sodium\Ceftazidime;Linezolid	Pneumonia	Death	Serious	Died	Female	-	27-DEC-2019	Expedited	Not Specified	Not Specified	Allergan	Healthcare Professional	Not Specified	Insulin Nos;Digoxin;Norepinephrine	16-DEC-2019	27-DEC-2019	HN	Not Specified	HN-ALLERGAN-1952696US	-	-
16968111	-	Vancomycin;Avibactam Sodium\Ceftazidime;Ganciclovir;Meropenem;Amikacin Sulfate	Product Used For Unknown Indication;Pyrexia;Staphylococcal Infection	Therapeutic Product Effect Incomplete;Pyrexia;Coma Scale Abnormal;Aspiration;Sepsis;Drug Resistance	Serious	Other Outcomes	Not Specified	-	27-DEC-2019	Expedited	Not Specified	Not Specified	Allergan	Healthcare Professional	Not Specified	Colistin	13-DEC-2019	28-OCT-2019	GB	Not Specified	GB-ALLERGAN-1942778US	-	-
17196886	-	Avibactam Sodium\Ceftazidime	Sepsis	Disease Recurrence;Sepsis;Condition Aggravated;Death	Serious	Died;Other Outcomes	Male	-	24-DEC-2019	Expedited	Not Specified	Not Specified	Allergan	Healthcare Professional	Not Specified	-	17-DEC-2019	24-DEC-2019	PL	Not Specified	PL-ALLERGAN-1952698US	-	-
16944770	-	Ganciclovir;Vancomycin Hydrochloride;Avibactam Sodium\Ceftazidime;Meropenem;Amikacin Sulfate	Bacteraemia;Febrile Neutropenia;Lower Respiratory Tract Infection;Pneumonia Aspiration;Pneumonia Cytomegaloviral;Staphylococcal Bacteraemia	Sepsis;Therapeutic Product Effect Incomplete;Coma Scale Abnormal;Drug Resistance;Aspiration;Pyrexia	Serious	Other Outcomes	Not Specified	-	23-DEC-2019	Expedited	21 YR	Not Specified	Pfizer	Healthcare Professional	Not Specified	Colistin	13-DEC-2019	22-OCT-2019	GB	Not Specified	GB-PFIZER INC-2019449233	-	-
17186238	-	Avibactam Sodium\Ceftazidime	Pneumonia	Ventricular Tachycardia	Serious	Other Outcomes	Not Specified	11-DEC-2019	20-DEC-2019	Expedited	Not Specified	Not Specified	Allergan	Healthcare Professional	Not Specified	-	11-DEC-2019	20-DEC-2019	TW	Not Specified	TW-ALLERGAN-1952012US	-	-
17174820	-	Anidulafungin;Avibactam Sodium\Ceftazidime;Meropenem;Linezolid	Pneumonia	Death	Serious	Other Outcomes;Died	Female	16-DEC-2019	19-DEC-2019	Expedited	90 YR	Not Specified	Pfizer	Healthcare Professional	Not Specified	Digoxin;Norepinephrine;Insulin Nos	16-DEC-2019	19-DEC-2019	HN	Not Specified	HN-PFIZER INC-2019546111	-	-
16987232	-	Meropenem;Avibactam Sodium\Ceftazidime;Amikacin Sulfate;Ganciclovir;Vancomycin Hydrochloride	Product Used For Unknown Indication	Coma Scale Abnormal;Pyrexia;Sepsis;Therapeutic Product Effect Incomplete;Aspiration;Drug Resistance	Serious	Other Outcomes	Not Specified	-	17-DEC-2019	Expedited	21 YR	Not Specified	Aurobindo	Healthcare Professional	Not Specified	-	04-DEC-2019	02-NOV-2019	GB	Not Specified	GB-AUROBINDO-AUR-APL-2019-070057	-	-
17154316	-	Avibactam Sodium\Ceftazidime	Product Used For Unknown Indication	Faeces Discoloured;Coagulopathy;Haematemesis	Serious	Other Outcomes	Male	-	13-DEC-2019	Expedited	Not Specified	Not Specified	Allergan	Healthcare Professional	Not Specified	-	05-DEC-2019	13-DEC-2019	CN	Not Specified	CN-ALLERGAN-1950958US	-	-
17153285	-	Cyclosporine;Avibactam Sodium\Ceftazidime;Prednisone	Product Used For Unknown Indication;Transplant Dysfunction	Corynebacterium Infection	Serious	Other Outcomes	Female	2019	13-DEC-2019	Expedited	20 YR	Not Specified	Novartis	Healthcare Professional	Not Specified	Cubicin	09-DEC-2019	13-DEC-2019	FR	Not Specified	NVSC2019FR063666	-	-
16947424	-	Avibactam Sodium\Ceftazidime	Product Used For Unknown Indication	Cardiac Arrest	Serious	Died	Male	-	11-DEC-2019	Expedited	Not Specified	Not Specified	Allergan	Consumer	Not Specified	-	15-OCT-2019	22-OCT-2019	PL	Not Specified	PL-ALLERGAN-1942519US	-	-
17131133	Tygacil	Tigecycline;Meropenem;Avibactam Sodium\Ceftazidime;Colistimethate Sodium	Bacterial Infection;Pneumonia Pseudomonal	Dysbiosis	Serious	Hospitalized	Male	22-OCT-2019	09-DEC-2019	Expedited	Not Specified	Not Specified	Allergan	Healthcare Professional	Not Specified	Leucovorin Calcium;Methylprednisolone Sodium Succinate;Eprex;Sodium Ferric Gluconate Complex;Alanyl Glutamine;Enoxaparin Sodium;Fluimucil	26-NOV-2019	09-DEC-2019	IT	Not Specified	IT-ALLERGAN-1949545US	-	-
17126920	-	Avibactam Sodium\Ceftazidime	Product Used For Unknown Indication	Pathogen Resistance;Pseudomonas Infection	Serious	Other Outcomes	Not Specified	-	09-DEC-2019	Expedited	Not Specified	Not Specified	Allergan	Healthcare Professional	Not Specified	-	24-NOV-2019	09-DEC-2019	MX	Not Specified	MX-ALLERGAN-1949771US	-	-
16967996	-	Avibactam Sodium\Ceftazidime;Tigecycline	Escherichia Infection;Klebsiella Infection	Cytomegalovirus Infection Reactivation	Serious	Hospitalized	Not Specified	-	09-DEC-2019	Expedited	Not Specified	Not Specified	Allergan	Healthcare Professional	Not Specified	-	25-NOV-2019	28-OCT-2019	GB	Not Specified	GB-ALLERGAN-1942666US	-	-
17109458	-	Avibactam Sodium\Ceftazidime	Pseudomonas Infection	Off Label Use;Product Administered To Patient Of Inappropriate Age;Death	Serious	Died	Female	-	04-DEC-2019	Expedited	Not Specified	Not Specified	Allergan	Healthcare Professional	Not Specified	-	22-NOV-2019	04-DEC-2019	DK	Not Specified	DK-ALLERGAN-1948985US	-	-
17108776	-	Avibactam Sodium\Ceftazidime	Product Used For Unknown Indication	Death	Serious	Died	Not Specified	27-NOV-2019	03-DEC-2019	Expedited	Not Specified	Not Specified	Allergan	Healthcare Professional	Not Specified	-	27-NOV-2019	03-DEC-2019	GB	Not Specified	GB-ALLERGAN-1949374US	-	-
17101974	-	Avibactam Sodium\Ceftazidime	Klebsiella Infection	Agranulocytosis	Serious	Hospitalized	Male	23-OCT-2019	02-DEC-2019	Expedited	Not Specified	99 KG	Allergan	Healthcare Professional	Not Specified	-	20-NOV-2019	02-DEC-2019	FR	Not Specified	FR-ALLERGAN-1948843US	-	-
17098497	Tygacil	Tigecycline;Colistimethate Sodium;Meropenem;Avibactam Sodium\Ceftazidime	Bacterial Infection;Pneumonia Pseudomonal	Dysbiosis	Serious	Hospitalized	Male	22-OCT-2019	02-DEC-2019	Expedited	65 YR	Not Specified	Pfizer	Healthcare Professional	Not Specified	Leucovorin Calcium;Eprex;Sodium Ferric Gluconate Complex;Fluimucil;Alanyl Glutamine;Enoxaparin Sodium;Methylprednisolone Sodium Succinate;Amino Acids\Dextrose\Electrolytes Nos\Soybean Oil	26-NOV-2019	02-DEC-2019	IT	Not Specified	IT-PFIZER INC-2019513460	-	-
16940438	-	Tigecycline;Avibactam Sodium\Ceftazidime	Escherichia Infection	Cytomegalovirus Infection Reactivation	Serious	Hospitalized;Other Outcomes	Not Specified	-	02-DEC-2019	Expedited	39 YR	Not Specified	Pfizer	Healthcare Professional	Not Specified	-	25-NOV-2019	21-OCT-2019	GB	Not Specified	GB-PFIZER INC-2019447729	-	-
14875312	Ambisome;Vfend	Voriconazole;Amphotericin B;Avibactam Sodium\Ceftazidime	Bronchopulmonary Aspergillosis;Pneumonia Klebsiella	Pneumonia Klebsiella;Hepatic Enzyme Increased;Respiratory Failure;Treatment Failure;Disease Progression;Renal Impairment;Hypoxia	Serious	Died;Other Outcomes	Male	-	26-NOV-2019	Expedited	Not Specified	Not Specified	Allergan	Healthcare Professional	Not Specified	-	18-NOV-2019	10-MAY-2018	GR	Not Specified	GR-ALLERGAN-1825073US	-	-
17032970	-	Avibactam Sodium\Ceftazidime	Infection	Death;Product Administered To Patient Of Inappropriate Age;Off Label Use	Serious	Died	Not Specified	-	25-NOV-2019	Expedited	Not Specified	Not Specified	Allergan	Healthcare Professional	Not Specified	Aztreonam	15-NOV-2019	14-NOV-2019	GB	Not Specified	GB-ALLERGAN-1945978US	-	-
17068104	-	Avibactam Sodium\Ceftazidime	Candida Sepsis;Klebsiella Infection	Death	Serious	Died	Female	-	22-NOV-2019	Expedited	Not Specified	Not Specified	Allergan	Healthcare Professional	Not Specified	Micafungin.	14-NOV-2019	22-NOV-2019	IT	Not Specified	IT-ALLERGAN-1947212US	-	-
14861433	Ambisome;Vfend	Voriconazole;Avibactam Sodium\Ceftazidime;Amphotericin B	Bronchopulmonary Aspergillosis;Klebsiella Infection	Pneumonia Klebsiella;Hepatic Enzyme Increased;Hypoxia;Disease Progression;Renal Impairment;Respiratory Failure;Treatment Failure	Serious	Died;Other Outcomes	Male	-	22-NOV-2019	Expedited	56 YR	Not Specified	Pfizer	Healthcare Professional	Not Specified	-	18-NOV-2019	08-MAY-2018	GR	Not Specified	GR-PFIZER INC-2018181802	-	-
16878830	Cefotaxime;Ertapenem.;Cotrimoxazole	Sulfamethoxazole\Trimethoprim;Amoxicillin\Clavulanate Potassium;Trimethoprim;Avibactam Sodium\Ceftazidime;Ertapenem Sodium;Cefotaxime Sodium;Nitrofurantoin;Imipenem;Amikacin;Amdinocillin;Meropenem;Piperacillin Sodium\Tazobactam Sodium;Gentamicin Sulfate;Tazobactam	Product Used For Unknown Indication;Sepsis	Pathogen Resistance;Drug Ineffective	Serious	Other Outcomes	Not Specified	-	21-NOV-2019	Expedited	Not Specified	Not Specified	Allergan	Healthcare Professional	Not Specified	Aztreonam;Colistin	19-SEP-2019	02-OCT-2019	GB	Not Specified	GB-ALLERGAN-1939881US	-	-
17049716	-	Avibactam Sodium\Ceftazidime	Klebsiella Infection;Urinary Tract Infection	Pathogen Resistance	Serious	Other Outcomes	Female	-	19-NOV-2019	Expedited	Not Specified	Not Specified	Allergan	Healthcare Professional	Not Specified	-	07-NOV-2019	19-NOV-2019	IT	Not Specified	US-ALLERGAN-1946554US	-	-
17032803	Bactrim	Sulfamethoxazole\Trimethoprim;Avibactam Sodium\Ceftazidime;Meropenem	Burkholderia Gladioli Infection	Neutropenia	Serious	Other Outcomes	Female	24-SEP-2019	14-NOV-2019	Expedited	Not Specified	53 KG	Allergan	Healthcare Professional	Not Specified	-	04-NOV-2019	14-NOV-2019	FR	Not Specified	FR-ALLERGAN-1945714US	-	-
17027810	-	Avibactam Sodium\Ceftazidime	Anti-Infective Therapy;Bronchopulmonary Aspergillosis	Off Label Use;Product Use In Unapproved Indication;Supraventricular Extrasystoles;Blood Potassium Decreased;Vomiting	Serious	Other Outcomes	Female	2019	13-NOV-2019	Expedited	Not Specified	50 KG	Allergan	Consumer	Not Specified	Amikacin Sulfate	04-NOV-2019	13-NOV-2019	CN	Not Specified	CN-ALLERGAN-1946004US	-	-
17021030	Defitelio	Defibrotide Sodium;Cyclophosphamide;Avibactam Sodium\Ceftazidime;Atracurium Besylate	Venoocclusive Disease	Fungaemia;Splenic Candidiasis;Bacteraemia;Multiple Organ Dysfunction Syndrome;Anaphylactic Shock;Acute Pulmonary Oedema;Pneumonia Klebsiella;Immunodeficiency;Atrial Fibrillation;Cystitis Haemorrhagic;Sepsis;Encephalopathy;Cardiotoxicity;Clostridium Difficile Colitis	Serious	Died;Hospitalized;Other Outcomes	Male	07-JUL-2018	12-NOV-2019	Expedited	Not Specified	80 KG	Pfizer	Healthcare Professional	Not Specified	-	07-NOV-2019	12-NOV-2019	FR	Not Specified	FR-PFIZER INC-2019485925	-	-
17012665	-	Meropenem;Vancomycin Hydrochloride;Ganciclovir;Amikacin Sulfate;Avibactam Sodium\Ceftazidime	Product Used For Unknown Indication	Drug Ineffective;Pyrexia;Aspiration;Sepsis;Coma Scale Abnormal	Serious	Other Outcomes	Not Specified	-	09-NOV-2019	Expedited	21 YR	Not Specified	Roche	Healthcare Professional	Not Specified	-	29-OCT-2019	09-NOV-2019	GB	Not Specified	GB-ROCHE-2466924	-	-
17011666	-	Avibactam Sodium\Ceftazidime	Product Used For Unknown Indication	Pathogen Resistance	Serious	Other Outcomes	Not Specified	-	08-NOV-2019	Expedited	Not Specified	Not Specified	Allergan	Healthcare Professional	Not Specified	-	30-OCT-2019	08-NOV-2019	PT	Not Specified	PT-ALLERGAN-1944753US	-	-
17009223	Atrovent;Valacyclovir;Hydroxyzine;Nplate;Bricanyl	Terbutaline Sulfate;Cyclosporine;Pantoprazole Sodium;Romiplostim;Hydroxyzine Hydrochloride;Phloroglucinol\1,3,5-Trimethoxybenzene;Valacyclovir Hydrochloride;Leucovorin Calcium;Oxazepam;Ipratropium Bromide;Avibactam Sodium\Ceftazidime	Infection;Product Used For Unknown Indication	Encephalopathy	Serious	Died	Female	15-MAY-2019	08-NOV-2019	Expedited	27 YR	109 KG	Mylan	Healthcare Professional	Not Specified	-	05-NOV-2019	08-NOV-2019	FR	Not Specified	FR-MYLANLABS-2019M1106897	-	-
17006558	-	Avibactam Sodium\Ceftazidime	Product Used For Unknown Indication	Pathogen Resistance	Serious	Other Outcomes	Not Specified	-	07-NOV-2019	Expedited	Not Specified	Not Specified	Allergan	Healthcare Professional	Not Specified	-	30-OCT-2019	07-NOV-2019	PT	Not Specified	PT-ALLERGAN-1944748US	-	-
16994494	-	Avibactam Sodium\Ceftazidime;Amikacin Sulfate;Ganciclovir;Vancomycin Hydrochloride;Meropenem	-	Pyrexia;Drug Ineffective;Aspiration;Sepsis;Coma Scale Abnormal	Serious	Other Outcomes	Not Specified	-	05-NOV-2019	Expedited	21 YR	Not Specified	Cheplapharm	Healthcare Professional	Not Specified	-	29-OCT-2019	05-NOV-2019	GB	Not Specified	GB-CHEPLA-C20192825	-	-
16990924	Smecta	Montmorillonite;Ofloxacin;Domperidone;Pregabalin;Avibactam Sodium\Ceftazidime;Loperamide Hydrochloride	Device Related Infection;Diarrhoea;Product Used For Unknown Indication;Vomiting	Pruritus;Erythema	Serious	Hospitalized	Female	08-SEP-2019	04-NOV-2019	Expedited	Not Specified	85 KG	Allergan	Healthcare Professional	Not Specified	Lovenox;Saccharomyces Cerevisiae;Zolpidem Tartrate;Vortioxetine;Kardegic;Tygacil;Alprazolam;Nebivolol	28-OCT-2019	04-NOV-2019	FR	Not Specified	FR-ALLERGAN-1944149US	-	-
16987069	Smecta	Montmorillonite;Avibactam Sodium\Ceftazidime;Loperamide Hydrochloride;Domperidone;Ofloxacin;Pregabalin	Device Related Infection;Diarrhoea;Product Used For Unknown Indication;Vomiting	Pruritus;Erythema	Serious	Hospitalized	Female	08-SEP-2019	02-NOV-2019	Expedited	69 YR	85 KG	Teva	Healthcare Professional	Not Specified	Brintellix;Saccharomyces Cerevisiae;Tygacil;Zolpidem Tartrate;Alprazolam;Nebivolol;Lovenox;Kardegic	27-OCT-2019	02-NOV-2019	FR	Not Specified	FR-TEVA-2019-FR-1130535	-	-
16978805	-	Acyclovir Sodium;Tobramycin;Ampicillin Sodium;Vancomycin Hydrochloride;Ceftriaxone Sodium;Meropenem;Avibactam Sodium\Ceftazidime	Pseudomonas Aeruginosa Meningitis	Drug Ineffective	Serious	Died	Male	-	31-OCT-2019	Expedited	57 YR	Not Specified	Pfizer	Healthcare Professional	Not Specified	-	24-OCT-2019	31-OCT-2019	US	Not Specified	US-PFIZER INC-2019463407	Salick, M.. Index case of community-acquired MDR pseudomonas aeruginosa meningitis. Critical Care Medicine. 2019;47 (1 Suppl 1)	-
16968042	-	Tigecycline;Aztreonam;Avibactam Sodium\Ceftazidime	Amniotic Cavity Infection	Death	Serious	Died	Not Specified	-	28-OCT-2019	Expedited	Not Specified	Not Specified	Allergan	Consumer	Not Specified	-	17-OCT-2019	28-OCT-2019	IN	Not Specified	IN-ALLERGAN-1943042US	-	-
16968041	-	Colistin;Avibactam Sodium\Ceftazidime;Aztreonam	Liver Transplant	Death;Trichosporon Infection	Serious	Died;Other Outcomes	Not Specified	-	28-OCT-2019	Expedited	Not Specified	Not Specified	Allergan	Consumer	Not Specified	-	17-OCT-2019	28-OCT-2019	IN	Not Specified	IN-ALLERGAN-1942946US	-	-
16968040	-	Avibactam Sodium\Ceftazidime;Fosfomycin	Biliary Tract Disorder	Death	Serious	Died	Not Specified	-	28-OCT-2019	Expedited	Not Specified	Not Specified	Allergan	Consumer	Not Specified	-	17-OCT-2019	28-OCT-2019	IN	Not Specified	IN-ALLERGAN-1942985US	-	-
16968027	-	Avibactam Sodium\Ceftazidime;Colistin;Aztreonam	Pneumonia;Renal Transplant	Death	Serious	Other Outcomes;Died	Not Specified	-	28-OCT-2019	Expedited	Not Specified	Not Specified	Allergan	Consumer	Not Specified	-	17-OCT-2019	28-OCT-2019	IN	Not Specified	IN-ALLERGAN-1942772US	-	-
16963450	-	Avibactam Sodium\Ceftazidime;Colistin;Fosfomycin	Liver Transplant	Death;Candida Infection	Serious	Died;Other Outcomes	Not Specified	-	25-OCT-2019	Expedited	Not Specified	Not Specified	Allergan	Consumer	Not Specified	-	17-OCT-2019	25-OCT-2019	IN	Not Specified	IN-ALLERGAN-1942993US	-	-
16963447	-	Avibactam Sodium\Ceftazidime	Klebsiella Infection;Osteomyelitis	Drug Eruption;Rash	Serious	Other Outcomes	Female	SEP-2019	25-OCT-2019	Expedited	Not Specified	67.5 KG	Allergan	Healthcare Professional	Not Specified	-	11-OCT-2019	25-OCT-2019	BR	Not Specified	BR-ALLERGAN-1943021US	-	-
16946576	Defitelio	Defibrotide Sodium;Atracurium;Avibactam Sodium\Ceftazidime;Cyclophosphamide	Product Used For Unknown Indication;Venoocclusive Disease	Acute Pulmonary Oedema;Cardiotoxicity;Splenic Candidiasis;Encephalopathy;Immunodeficiency;Cystitis Haemorrhagic;Bacteraemia;Fungaemia;Multiple Organ Dysfunction Syndrome;Clostridium Difficile Colitis;Atrial Fibrillation;Pneumonia;Anaphylactic Shock	Serious	Other Outcomes;Hospitalized;Died	Male	07-JUL-2018	25-OCT-2019	Expedited	Not Specified	80 KG	Jazz	Healthcare Professional	Not Specified	-	21-OCT-2019	22-OCT-2019	FR	Not Specified	FR-JAZZ-2019-FR-014500	-	-
16958976	-	Avibactam Sodium\Ceftazidime	Agitation;Constipation;Deep Vein Thrombosis;Epilepsy;Impaired Gastric Emptying;Klebsiella Infection;Salivary Hypersecretion;Stress Ulcer	Seizure;Myoclonus;Bronchial Aspiration Procedure;Depressed Level Of Consciousness	Serious	Other Outcomes	Female	-	24-OCT-2019	Expedited	Not Specified	35 KG	Allergan	Healthcare Professional	Not Specified	Nexium;Motilium;Phenytoin Sodium;Lamotrigine;Atropine;Phenobarbital;Levomepromazine;Mestinon;Enoxaparin Sodium	09-OCT-2019	24-OCT-2019	BR	Not Specified	BR-ALLERGAN-1941955US	-	-
16958906	-	Fosfomycin;Avibactam Sodium\Ceftazidime;Aztreonam	Skin Bacterial Infection	Death	Serious	Died	Not Specified	-	24-OCT-2019	Expedited	Not Specified	Not Specified	Allergan	Consumer	Not Specified	-	17-OCT-2019	24-OCT-2019	IN	Not Specified	IN-ALLERGAN-1942769US	-	-
16958905	-	Avibactam Sodium\Ceftazidime	Staphylococcal Infection	Pyrexia	Serious	Hospitalized	Male	2019	24-OCT-2019	Expedited	Not Specified	Not Specified	Allergan	Healthcare Professional	Not Specified	-	16-OCT-2019	24-OCT-2019	HU	Not Specified	HU-ALLERGAN-1942757US	-	-
16958904	-	Avibactam Sodium\Ceftazidime	Product Used For Unknown Indication	Product Administered To Patient Of Inappropriate Age;Death;Off Label Use	Serious	Died	Not Specified	-	24-OCT-2019	Expedited	Not Specified	Not Specified	Allergan	Healthcare Professional	Not Specified	-	20-OCT-2019	24-OCT-2019	US	Not Specified	US-ALLERGAN-1942801US	-	-
16958901	-	Avibactam Sodium\Ceftazidime;Colistin	Biliary Tract Disorder;Liver Transplant	Death	Serious	Died	Not Specified	-	24-OCT-2019	Expedited	Not Specified	Not Specified	Allergan	Consumer	Not Specified	-	17-OCT-2019	24-OCT-2019	IN	Not Specified	IN-ALLERGAN-1942808US	-	-
16958900	-	Avibactam Sodium\Ceftazidime;Fosfomycin	Lung Abscess	Death;Gastrointestinal Haemorrhage	Serious	Other Outcomes;Died	Not Specified	-	24-OCT-2019	Expedited	Not Specified	Not Specified	Allergan	Consumer	Not Specified	-	17-OCT-2019	24-OCT-2019	IN	Not Specified	IN-ALLERGAN-1942804US	-	-
16958899	-	Avibactam Sodium\Ceftazidime;Tigecycline;Colistin	Necrosis;Pancreatitis	Death;Candida Infection	Serious	Other Outcomes;Died	Not Specified	-	24-OCT-2019	Expedited	Not Specified	Not Specified	Allergan	Consumer	Not Specified	-	17-OCT-2019	24-OCT-2019	IN	Not Specified	US-ALLERGAN-1942781US	-	-
16954140	-	Aztreonam;Colistin;Avibactam Sodium\Ceftazidime	Acute Myeloid Leukaemia	Stenotrophomonas Infection;Death;Product Use In Unapproved Indication;Off Label Use	Serious	Died;Other Outcomes	Not Specified	-	23-OCT-2019	Expedited	Not Specified	Not Specified	Allergan	Consumer	Not Specified	-	17-OCT-2019	23-OCT-2019	IN	Not Specified	IN-ALLERGAN-1942814US	-	-
16950976	-	Aztreonam;Tigecycline;Avibactam Sodium\Ceftazidime	Amniotic Cavity Infection	Death	Serious	Died	Not Specified	-	23-OCT-2019	Expedited	Not Specified	Not Specified	Pfizer	Consumer	Not Specified	-	17-OCT-2019	23-OCT-2019	IN	Not Specified	IN-PFIZER INC-2019453048	-	-
16947409	-	Avibactam Sodium\Ceftazidime	Product Used For Unknown Indication	Death	Serious	Died	Male	-	22-OCT-2019	Expedited	Not Specified	Not Specified	Allergan	Healthcare Professional	Not Specified	-	14-OCT-2019	22-OCT-2019	IN	Not Specified	IN-ALLERGAN-1942265US	-	-
16947404	-	Avibactam Sodium\Ceftazidime	Bacteraemia;Klebsiella Infection	Death	Serious	Died	Female	-	22-OCT-2019	Expedited	Not Specified	Not Specified	Allergan	Healthcare Professional	Not Specified	-	14-OCT-2019	22-OCT-2019	IN	Not Specified	IN-ALLERGAN-1942264US	-	-
16944956	-	Tigecycline;Colistin;Avibactam Sodium\Ceftazidime	Necrosis;Pancreatitis	Candida Infection;Death	Serious	Other Outcomes;Died	Not Specified	-	22-OCT-2019	Expedited	Not Specified	Not Specified	Pfizer	Consumer	Not Specified	-	17-OCT-2019	22-OCT-2019	IN	Not Specified	IN-PFIZER INC-2019453043	-	-
16896280	-	Avibactam Sodium\Ceftazidime	Klebsiella Infection;Pathogen Resistance	Off Label Use	Non-Serious	Non-Serious	Male	SEP-2019	22-OCT-2019	Expedited	Not Specified	Not Specified	Allergan	Healthcare Professional	Not Specified	Polymyxin;Meropenem	10-OCT-2019	08-OCT-2019	BR	Not Specified	BR-ALLERGAN-1940722US	-	-
16942973	-	Avibactam Sodium\Ceftazidime	Pneumonia	Death	Serious	Died	Female	-	21-OCT-2019	Expedited	Not Specified	Not Specified	Allergan	Healthcare Professional	Not Specified	-	14-OCT-2019	21-OCT-2019	IN	Not Specified	IN-ALLERGAN-1942253US	-	-
16942972	-	Avibactam Sodium\Ceftazidime	Pneumonia Klebsiella	Death	Serious	Died	Female	-	21-OCT-2019	Expedited	Not Specified	Not Specified	Allergan	Healthcare Professional	Not Specified	-	14-OCT-2019	21-OCT-2019	IN	Not Specified	IN-ALLERGAN-1942263US	-	-
16942959	-	Avibactam Sodium\Ceftazidime	Bacteraemia;Klebsiella Infection	Death	Serious	Died;Other Outcomes	Female	-	21-OCT-2019	Expedited	Not Specified	Not Specified	Allergan	Healthcare Professional	Not Specified	-	14-OCT-2019	21-OCT-2019	IN	Not Specified	IN-ALLERGAN-1942262US	-	-
16693329	Ambisome;Cresemba	Isavuconazonium Sulfate;Amikacin Sulfate;Tigecycline;Avibactam Sodium\Ceftazidime;Amphotericin B;Colistin	Aspergillus Infection;Bacterial Infection;Fungal Infection;Fungal Skin Infection;Mucormycosis	Product Administered To Patient Of Inappropriate Age;Drug Ineffective;Death;Off Label Use	Serious	Died	Male	-	17-OCT-2019	Expedited	14 YR	Not Specified	Pfizer	Healthcare Professional	Not Specified	-	11-OCT-2019	12-AUG-2019	GB	Not Specified	GB-PFIZER INC-2019334375	-	-
16927253	-	Avibactam Sodium\Ceftazidime;Tigecycline	Infection	Hypovolaemic Shock	Serious	Died;Hospitalized	Female	-	16-OCT-2019	Expedited	Not Specified	Not Specified	Allergan	Healthcare Professional	Not Specified	Piperacillin Sodium\Tazobactam Sodium	08-OCT-2019	16-OCT-2019	IT	Not Specified	IT-ALLERGAN-1941350US	-	-
16927248	-	Avibactam Sodium\Ceftazidime	Nosocomial Infection	Encephalopathy;Myoclonus	Serious	Hospitalized	Female	11-SEP-2019	16-OCT-2019	Expedited	Not Specified	80 KG	Allergan	Healthcare Professional	Not Specified	-	08-OCT-2019	16-OCT-2019	FR	Not Specified	FR-ALLERGAN-1941408US	-	-
16905602	-	Avibactam Sodium\Ceftazidime	Pneumonia Klebsiella	Pathogen Resistance	Serious	Other Outcomes	Not Specified	-	10-OCT-2019	Expedited	Not Specified	Not Specified	Allergan	Healthcare Professional	Not Specified	-	02-OCT-2019	10-OCT-2019	IT	Not Specified	IT-ALLERGAN-1940888US	-	-
16903567	-	Tigecycline;Avibactam Sodium\Ceftazidime	Antibiotic Therapy;Infection	Hypovolaemic Shock	Serious	Hospitalized;Died	Female	-	10-OCT-2019	Expedited	85 YR	Not Specified	Pfizer	Healthcare Professional	Not Specified	Piperacillin And Tazobactam	08-OCT-2019	10-OCT-2019	IT	Not Specified	IT-PFIZER INC-2019438366	-	-
16892753	-	Avibactam Sodium\Ceftazidime	Klebsiella Infection;Pneumonia	Haemolytic Anaemia	Serious	Other Outcomes;Life Threatening	Female	-	07-OCT-2019	Expedited	Not Specified	Not Specified	Allergan	Healthcare Professional	Not Specified	-	26-SEP-2019	07-OCT-2019	US	Not Specified	US-ALLERGAN-1940213US	Leuthner KD, Buechler K, Yousif A, Asad S. Drug-Induced Hemolytic Anemia From Ceftazidime/Avibactam, A New Old Antimicrobial: A Case Report. Open Forum Infectious Diseases. 2016;3:S515	-
16892752	-	Avibactam Sodium\Ceftazidime	Abdominal Infection	Off Label Use;Death;Product Use Issue	Serious	Died	Not Specified	-	07-OCT-2019	Expedited	Not Specified	Not Specified	Allergan	Healthcare Professional	Not Specified	Metronidazole	26-SEP-2019	07-OCT-2019	AR	Not Specified	AR-ALLERGAN-1940310US	-	-
16869195	-	Avibactam Sodium\Ceftazidime	Product Used For Unknown Indication	Antibiotic Level Below Therapeutic;Drug Resistance	Serious	Hospitalized	Male	-	30-SEP-2019	Expedited	Not Specified	Not Specified	Allergan	Healthcare Professional	Not Specified	Ciprofloxacin;Gentamicin	19-SEP-2019	30-SEP-2019	US	Not Specified	US-ALLERGAN-1939314US	Hemarajata, P. Ceftazidime/avibactam resistance associated with L169P mutation in the omega loop of KPC-2. Journal of Antimicrobial Chemotherapy. 2019;74:1241-1243	-
16834867	Zosyn;Zerbaxa;Avycaz	Avibactam Sodium\Ceftazidime;Ceftolozane Sulfate\Tazobactam Sodium;Piperacillin Sodium\Tazobactam Sodium	Abdominal Infection	Rash	Non-Serious	Non-Serious	Male	2019	20-SEP-2019	Non-Expedited	Not Specified	Not Specified	Merck	Healthcare Professional	Not Specified	-	18-SEP-2019	20-SEP-2019	US	Not Specified	US-009507513-1909USA007372	-	-
16796682	Zerbaxa;Sivextro	Tedizolid Phosphate;Ceftolozane Sulfate\Tazobactam Sodium;Avibactam Sodium\Ceftazidime;Vancomycin	Peritonitis	Disease Recurrence;Hepatic Failure;Drug Ineffective;Organ Failure;Hypoglycaemia;Renal Haemorrhage;Renal Failure	Serious	Died;Life Threatening;Hospitalized	Male	-	20-SEP-2019	Expedited	Not Specified	Not Specified	Allergan	Healthcare Professional	Not Specified	-	14-SEP-2019	11-SEP-2019	RU	Not Specified	RU-ALLERGAN-1936943US	-	-
16796669	-	Amikacin;Meropenem;Avibactam Sodium\Ceftazidime	Product Used For Unknown Indication	Multiple Organ Dysfunction Syndrome	Serious	Died	Not Specified	-	11-SEP-2019	Expedited	Not Specified	Not Specified	Allergan	Healthcare Professional	Not Specified	-	04-SEP-2019	11-SEP-2019	CL	Not Specified	CL-ALLERGAN-1936941US	-	-
16786010	-	Meropenem;Amikacin;Avibactam Sodium\Ceftazidime	-	Multiple Organ Dysfunction Syndrome	Serious	Died	Not Specified	-	09-SEP-2019	Expedited	Not Specified	Not Specified	Pfizer	Healthcare Professional	Not Specified	-	04-SEP-2019	09-SEP-2019	CL	Not Specified	CL-PFIZER INC-2019387066	-	-
16756744	-	Avibactam Sodium\Ceftazidime	Klebsiella Infection	Drug Ineffective;Flushing	Serious	Died	Not Specified	-	29-AUG-2019	Expedited	Not Specified	Not Specified	Allergan	Healthcare Professional	Not Specified	-	19-AUG-2019	29-AUG-2019	IN	Not Specified	IN-ALLERGAN-1935303US	-	-
16756686	-	Avibactam Sodium\Ceftazidime	Gastrointestinal Motility Disorder;Product Used For Unknown Indication;Urinary Tract Infection	Myoclonus;Toxicity To Various Agents;Tremor	Serious	Other Outcomes;Hospitalized	Male	07-MAY-2019	29-AUG-2019	Expedited	Not Specified	Not Specified	Allergan	Healthcare Professional	Not Specified	Rocaltrol;Fenoterol Hydrobromide\Ipratropium Bromide;Lorazepam;Polyethylene Glycol 3350\Potassium Chloride\Sodium Bicarbonate\Sodium Chloride;Linagliptin;Paroxetine Hydrochloride;Aspirin;Iron Sucrose;Renvela;Umeclidinium Bromide\Vilanterol Trifenatate;Ninlaro;Lasix;Erythropoietin;Seroquel	20-AUG-2019	29-AUG-2019	AT	Not Specified	AT-ALLERGAN-1934879US	-	-
16744316	Micafungin.	Micafungin Sodium;Ciprofloxacin;Avibactam Sodium\Ceftazidime;Posaconazole;Daptomycin;Amoxicillin\Clavulanic Acid;Fluconazole;Vancomycin	Osteomyelitis;Product Used For Unknown Indication	Systemic Candida;Decubitus Ulcer;Cystitis;Febrile Infection;Abscess;Sepsis;Drug Resistance;Candida Infection;Urinary Tract Candidiasis	Serious	Hospitalized;Disabled;Other Outcomes	Not Specified	-	27-AUG-2019	Expedited	Not Specified	Not Specified	Aurobindo	Healthcare Professional	Not Specified	-	12-AUG-2019	27-AUG-2019	US	Not Specified	US-AUROBINDO-AUR-APL-2019-056319	Biagi MJ, Wiederhold NP, Gibas C, Wickes BL, Lozano V, Danziger L, et al.. Development of high-level echinocandin resistance in a patient with recurrent candida auris candidemia secondary to chronic candiduria.. Open Forum Infectious Diseases.. 2019;6(7):262	-
16717177	-	Avibactam Sodium\Ceftazidime	Cardiac Infection	Product Use In Unapproved Indication;Off Label Use	Non-Serious	Non-Serious	Male	-	21-AUG-2019	Expedited	Not Specified	Not Specified	Allergan	Healthcare Professional	Not Specified	Amikacin	13-AUG-2019	19-AUG-2019	BR	Not Specified	BR-ALLERGAN-1933419US	-	-
16721203	-	Ciprofloxacin;Avibactam Sodium\Ceftazidime;Aztreonam	Pseudomonas Infection	Pathogen Resistance	Serious	Hospitalized	Male	10-MAY-2019	20-AUG-2019	Expedited	Not Specified	Not Specified	Allergan	Healthcare Professional	Not Specified	Imipenem	12-AUG-2019	20-AUG-2019	IT	Not Specified	IT-ALLERGAN-1933785US	-	-
16704154	Ambisome;Cresemba	Isavuconazonium Sulfate;Amikacin Sulfate;Tigecycline;Amphotericin B;Colistin;Avibactam Sodium\Ceftazidime	Bacterial Infection;Fungal Infection;Fungal Skin Infection;Product Used For Unknown Indication	Drug Ineffective;Death	Serious	Died	Male	-	14-AUG-2019	Expedited	Not Specified	Not Specified	Allergan	Healthcare Professional	Not Specified	-	06-AUG-2019	14-AUG-2019	GB	Not Specified	GB-ALLERGAN-1933327US	-	-
16704047	-	Avibactam Sodium\Ceftazidime;Vancomycin	Arthritis Infective	Cholestasis	Serious	Hospitalized	Male	24-JAN-2019	14-AUG-2019	Expedited	51 YR	63 KG	Mylan	Healthcare Professional	Not Specified	Kardegic	06-AUG-2019	14-AUG-2019	FR	Not Specified	FR-MYLANLABS-2019M1075207	-	-
16696450	Imovane	Zopiclone;Olanzapine;Avibactam Sodium\Ceftazidime;Mirtazapine	Depression;Emphysematous Cystitis;Insomnia	Somnolence;Encephalopathy;Drug Interaction;Disturbance In Attention;Dysarthria	Serious	Other Outcomes	Male	20-JAN-2019	13-AUG-2019	Expedited	75 YR	85 KG	Mylan	Healthcare Professional	Not Specified	-	06-AUG-2019	13-AUG-2019	FR	Not Specified	FR-MYLANLABS-2019M1074584	-	-
16692640	-	Avibactam Sodium\Ceftazidime	Bacterial Infection	Multiple Organ Dysfunction Syndrome	Serious	Died	Not Specified	-	12-AUG-2019	Expedited	Not Specified	Not Specified	Allergan	Healthcare Professional	Not Specified	Aztreonam	05-AUG-2019	12-AUG-2019	CL	Not Specified	CL-ALLERGAN-1932840US	-	-
15877927	Azactam	Aztreonam;Aztreonam Lysine;Avibactam Sodium\Ceftazidime	Enterobacter Infection;Product Used For Unknown Indication	Pathogen Resistance;Death;Drug Ineffective	Serious	Other Outcomes;Died	Female	-	10-AUG-2019	Expedited	Not Specified	Not Specified	Bristol Myers Squibb	Healthcare Professional	Not Specified	-	02-AUG-2019	28-JAN-2019	GB	Not Specified	GB-BRISTOL-MYERS SQUIBB COMPANY-BMS-2019-006263	-	-
16689411	Cayston	Aztreonam;Ciprofloxacin;Avibactam Sodium\Ceftazidime	Pseudomonas Infection	Pathogen Resistance	Serious	Hospitalized	Male	10-MAY-2019	09-AUG-2019	Expedited	78 YR	Not Specified	Gilead	Healthcare Professional	Not Specified	Imipenem	07-AUG-2019	09-AUG-2019	IT	Not Specified	IT-GILEAD-2019-0422754	-	-
12754829	-	Avibactam Sodium\Ceftazidime	Hypertension;Urinary Tract Infection	Nervous System Disorder	Serious	Other Outcomes	Female	02-SEP-2016	09-AUG-2019	Expedited	Not Specified	Not Specified	Allergan	Healthcare Professional	Not Specified	Butylscopolamine Bromide;Zinc;Calcium;Norvasc;Vitamin C;Acetaminophen	01-AUG-2019	16-SEP-2016	TR	Not Specified	TR-FRI-1000087508	-	-
16684669	-	Avibactam Sodium\Ceftazidime;Aztreonam	Pneumonia;Product Used For Unknown Indication	Partial Seizures;Tachycardia;Dyskinesia;Tachypnoea	Serious	Other Outcomes	Male	25-JUL-2019	08-AUG-2019	Expedited	Not Specified	75 KG	Allergan	Healthcare Professional	Not Specified	-	26-JUL-2019	08-AUG-2019	IN	Not Specified	IN-ALLERGAN-1932005US	-	-
16684573	-	Aztreonam;Avibactam Sodium\Ceftazidime;Ciprofloxacin	Pseudomonas Infection	Pathogen Resistance	Serious	Hospitalized;Other Outcomes	Male	10-MAY-2019	08-AUG-2019	Expedited	78 YR	Not Specified	Bristol Myers Squibb	Healthcare Professional	Not Specified	Imipenem	02-AUG-2019	08-AUG-2019	IT	Not Specified	IT-BRISTOL-MYERS SQUIBB COMPANY-BMS-2019-077411	-	-
16680350	-	Avibactam Sodium\Ceftazidime	Pancreatic Necrosis	Drug Ineffective For Unapproved Indication;Off Label Use	Serious	Died	Not Specified	-	07-AUG-2019	Expedited	Not Specified	Not Specified	Allergan	Healthcare Professional	Not Specified	-	02-AUG-2019	07-AUG-2019	RU	Not Specified	RU-ALLERGAN-1932454US	-	-
14265691	-	Avibactam Sodium\Ceftazidime	Pneumonia Klebsiella	Hepatic Failure;Drug Ineffective;Septic Shock;Renal Failure;Respiratory Failure;Bacteraemia;Multiple Organ Dysfunction Syndrome	Serious	Died;Hospitalized	Male	-	07-AUG-2019	Expedited	Not Specified	102 KG	Allergan	Healthcare Professional	Not Specified	Fosfomycin;Meropenem;Colistin;Gentamicin	25-JUL-2019	08-DEC-2017	IT	Not Specified	IT-ALLERGAN-1768396US	-	-
16670279	-	Avibactam Sodium\Ceftazidime	Product Used For Unknown Indication	Death	Serious	Died	Not Specified	-	05-AUG-2019	Expedited	Not Specified	Not Specified	Allergan	Healthcare Professional	Not Specified	-	29-JUL-2019	05-AUG-2019	IN	Not Specified	IN-ALLERGAN-1931999US	-	-
15154094	-	Aztreonam;Avibactam Sodium\Ceftazidime;Meropenem	Burkholderia Cepacia Complex Infection	Alanine Aminotransferase Increased;Blood Alkaline Phosphatase Increased;Drug Ineffective;Respiratory Failure;Blood Bilirubin Decreased;Product Use In Unapproved Indication;Malnutrition;Gastrointestinal Disorder;Weight Abnormal;Off Label Use;Aspartate Aminotransferase Increased	Serious	Other Outcomes;Died	Female	2018	05-AUG-2019	Expedited	24 YR	37 KG	Pfizer	Healthcare Professional	Not Specified	Calcium Carbonate;Albuterol;Ondansetron;Domperidone;Fentanyl;Zopiclone;Vitamin D;Fluticasone Propionate\Salmeterol Xinafoate;Zoledronic Acid;Streptodornase\Streptokinase;Amitriptyline;Betamethasone;Polyethylene Glycols;Metoclopramide;Acetaminophen;Creon;Pantoprazole;Mirtazapine;Hydromorphone;Dimenhydrinate;Docusate Sodium;Lorazepam	30-JUL-2019	17-JUL-2018	CA	Not Specified	CA-PFIZER INC-2018283851	-	-
16664450	-	Avibactam Sodium\Ceftazidime	Product Used For Unknown Indication	Death	Serious	Died;Other Outcomes	Female	-	02-AUG-2019	Expedited	Not Specified	Not Specified	Allergan	Healthcare Professional	Not Specified	-	27-JUL-2019	02-AUG-2019	IN	Not Specified	IN-ALLERGAN-1931297US	-	-
16659918	Sulfamethoxazole And Trimethoprim;Piperacillin And Tazobactam	Piperacillin Sodium\Tazobactam Sodium;Fidaxomicin;Cefuroxime;Metronidazole;Meropenem;Avibactam Sodium\Ceftazidime;Cilastatin Sodium\Imipenem;Ceftazidime;Sulfamethoxazole\Trimethoprim;Fosfomycin;Vancomycin;Gentamicin;Amoxicillin\Clavulanic Acid	Enterobacter Infection;Escherichia Infection;Pneumonia Klebsiella;Product Used For Unknown Indication;Prophylaxis;Pseudomonas Infection	Hypoxia;Respiratory Failure;Malaise;Diarrhoea;Chest Pain;Chills;Dyspnoea;Clostridium Difficile Infection;Gastroenteritis;Pyrexia;Melaena;Drug Resistance;Sepsis;Septic Shock;Pathogen Resistance	Serious	Died;Other Outcomes;Hospitalized;Life Threatening	Male	18-JUL-2018	02-AUG-2019	Expedited	78 YR	Not Specified	Teva	Healthcare Professional	Not Specified	-	30-JUL-2019	02-AUG-2019	HU	Not Specified	HU-TEVA-2019-HU-1086318	-	-
16561393	Sulfamethoxazole And Trimethoprim	Sulfamethoxazole\Trimethoprim;Ceftazidime;Piperacillin Sodium\Tazobactam Sodium;Fosfomycin;Avibactam Sodium\Ceftazidime;Gentamicin Sulfate;Fidaxomicin;Meropenem;Cilastatin Sodium\Imipenem;Amoxicillin\Clavulanic Acid;Vancomycin;Cefuroxime;Metronidazole	Enterobacter Infection;Escherichia Infection;Pneumonia Klebsiella;Product Used For Unknown Indication;Prophylaxis;Pseudomonas Infection	Drug Resistance;Hypoxia;Clostridium Difficile Infection;Sepsis;Chest Pain;Pathogen Resistance;Chills;Pyrexia;Gastroenteritis;Melaena;Diarrhoea;Septic Shock;Respiratory Failure;Dyspnoea;Malaise	Serious	Life Threatening;Died;Other Outcomes;Hospitalized	Male	18-JUL-2018	02-AUG-2019	Expedited	78 YR	Not Specified	Bausch And Lomb	Healthcare Professional	Not Specified	-	23-JUL-2019	11-JUL-2019	HU	Not Specified	HU-BAUSCH-BL-2019-019320	-	-
16658688	-	Avibactam Sodium\Ceftazidime	Osteitis	Hepatocellular Injury	Serious	Hospitalized	Male	15-JUN-2019	01-AUG-2019	Expedited	Not Specified	91 KG	Allergan	Healthcare Professional	Not Specified	-	22-JUL-2019	01-AUG-2019	FR	Not Specified	FR-ALLERGAN-1930998US	-	-
16537083	Sulfamethoxazole And Trimethoprim;Piperacillin And Tazobactam;Imipenem And Cilastatin	Cilastatin Sodium\Imipenem;Ceftazidime;Piperacillin Sodium\Tazobactam Sodium;Avibactam Sodium\Ceftazidime;Metronidazole;Gentamicin;Vancomycin;Amoxicillin\Clavulanate Potassium;Sulfamethoxazole\Trimethoprim;Cefuroxime;Fosfomycin;Fidaxomicin;Meropenem	Antibiotic Therapy;Antimicrobial Susceptibility Test;Bacterial Infection;Citrobacter Infection;Clostridium Difficile Infection;Enterobacter Infection;Enterobacter Test Positive;Enterococcal Infection;Escherichia Infection;Inflammation;Klebsiella Infection;Pathogen Resistance;Pneumonia Klebsiella;Product Used For Unknown Indication;Prophylaxis;Pseudomonas Infection;Renal Impairment;Sepsis	Product Use In Unapproved Indication;Malaise;Clostridium Difficile Infection;Septic Shock;Drug Resistance;Chest Pain;Respiratory Failure;Hypoxia;Pyrexia;Pathogen Resistance;Sepsis;Gastroenteritis;Chills;Melaena;Dyspnoea;Anaemia;Diarrhoea	Serious	Life Threatening;Other Outcomes;Hospitalized;Died	Male	18-JUL-2018	30-JUL-2019	Expedited	78 YR	Not Specified	Novartis	Healthcare Professional	Not Specified	Methenamine;Ascorbic Acid;Povidone-Iodine	25-JUL-2019	07-JUL-2019	HU	Not Specified	PHHY2019HU153709	-	-
16639413	Tygacil	Tigecycline;Avibactam Sodium\Ceftazidime	Product Used For Unknown Indication	Acute Hepatic Failure	Serious	Other Outcomes	Not Specified	-	26-JUL-2019	Expedited	Not Specified	Not Specified	Allergan	Healthcare Professional	Not Specified	-	17-JUL-2019	26-JUL-2019	GR	Not Specified	GR-ALLERGAN-1930179US	-	-
16631513	-	Avibactam Sodium\Ceftazidime	Skin Infection	Cholestasis	Serious	Other Outcomes	Female	-	25-JUL-2019	Expedited	Not Specified	46 KG	Allergan	Healthcare Professional	Not Specified	-	16-JUL-2019	25-JUL-2019	FR	Not Specified	FR-ALLERGAN-1929988US	-	-
16628018	-	Avibactam Sodium\Ceftazidime	Cholangitis Infective;Hypothyroidism	Encephalopathy;Overdose	Serious	Hospitalized;Other Outcomes	Male	10-APR-2019	24-JUL-2019	Expedited	Not Specified	80 KG	Allergan	Healthcare Professional	Not Specified	Midodrine;Pantoprazole Sodium;Levothyroxine	15-JUL-2019	24-JUL-2019	FR	Not Specified	FR-ALLERGAN-1929901US	-	-
16625791	Piperacillin And Tazobactam;Imipenem And Cilastatin Sodium	Cilastatin Sodium\Imipenem;Ceftazidime;Fosfomycin;Amoxicillin\Clavulanic Acid;Meropenem;Fidaxomicin;Piperacillin Sodium\Tazobactam Sodium;Vancomycin;Metronidazole;Gentamicin;Cefuroxime Sodium;Avibactam Sodium\Ceftazidime;Sulfamethoxazole\Trimethoprim	Enterobacter Infection;Escherichia Infection;Pneumonia Klebsiella;Product Used For Unknown Indication;Prophylaxis;Pseudomonas Infection	Dyspnoea;Drug Resistance;Chest Pain;Melaena;Gastroenteritis;Malaise;Chills;Septic Shock;Hypoxia;Sepsis;Respiratory Failure;Diarrhoea;Pyrexia;Pathogen Resistance;Clostridium Difficile Infection	Serious	Other Outcomes;Died;Hospitalized;Life Threatening	Male	18-JUL-2018	24-JUL-2019	Expedited	78 YR	Not Specified	Glaxosmithkline	Healthcare Professional	Not Specified	-	22-JUL-2019	24-JUL-2019	HU	Not Specified	HU-GLAXOSMITHKLINE-HU2019132335	-	-
16524769	-	Avibactam Sodium\Ceftazidime	Dyspepsia;Klebsiella Bacteraemia;Pain;Pneumonia;Pneumonia Pseudomonal;Thrombosis Prophylaxis	Mean Arterial Pressure Decreased;Hypotension;Drug Hypersensitivity	Serious	Life Threatening	Male	03-JUN-2019	24-JUL-2019	Expedited	Not Specified	72.5 KG	Allergan	Healthcare Professional	Not Specified	Esomeprazole.;Bactrim;Tinzaparin;Gabapentin	18-JUL-2019	02-JUL-2019	DK	Not Specified	DK-ALLERGAN-1926980US	-	-
16171568	Esidrex;Tygacil;Lovenox;Doliprane	Acetaminophen;Mianserin Hydrochloride;Irbesartan;Fluindione;Enoxaparin Sodium;Clindamycin;Spironolactone;Tigecycline;Hydrochlorothiazide;Fluconazole;Avibactam Sodium\Ceftazidime;Pantoprazole Sodium	Atrial Fibrillation;Depression;Hypertension;Pain;Peptic Ulcer;Product Used For Unknown Indication;Sepsis;Thrombosis Prophylaxis	Metabolic Acidosis;Acute Kidney Injury;Shock Haemorrhagic	Serious	Died	Female	26-FEB-2019	19-JUL-2019	Expedited	Not Specified	67 KG	Allergan	Healthcare Professional	Not Specified	-	15-JUL-2019	08-APR-2019	FR	Not Specified	FR-ALLERGAN-1915461US	-	-
16142873	Tygacil;Doliprane;Esidrex;Lovenox	Enoxaparin Sodium;Fluconazole;Mianserin Hydrochloride;Clindamycin;Avibactam Sodium\Ceftazidime;Pantoprazole Sodium;Hydrochlorothiazide;Spironolactone;Acetaminophen;Irbesartan;Tigecycline;Fluindione	Atrial Fibrillation;Depression;Hypertension;Pain;Peptic Ulcer;Product Used For Unknown Indication;Sepsis;Thrombosis Prophylaxis	Metabolic Acidosis;Shock Haemorrhagic;Acute Kidney Injury	Serious	Died	Female	26-FEB-2019	19-JUL-2019	Expedited	Not Specified	67 KG	Allergan	Healthcare Professional	Not Specified	-	15-JUL-2019	01-APR-2019	FR	Not Specified	FR-ALLERGAN-1914081US	-	-
15524809	Imipenem And Cilastatin;Sulfamethoxazole And Trimethoprim;Piperacillin And Tazobactam	Piperacillin Sodium\Tazobactam Sodium;Meropenem;Avibactam Sodium\Ceftazidime;Fosfomycin Tromethamine;Vancomycin;Sulfamethoxazole\Trimethoprim;Cilastatin Sodium\Imipenem;Ceftazidime;Gentamicin;Cefuroxime;Fidaxomicin;Amoxicillin\Clavulanic Acid;Metronidazole	Antibiotic Therapy;Citrobacter Infection;Clostridium Difficile Infection;Enterobacter Infection;Enterobacter Test Positive;Enterococcal Infection;Escherichia Infection;Inflammation;Pneumonia Klebsiella;Prophylaxis;Pseudomonas Infection;Renal Impairment;Sepsis	Respiratory Failure;Anaemia;Dyspnoea;Chest Pain;Clostridium Difficile Infection;Pathogen Resistance;Diarrhoea;Malaise;Drug Resistance;Hypoxia;Melaena;Septic Shock;Sepsis;Chills;Pyrexia;Gastroenteritis	Serious	Life Threatening;Other Outcomes;Died;Hospitalized	Male	18-JUL-2018	18-JUL-2019	Expedited	Not Specified	Not Specified	Allergan	Healthcare Professional	Not Specified	-	10-JUL-2019	19-OCT-2018	HU	Not Specified	HU-ALLERGAN-1849893US	-	-
16587748	-	Metronidazole;Avibactam Sodium\Ceftazidime	Abdominal Sepsis	White Blood Cell Count Increased;Pyrexia	Serious	Hospitalized	Male	-	17-JUL-2019	Expedited	Not Specified	Not Specified	Allergan	Healthcare Professional	Not Specified	-	09-JUL-2019	17-JUL-2019	HU	Not Specified	HU-ALLERGAN-1928975US	-	-
16134479	Lovenox;Doliprane;Tygacil;Esidrex	Hydrochlorothiazide;Mianserin Hydrochloride;Tigecycline;Acetaminophen;Enoxaparin Sodium;Fluconazole;Clindamycin;Irbesartan;Spironolactone;Pantoprazole Sodium;Fluindione;Avibactam Sodium\Ceftazidime	Atrial Fibrillation;Depression;Hypertension;Pain;Peptic Ulcer;Sepsis;Thrombosis Prophylaxis	Metabolic Acidosis;Acute Kidney Injury;Shock Haemorrhagic	Serious	Died	Female	26-FEB-2019	17-JUL-2019	Expedited	79 YR	67 KG	Pfizer	Healthcare Professional	Not Specified	-	15-JUL-2019	29-MAR-2019	FR	Not Specified	FR-PFIZER INC-2019132404	-	-
16447153	-	Avibactam Sodium\Ceftazidime	Bacterial Infection;Product Used For Unknown Indication	Disease Progression	Serious	Hospitalized;Died	Male	-	16-JUL-2019	Expedited	Not Specified	Not Specified	Allergan	Healthcare Professional	Not Specified	Colistin	11-JUL-2019	18-JUN-2019	FI	Not Specified	FI-ALLERGAN-1925264US	-	-
16541183	Sulfamethoxazole And Trimethoprim	Sulfamethoxazole\Trimethoprim;Amoxicillin\Clavulanic Acid;Fosfomycin;Cefuroxime;Fidaxomicin;Cilastatin Sodium\Imipenem;Meropenem;Vancomycin;Ceftazidime;Avibactam Sodium\Ceftazidime;Piperacillin Sodium\Tazobactam Sodium;Metronidazole;Gentamicin	Antibiotic Therapy;Antimicrobial Susceptibility Test;Bacterial Infection;Citrobacter Infection;Clostridium Difficile Infection;Enterobacter Test Positive;Enterococcal Infection;Inflammation;Klebsiella Infection;Prophylaxis;Renal Impairment;Sepsis	Hypoxia;Gastroenteritis;Malaise;Chest Pain;Pathogen Resistance;Dyspnoea;Pyrexia;Septic Shock;Sepsis;Diarrhoea;Respiratory Failure;Clostridium Difficile Infection;Melaena;Drug Resistance;Chills	Serious	Hospitalized;Died;Other Outcomes;Life Threatening	Male	18-JUL-2018	15-JUL-2019	Expedited	78 YR	Not Specified	Pfizer	Healthcare Professional	Not Specified	Methenamine;Povidone-Iodine;Ascorbic Acid	10-JUL-2019	08-JUL-2019	HU	Not Specified	HU-PFIZER INC-2018422705	-	-
16567137	-	Avibactam Sodium\Ceftazidime	Product Used For Unknown Indication	Pathogen Resistance;Bacterial Infection	Serious	Other Outcomes	Not Specified	-	12-JUL-2019	Expedited	Not Specified	Not Specified	Allergan	Healthcare Professional	Not Specified	-	03-JUL-2019	12-JUL-2019	LB	Not Specified	LB-ALLERGAN-1928473US	-	-
16494858	Sulfamethoxazole And Trimethoprim	Sulfamethoxazole\Trimethoprim;Ceftazidime;Metronidazole;Fidaxomicin;Piperacillin Sodium\Tazobactam Sodium;Meropenem;Avibactam Sodium\Ceftazidime;Fosfomycin;Cefuroxime;Vancomycin;Cilastatin Sodium\Imipenem;Amoxicillin\Clavulanic Acid;Gentamicin	Prophylaxis	Respiratory Failure;Pathogen Resistance;Chills;Drug Resistance;Chest Pain;Pyrexia;Melaena;Hypoxia;Malaise;Diarrhoea;Sepsis;Gastroenteritis;Clostridium Difficile Infection;Dyspnoea	Serious	Life Threatening;Died;Hospitalized;Other Outcomes	Male	-	05-JUL-2019	Expedited	78 YR	Not Specified	Pfizer	Healthcare Professional	Not Specified	Methenamine;Povidone-Iodine;Ascorbic Acid	02-JUL-2019	28-JUN-2019	HU	Not Specified	HU-PFIZER INC-2019274571	-	-
16451923	Nplate;Bricanyl;Valacyclovir;Atrovent	Ipratropium Bromide;Phloroglucinol;Cyclosporine;Pantoprazole Sodium;Oxazepam;Valacyclovir Hydrochloride;Terbutaline Sulfate;Hydroxyzine Hydrochloride;Avibactam Sodium\Ceftazidime;Romiplostim;Leucovorin Calcium	Infection;Product Used For Unknown Indication	Encephalopathy	Serious	Died	Female	15-MAY-2019	19-JUN-2019	Expedited	27 YR	109 KG	Teva	Healthcare Professional	Not Specified	-	10-JUN-2019	19-JUN-2019	FR	Not Specified	FR-TEVA-2019-FR-1064028	-	-
16447144	-	Avibactam Sodium\Ceftazidime	Escherichia Bacteraemia	Death	Serious	Died	Not Specified	-	18-JUN-2019	Expedited	Not Specified	Not Specified	Allergan	Healthcare Professional	Not Specified	-	12-JUN-2019	18-JUN-2019	FI	Not Specified	FI-ALLERGAN-1925197US	-	-
16446226	Atrovent;Nplate;Valacyclovir;Bricanyl	Terbutaline Sulfate;Valacyclovir Hydrochloride;Phloroglucinol\1,3,5-Trimethoxybenzene;Hydroxyzine Hydrochloride;Leucovorin Calcium;Romiplostim;Ipratropium Bromide;Cyclosporine;Avibactam Sodium\Ceftazidime;Oxazepam;Pantoprazole Sodium	Infection;Product Used For Unknown Indication	Encephalopathy	Serious	Other Outcomes;Died	Female	15-MAY-2019	18-JUN-2019	Expedited	Not Specified	109 KG	Allergan	Healthcare Professional	Not Specified	-	12-JUN-2019	18-JUN-2019	FR	Not Specified	FR-ALLERGAN-1925180US	-	-
16442945	-	Avibactam Sodium\Ceftazidime	Product Used For Unknown Indication	Drug Hypersensitivity;Therapeutic Product Cross-Reactivity;Rhinitis Allergic	Serious	Other Outcomes	Male	-	17-JUN-2019	Expedited	Not Specified	Not Specified	Allergan	Healthcare Professional	Not Specified	-	12-JUN-2019	17-JUN-2019	US	Not Specified	US-ALLERGAN-1925198US	Foer D. Challenges and safety of beta-lactam desensitization during extracorporeal membrane oxygenation. Annals of Allergy, Asthma and Immunology. 2019;122(6):661-663	-
16423687	Hydroxyzine;Atrovent;Valacyclovir;Nplate;Bricanyl	Terbutaline Sulfate;Avibactam Sodium\Ceftazidime;Oxazepam;Romiplostim;Leucovorin Calcium;Valacyclovir Hydrochloride;Cyclosporine;Ipratropium Bromide;Hydroxyzine Hydrochloride;Phloroglucinol;Pantoprazole	Infection;Product Used For Unknown Indication	Encephalopathy	Serious	Died	Female	15-MAY-2019	13-JUN-2019	Expedited	27 YR	109 KG	Amgen	Healthcare Professional	Not Specified	-	04-JUN-2019	13-JUN-2019	FR	Not Specified	FR-AMGEN-FRASP2019089582	-	-
16402529	Hydroxyzine;Bricanyl;Nplate;Atrovent;Valacyclovir	Avibactam Sodium\Ceftazidime;Valacyclovir Hydrochloride;Pantoprazole Sodium;Oxazepam;Cyclosporine;Ipratropium Bromide;Romiplostim;Terbutaline Sulfate;Hydroxyzine Hydrochloride;Leucovorin Calcium;Phloroglucinol\1,3,5-Trimethoxybenzene	Infection;Product Used For Unknown Indication	Encephalopathy	Serious	Died	Female	15-MAY-2019	07-JUN-2019	Expedited	27 YR	109 KG	Boehringer Ingelheim	Healthcare Professional	Not Specified	-	03-JUN-2019	07-JUN-2019	FR	Not Specified	FR-B.I. PHARMACEUTICALS,INC./RIDGEFIELD-2019-12-001815	-	-
16392998	-	Meropenem;Aztreonam;Avibactam Sodium\Ceftazidime	Burkholderia Cepacia Complex Infection;Product Used For Unknown Indication	Respiratory Failure;Product Use In Unapproved Indication;Blood Bilirubin Decreased;Alanine Aminotransferase Increased;Weight Abnormal;Aspartate Aminotransferase Increased;Gastrointestinal Disorder;Drug Ineffective;Malnutrition;Blood Alkaline Phosphatase Increased	Serious	Other Outcomes;Died	Not Specified	-	05-JUN-2019	Expedited	Not Specified	Not Specified	Aurobindo	Healthcare Professional	Not Specified	Zoledronic Acid;Ondansetron;Pantoprazole;Ergocalciferol;Mirtazapine;Lorazepam;Amitriptyline;Polyethylene Glycol 3350;Hydromorphone;Scopolamine Hydrobromide;Dimenhydrinate;Albuterol;Pregabalin;Betamethasone;Calcium Carbonate;Acetaminophen;Docusate Sodium;Domperidone;Fentanyl;Fluticasone Propionate\Salmeterol Xinafoate;Zopiclone;Metoclopramide;Pancreatin	21-MAY-2019	05-JUN-2019	CA	Not Specified	CA-AUROBINDO-AUR-APL-2019-030819	-	-
16391284	Bricanyl;Atrovent;Hydroxyzine;Nplate;Valacyclovir	Valacyclovir Hydrochloride;Romiplostim;Hydroxyzine Hydrochloride;Terbutaline Sulfate;Ipratropium Bromide;Phloroglucinol\1,3,5-Trimethoxybenzene;Pantoprazole Sodium;Oxazepam;Cyclosporine;Leucovorin Calcium;Avibactam Sodium\Ceftazidime	Infection;Product Used For Unknown Indication	Encephalopathy	Serious	Died	Female	15-MAY-2019	04-JUN-2019	Expedited	27 YR	109 KG	Novartis	Healthcare Professional	Not Specified	-	03-JUN-2019	04-JUN-2019	FR	Not Specified	PHHY2019FR128256	-	-
16372474	Fludarabine	Fludarabine Phosphate;Granulocyte Colony-Stimulating Factor Nos;Teicoplanin;Sulfamethoxazole\Trimethoprim;Avibactam Sodium\Ceftazidime;Cytarabine;Meropenem	Acute Monocytic Leukaemia	Sepsis;Cystitis Klebsiella	Serious	Other Outcomes	Male	-	30-MAY-2019	Expedited	48 YR	Not Specified	Pfizer	Healthcare Professional	Not Specified	-	23-MAY-2019	30-MAY-2019	GB	Not Specified	GB-PFIZER INC-2019224829	-	-
16369197	Fludarabine	Fludarabine Phosphate;Sulfamethoxazole\Trimethoprim;Teicoplanin;Avibactam Sodium\Ceftazidime;Meropenem;Cytarabine;Granulocyte Colony-Stimulating Factor Nos	Acute Monocytic Leukaemia;Acute Myeloid Leukaemia;Product Used For Unknown Indication	Cystitis Klebsiella;Sepsis	Serious	Other Outcomes	Male	17-APR-2019	29-MAY-2019	Expedited	Not Specified	Not Specified	Allergan	Healthcare Professional	Not Specified	-	23-MAY-2019	29-MAY-2019	GB	Not Specified	GB-ALLERGAN-1922589US	-	-
16137269	Esidrex;Lovenox;Tygacil;Doliprane	Acetaminophen;Fluindione;Clindamycin;Irbesartan;Tigecycline;Fluconazole;Mianserin Hydrochloride;Enoxaparin Sodium;Pantoprazole Sodium;Hydrochlorothiazide;Spironolactone;Avibactam Sodium\Ceftazidime	Atrial Fibrillation;Depression;Hypertension;Pain;Peptic Ulcer;Product Used For Unknown Indication;Sepsis;Thrombosis Prophylaxis	Acute Kidney Injury;Metabolic Acidosis;Shock Haemorrhagic	Serious	Other Outcomes;Died	Not Specified	26-FEB-2019	29-MAY-2019	Expedited	Not Specified	Not Specified	Aurobindo	Healthcare Professional	Not Specified	-	14-MAY-2019	30-MAR-2019	FR	Not Specified	FR-AUROBINDO-AUR-APL-2019-015390	-	-
16363288	Targocid	Teicoplanin;Avibactam Sodium\Ceftazidime;Colistin	Product Used For Unknown Indication	Brain Herniation;Brain Oedema	Serious	Died	Male	-	28-MAY-2019	Expedited	Not Specified	Not Specified	Allergan	Healthcare Professional	Not Specified	-	21-MAY-2019	28-MAY-2019	HU	Not Specified	HU-ALLERGAN-1922117US	-	-
16360837	Vfend	Voriconazole;Avibactam Sodium\Ceftazidime;Ribavirin;Meropenem;Vancomycin	Aspergillus Infection;Cholecystitis;Pseudomonas Infection;Respiratory Syncytial Virus Infection;Sepsis	Tonic Convulsion;Coma	Serious	Other Outcomes;Hospitalized	Not Specified	27-FEB-2019	28-MAY-2019	Expedited	Not Specified	Not Specified	Aurobindo	Healthcare Professional	Not Specified	-	13-MAY-2019	28-MAY-2019	FR	Not Specified	FR-AUROBINDO-AUR-APL-2019-028025	-	-
16353034	Vfend	Voriconazole;Vancomycin;Meropenem;Ribavirin;Avibactam Sodium\Ceftazidime	Aspergillus Infection;Cholecystitis;Pseudomonas Infection;Respiratory Syncytial Virus Infection;Sepsis	Coma;Tonic Convulsion	Serious	Hospitalized	Male	27-FEB-2019	28-MAY-2019	Expedited	63 YR	77 KG	Pfizer	Healthcare Professional	Not Specified	-	27-MAY-2019	24-MAY-2019	FR	Not Specified	FR-PFIZER INC-2019217920	-	-
16351556	Vfend	Voriconazole;Ribavirin;Avibactam Sodium\Ceftazidime;Vancomycin;Meropenem	Aspergillus Infection;Cholecystitis;Pseudomonas Infection;Respiratory Syncytial Virus Infection;Sepsis	Coma;Tonic Convulsion	Serious	Hospitalized	Male	27-FEB-2019	24-MAY-2019	Expedited	63 YR	77 KG	Roche	Healthcare Professional	Not Specified	-	17-MAY-2019	24-MAY-2019	FR	Not Specified	FR-ROCHE-2321538	-	-
16334600	-	Avibactam Sodium\Ceftazidime	Pneumonia Klebsiella;Product Used For Unknown Indication	Off Label Use;Blood Creatinine Increased;Seizure;Renal Failure;Product Use Issue	Serious	Other Outcomes	Male	26-APR-2019	20-MAY-2019	Expedited	Not Specified	80 KG	Allergan	Healthcare Professional	Not Specified	Lasix	30-APR-2019	20-MAY-2019	BR	Not Specified	BR-ALLERGAN-1919205US	-	-
16334592	-	Avibactam Sodium\Ceftazidime	Product Used For Unknown Indication	Enterobacter Bacteraemia;Pathogen Resistance	Serious	Other Outcomes	Not Specified	-	20-MAY-2019	Expedited	Not Specified	Not Specified	Allergan	Healthcare Professional	Not Specified	-	13-MAY-2019	20-MAY-2019	MX	Not Specified	MX-ALLERGAN-1920968US	-	-
16334384	Vfend	Voriconazole;Vancomycin;Avibactam Sodium\Ceftazidime;Ribavirin	Aspergillus Infection;Pseudomonas Infection;Respiratory Syncytial Virus Infection;Sepsis	Coma;Tonic Convulsion	Serious	Hospitalized	Male	27-FEB-2019	20-MAY-2019	Expedited	63 YR	77 KG	Sandoz	Healthcare Professional	Not Specified	-	13-MAY-2019	20-MAY-2019	FR	Not Specified	PHHY2019FR111066	-	-
16114649	Lovenox;Doliprane;Tygacil	Tigecycline;Avibactam Sodium\Ceftazidime;Fluconazole;Pantoprazole Sodium;Acetaminophen;Fluindione;Enoxaparin Sodium;Mianserin Hydrochloride;Clindamycin Hydrochloride;Hydrochlorothiazide;Spironolactone;Irbesartan	Atrial Fibrillation;Depression;Hypertension;Pain;Peptic Ulcer;Product Used For Unknown Indication;Sepsis;Thrombosis Prophylaxis	Acute Kidney Injury;Metabolic Acidosis;Shock Haemorrhagic	Serious	Died	Female	26-FEB-2019	20-MAY-2019	Expedited	79 YR	67 KG	Sanofi Aventis	Healthcare Professional	Not Specified	-	17-MAY-2019	25-MAR-2019	FR	Not Specified	FR-SA-2019SA079153	-	-
16327453	-	Avibactam Sodium\Ceftazidime	Pneumonia	Off Label Use;Product Use Issue;Neoplasm Progression	Serious	Died;Other Outcomes	Not Specified	-	17-MAY-2019	Expedited	Not Specified	Not Specified	Allergan	Healthcare Professional	Not Specified	-	13-MAY-2019	17-MAY-2019	RU	Not Specified	RU-ALLERGAN-1920830US	-	-
16230509	-	Avibactam Sodium\Ceftazidime	Bacteraemia;Klebsiella Infection	Platelet Count Decreased;Lower Gastrointestinal Haemorrhage	Serious	Died;Other Outcomes	Female	12-MAR-2019	07-MAY-2019	Expedited	Not Specified	85 KG	Allergan	Healthcare Professional	Not Specified	Linezolid	02-MAY-2019	23-APR-2019	AR	Not Specified	AR-ALLERGAN-1917156US	-	-
16278982	-	Avibactam Sodium\Ceftazidime	Infective Exacerbation Of Bronchiectasis	Wheezing;Malaise;Incorrect Drug Administration Rate;Off Label Use;Dyspnoea;Tachycardia	Serious	Other Outcomes	Female	10-NOV-2018	06-MAY-2019	Expedited	Not Specified	Not Specified	Allergan	Healthcare Professional	Not Specified	-	26-APR-2019	06-MAY-2019	GB	Not Specified	GB-ALLERGAN-1918892US	-	-
16269657	Duphalac	Lactulose;Avibactam Sodium\Ceftazidime	Osteitis;Product Used For Unknown Indication	Product Use In Unapproved Indication;Purpura;Thrombocytopenia;Petechiae	Serious	Hospitalized	Female	21-MAR-2019	03-MAY-2019	Expedited	Not Specified	74 KG	Allergan	Healthcare Professional	Not Specified	Kardegic;Pregabalin;Insulin Nos;Pravastatin Sodium	25-APR-2019	03-MAY-2019	FR	Not Specified	FR-ALLERGAN-1918640US	-	-
16267491	Cotrimoxazole	Sulfamethoxazole\Trimethoprim;Avibactam Sodium\Ceftazidime;Ciprofloxacin	Burkholderia Cepacia Complex Infection	Disease Progression	Serious	Other Outcomes;Died	Male	-	03-MAY-2019	Expedited	30 YR	Not Specified	Ranbaxy	Healthcare Professional	Not Specified	-	19-APR-2019	03-MAY-2019	ES	Not Specified	ES-SUN PHARMACEUTICAL INDUSTRIES LTD-2019RR-206828	Los-Arcos I, Len O, Martin-Gomez MT, Gonzalez-Lopez JJ, Saez-Gimenez B, Deu M, et al. Lung transplantation in two cystic fibrosis patients infected with previously pandrug-resistant Burkholderia cepacia complex treated with ceftazidime-avibactam. Infection. 2019;47(2):289-292	-
16107942	-	Avibactam Sodium\Ceftazidime	Product Used For Unknown Indication	Disease Progression;Multiple Organ Dysfunction Syndrome;Treatment Failure	Serious	Died	Male	28-FEB-2015	30-APR-2019	Expedited	Not Specified	80 KG	Allergan	Healthcare Professional	Not Specified	-	15-MAR-2019	22-MAR-2019	ES	Not Specified	ES-ALLERGAN-1912603US	-	-
16230525	-	Avibactam Sodium\Ceftazidime	Pseudomonas Infection	Pseudomonas Infection;Product Use Issue;Therapeutic Product Effect Incomplete	Serious	Died;Other Outcomes	Male	-	23-APR-2019	Expedited	Not Specified	Not Specified	Allergan	Healthcare Professional	Not Specified	-	18-APR-2019	23-APR-2019	BR	Not Specified	BR-ALLERGAN-1917327US	-	-
16148930	-	Avibactam Sodium\Ceftazidime	Product Used For Unknown Indication	Underdose;Product Label Issue;Therapeutic Product Ineffective;Medication Error;Circumstance Or Information Capable Of Leading To Medication Error	Serious	Life Threatening	Female	20-FEB-2019	17-APR-2019	Expedited	Not Specified	Not Specified	Allergan	Healthcare Professional	Not Specified	-	12-APR-2019	02-APR-2019	CZ	Not Specified	CZ-ALLERGAN-1914372US	-	-
16200414	-	Avibactam Sodium\Ceftazidime	Escherichia Infection	Pathogen Resistance	Serious	Other Outcomes	Not Specified	-	16-APR-2019	Expedited	Not Specified	Not Specified	Allergan	Healthcare Professional	Not Specified	-	09-APR-2019	16-APR-2019	MX	Not Specified	MX-ALLERGAN-1916407US	-	-
16192281	-	Avibactam Sodium\Ceftazidime	Klebsiella Infection	Malaise;Blood Pressure Increased;Paraesthesia;Anxiety	Serious	Hospitalized;Other Outcomes	Female	14-MAR-2019	12-APR-2019	Expedited	Not Specified	Not Specified	Allergan	Healthcare Professional	Not Specified	-	15-MAR-2019	12-APR-2019	BR	Not Specified	BR-ALLERGAN-1912590US	-	-
16063540	-	Avibactam Sodium\Ceftazidime;Colistin;Vancomycin Hydrochloride;Norepinephrine;Meropenem	Evidence Based Treatment	Disease Progression;Septic Shock;Haemodynamic Instability	Serious	Died	Male	-	12-APR-2019	Expedited	68 YR	Not Specified	Pfizer	Healthcare Professional	Not Specified	-	08-APR-2019	12-MAR-2019	GR	Not Specified	GR-PFIZER INC-2019104150	Tziolos, N.. Presentation of Cases and Discussion. Archives of Hellenic Medicine. 2019;36(Suppl 1)	-
16175725	Avycaz	Avibactam Sodium\Ceftazidime	Klebsiella Infection;Product Used For Unknown Indication	Anaphylactic Reaction;Mental Status Changes;Erythema;Blood Pressure Increased	Serious	Life Threatening	Male	14-MAR-2019	09-APR-2019	Expedited	Not Specified	119 KG	Allergan	Healthcare Professional	Not Specified	Anidulafungin;Vasopressin;Epinephrine;Zoloft;Metronidazole;Anticoagulant Citrate Dextrose Solution (Acd) Nos;Esmolol;Insulin Nos;Bactrim;Heparin;Phenylephrine;Nystatin;Methylene Blue;Famotidine;Norepinephrine	26-MAR-2019	09-APR-2019	US	Not Specified	US-ALLERGAN-1913723US	-	-
16164588	-	Avibactam Sodium\Ceftazidime	Product Used For Unknown Indication	Papilloedema	Serious	Hospitalized	Female	-	05-APR-2019	Expedited	Not Specified	Not Specified	Allergan	Healthcare Professional	Not Specified	Chloramphenicol	02-APR-2019	05-APR-2019	CA	Not Specified	US-ALLERGAN-1914851US	-	-
16154406	-	Avibactam Sodium\Ceftazidime	Klebsiella Bacteraemia	Death;Product Use Issue	Serious	Died	Not Specified	24-SEP-2018	03-APR-2019	Expedited	Not Specified	Not Specified	Allergan	Healthcare Professional	Not Specified	Colistin	29-MAR-2019	03-APR-2019	AR	Not Specified	AR-ALLERGAN-1914673US	-	-
16154261	-	Avibactam Sodium\Ceftazidime	Klebsiella Infection	Death;Product Use Issue	Serious	Died	Not Specified	-	03-APR-2019	Expedited	Not Specified	Not Specified	Allergan	Healthcare Professional	Not Specified	-	29-MAR-2019	03-APR-2019	AR	Not Specified	AR-ALLERGAN-1914523US	-	-
15340010	-	Avibactam Sodium\Ceftazidime;Vancomycin	Abdominal Infection;Bacteraemia;Enterococcal Infection;Escherichia Bacteraemia	Anti Factor V Antibody Positive;Prothrombin Time Shortened	Serious	Other Outcomes	Male	08-JUL-2018	03-APR-2019	Expedited	Not Specified	80 KG	Allergan	Healthcare Professional	Not Specified	-	28-MAR-2019	31-AUG-2018	FR	Not Specified	FR-ALLERGAN-1842266US	-	-
16142874	-	Avibactam Sodium\Ceftazidime	Product Used For Unknown Indication	Toxic Epidermal Necrolysis	Serious	Died	Female	-	01-APR-2019	Expedited	Not Specified	Not Specified	Allergan	Healthcare Professional	Not Specified	-	26-MAR-2019	01-APR-2019	SA	Not Specified	SA-ALLERGAN-1914041US	-	-
16132500	-	Avibactam Sodium\Ceftazidime;Vancomycin	Arthritis Infective	Cholestasis	Serious	Hospitalized	Male	24-JAN-2019	29-MAR-2019	Expedited	51 YR	63 KG	Teva	Healthcare Professional	Not Specified	Kardegic	19-MAR-2019	29-MAR-2019	FR	Not Specified	FR-TEVA-2019-FR-1030424	-	-
16131003	-	Vancomycin;Avibactam Sodium\Ceftazidime	Arthritis Infective;Product Used For Unknown Indication	Cholestasis	Serious	Hospitalized	Male	24-JAN-2019	28-MAR-2019	Expedited	Not Specified	63 KG	Allergan	Healthcare Professional	Not Specified	Kardegic	20-MAR-2019	28-MAR-2019	FR	Not Specified	FR-ALLERGAN-1913852US	-	-
16121675	-	Avibactam Sodium\Ceftazidime;Vancomycin	Arthritis Infective	Cholestasis	Serious	Hospitalized	Male	24-JAN-2019	27-MAR-2019	Expedited	51 YR	63 KG	Xellia Pharmaceuticals	Healthcare Professional	Not Specified	Kardegic	15-MAR-2019	27-MAR-2019	FR	Not Specified	FR-AXELLIA-002347	-	-
15376325	-	Avibactam Sodium\Ceftazidime	Klebsiella Infection;Osteomyelitis;Type 2 Diabetes Mellitus	Toxic Encephalopathy;Somnolence;Status Epilepticus;Overdose	Serious	Other Outcomes;Hospitalized	Female	19-JUN-2018	27-MAR-2019	Expedited	Not Specified	82 KG	Allergan	Healthcare Professional	Not Specified	Amlodipine Besylate;Oxazepam;Metformin;Dafalgan;Tahor;Kardegic;Lyrica;Aldactone;Irbesartan;Gentamicin	20-MAR-2019	12-SEP-2018	FR	Not Specified	FR-ALLERGAN-1844324US	-	-
16119942	Imovane	Zopiclone;Avibactam Sodium\Ceftazidime;Olanzapine;Mirtazapine	Depression;Emphysematous Cystitis;Insomnia	Drug Interaction;Disturbance In Attention;Somnolence;Dysarthria;Encephalopathy	Serious	Other Outcomes;Died	Male	20-JAN-2019	26-MAR-2019	Expedited	Not Specified	85 KG	Allergan	Healthcare Professional	Not Specified	-	20-MAR-2019	26-MAR-2019	FR	Not Specified	FR-ALLERGAN-1913440US	-	-
16113257	-	Avibactam Sodium\Ceftazidime	Product Used For Unknown Indication	Toxicity To Various Agents	Serious	Died	Female	-	25-MAR-2019	Expedited	Not Specified	Not Specified	Allergan	Healthcare Professional	Not Specified	-	15-MAR-2019	25-MAR-2019	ES	Not Specified	ES-ALLERGAN-1912606US	-	-
12378851	-	Meropenem;Avibactam Sodium\Ceftazidime	Infection;Klebsiella Infection	Status Epilepticus	Serious	Hospitalized;Other Outcomes	Female	24-AUG-2015	25-MAR-2019	Expedited	Not Specified	Not Specified	Allergan	Healthcare Professional	Not Specified	Amikacin;Tigecycline;Colistin	15-MAR-2019	17-MAY-2016	ES	Not Specified	ES-FRI-1000084122	-	-
16105203	-	Vancomycin;Avibactam Sodium\Ceftazidime	Arthritis Infective;Product Used For Unknown Indication	Cholestasis	Serious	Hospitalized	Male	24-JAN-2019	22-MAR-2019	Expedited	51 YR	63 KG	Sandoz	Healthcare Professional	Not Specified	Kardegic	18-MAR-2019	22-MAR-2019	FR	Not Specified	PHHY2019FR062303	-	-
16097743	Lovenox;Esidrex;Doliprane;Tygacil	Tigecycline;Acetaminophen;Clindamycin;Hydrochlorothiazide;Avibactam Sodium\Ceftazidime;Pantoprazole Sodium;Enoxaparin Sodium;Mianserin Hydrochloride;Fluindione;Irbesartan;Fluconazole;Spironolactone	Atrial Fibrillation;Depression;Hypertension;Pain;Peptic Ulcer;Product Used For Unknown Indication;Sepsis;Thrombosis Prophylaxis	Acute Kidney Injury;Metabolic Acidosis;Shock Haemorrhagic	Serious	Died	Female	26-FEB-2019	20-MAR-2019	Expedited	79 YR	67 KG	Novartis	Healthcare Professional	Not Specified	-	15-MAR-2019	20-MAR-2019	FR	Not Specified	PHHY2019FR062717	-	-
16097642	-	Meropenem;Avibactam Sodium\Ceftazidime	Infection;Klebsiella Infection	Status Epilepticus	Serious	Other Outcomes;Hospitalized	Female	24-AUG-2015	20-MAR-2019	Expedited	75 YR	Not Specified	Pfizer	Healthcare Professional	Not Specified	Amikacin;Colistin	07-APR-2016	20-MAR-2019	ES	Not Specified	ES-PFIZER INC-2016SE38321	-	-
16069192	-	Avibactam Sodium\Ceftazidime	Product Used For Unknown Indication	Pathogen Resistance	Serious	Other Outcomes	Not Specified	-	20-MAR-2019	Expedited	Not Specified	Not Specified	Allergan	Healthcare Professional	Not Specified	-	08-MAR-2019	13-MAR-2019	MX	Not Specified	MX-ALLERGAN-1910823US	-	-
16069200	-	Colistin;Norepinephrine;Meropenem;Avibactam Sodium\Ceftazidime;Vancomycin Hydrochloride	Evidence Based Treatment;Product Used For Unknown Indication	Septic Shock;Haemodynamic Instability;Disease Progression	Serious	Died	Male	-	13-MAR-2019	Expedited	Not Specified	Not Specified	Allergan	Healthcare Professional	Not Specified	-	06-MAR-2019	13-MAR-2019	GR	Not Specified	GR-ALLERGAN-1910865US	Tziolos N. Presentation of Cases and Discussion. Archives of Hellenic Medicine. 2019;36(1)	-
16068360	Azactam	Aztreonam;Avibactam Sodium\Ceftazidime	Acinetobacter Infection	Condition Aggravated;Product Use Issue;Overdose;Drug Ineffective	Serious	Other Outcomes	Male	-	13-MAR-2019	Expedited	Not Specified	200 KG	Allergan	Healthcare Professional	Not Specified	-	05-MAR-2019	13-MAR-2019	AT	Not Specified	AT-ALLERGAN-1910709US	-	-
16056917	Avycaz	Avibactam Sodium\Ceftazidime	Product Used For Unknown Indication	Wrong Technique In Product Usage Process	Non-Serious	Non-Serious	Male	-	11-MAR-2019	Non-Expedited	Not Specified	Not Specified	Allergan	Healthcare Professional	Not Specified	-	21-NOV-2018	11-MAR-2019	US	Not Specified	US-ALLERGAN-1854522US	-	-
16056915	Avycaz	Avibactam Sodium\Ceftazidime	Osteomyelitis	Off Label Use	Non-Serious	Non-Serious	Not Specified	-	11-MAR-2019	Non-Expedited	Not Specified	Not Specified	Allergan	Healthcare Professional	Not Specified	-	27-MAR-2018	11-MAR-2019	US	Not Specified	US-ALLERGAN-1816411US	-	-
16056914	Avycaz	Avibactam Sodium\Ceftazidime	Drug Resistance	Incorrect Product Administration Duration;Off Label Use	Non-Serious	Non-Serious	Female	08-MAR-2018	11-MAR-2019	Non-Expedited	17 YR	40 KG	Allergan	Healthcare Professional	Not Specified	-	12-FEB-2018	11-MAR-2019	US	Not Specified	US-ALLERGAN-1807899US	-	-
16056913	Avycaz	Avibactam Sodium\Ceftazidime	Osteomyelitis	Off Label Use;Therapeutic Response Unexpected	Non-Serious	Non-Serious	Female	-	11-MAR-2019	Non-Expedited	60 YR	Not Specified	Allergan	Healthcare Professional	Not Specified	-	05-APR-2018	11-MAR-2019	US	Not Specified	US-ALLERGAN-1820003US	-	-
16056902	Avycaz	Avibactam Sodium\Ceftazidime	Product Used For Unknown Indication;Urinary Tract Infection	Seizure	Serious	Other Outcomes;Hospitalized	Female	01-JUN-2018	11-MAR-2019	Expedited	49 YR	Not Specified	Allergan	Healthcare Professional	Not Specified	Amikacin;Topamax	06-JUN-2018	11-MAR-2019	US	Not Specified	US-ALLERGAN-1829806US	-	-
16056899	Avycaz	Avibactam Sodium\Ceftazidime	Product Used For Unknown Indication	Circumstance Or Information Capable Of Leading To Medication Error	Non-Serious	Non-Serious	Not Specified	-	11-MAR-2019	Non-Expedited	Not Specified	Not Specified	Allergan	Healthcare Professional	Not Specified	-	04-JUN-2018	11-MAR-2019	US	Not Specified	US-ALLERGAN-1829566US	-	-
16056897	Avycaz	Avibactam Sodium\Ceftazidime	Product Used For Unknown Indication	Product Storage Error	Non-Serious	Non-Serious	Not Specified	-	11-MAR-2019	Non-Expedited	Not Specified	Not Specified	Allergan	Healthcare Professional	Not Specified	-	27-NOV-2018	11-MAR-2019	US	Not Specified	US-ALLERGAN-1855244US	-	-
16056896	Avycaz	Avibactam Sodium\Ceftazidime	Product Used For Unknown Indication	Product Administration Error	Non-Serious	Non-Serious	Not Specified	-	11-MAR-2019	Non-Expedited	Not Specified	Not Specified	Allergan	Healthcare Professional	Not Specified	-	16-OCT-2018	11-MAR-2019	US	Not Specified	US-ALLERGAN-1849424US	-	-
16056895	Avycaz	Avibactam Sodium\Ceftazidime	Infection	Off Label Use	Non-Serious	Non-Serious	Not Specified	-	11-MAR-2019	Non-Expedited	Not Specified	Not Specified	Allergan	Healthcare Professional	Not Specified	-	18-SEP-2018	11-MAR-2019	US	Not Specified	US-ALLERGAN-1846040US	-	-
16056894	Avycaz	Avibactam Sodium\Ceftazidime	Product Used For Unknown Indication	Product Storage Error	Non-Serious	Non-Serious	Not Specified	-	11-MAR-2019	Non-Expedited	Not Specified	Not Specified	Allergan	Healthcare Professional	Not Specified	-	09-APR-2018	11-MAR-2019	US	Not Specified	US-ALLERGAN-1820186US	-	-
16056893	Avycaz	Avibactam Sodium\Ceftazidime	Product Used For Unknown Indication	Incorrect Drug Administration Rate	Non-Serious	Non-Serious	Not Specified	-	11-MAR-2019	Non-Expedited	Not Specified	Not Specified	Allergan	Healthcare Professional	Not Specified	-	06-JUL-2018	11-MAR-2019	US	Not Specified	US-ALLERGAN-1834634US	-	-
16056891	Avycaz	Avibactam Sodium\Ceftazidime	Product Used For Unknown Indication	Product Dispensing Error	Non-Serious	Non-Serious	Not Specified	-	11-MAR-2019	Non-Expedited	Not Specified	Not Specified	Allergan	Healthcare Professional	Not Specified	-	22-JAN-2019	11-MAR-2019	US	Not Specified	US-ALLERGAN-1902981US	-	-
16056890	Avycaz	Avibactam Sodium\Ceftazidime	Bacteraemia	Off Label Use	Non-Serious	Non-Serious	Not Specified	-	11-MAR-2019	Non-Expedited	Not Specified	Not Specified	Allergan	Healthcare Professional	Not Specified	-	17-APR-2018	11-MAR-2019	US	Not Specified	US-ALLERGAN-1821910US	-	-
16056889	Avycaz	Avibactam Sodium\Ceftazidime	Product Used For Unknown Indication	Off Label Use	Non-Serious	Non-Serious	Not Specified	-	11-MAR-2019	Non-Expedited	Not Specified	Not Specified	Allergan	Healthcare Professional	Not Specified	-	27-APR-2018	11-MAR-2019	US	Not Specified	US-ALLERGAN-1823476US	-	-
16056888	Avycaz	Avibactam Sodium\Ceftazidime	Product Used For Unknown Indication	Intentional Product Misuse;Intercepted Product Dispensing Error;Product Contamination Physical	Non-Serious	Non-Serious	Male	-	11-MAR-2019	Non-Expedited	Not Specified	Not Specified	Allergan	Healthcare Professional	Not Specified	-	13-FEB-2019	11-MAR-2019	US	Not Specified	US-ALLERGAN-1906625US	-	-
16056887	Avycaz	Avibactam Sodium\Ceftazidime	Infection	Off Label Use	Non-Serious	Non-Serious	Not Specified	-	11-MAR-2019	Non-Expedited	Not Specified	Not Specified	Allergan	Healthcare Professional	Not Specified	-	04-JUN-2018	11-MAR-2019	US	Not Specified	US-ALLERGAN-1829427US	-	-
16008311	-	Avibactam Sodium\Ceftazidime	Product Used For Unknown Indication	Sepsis;Drug Ineffective	Serious	Died;Other Outcomes	Not Specified	-	05-MAR-2019	Expedited	Not Specified	Not Specified	Allergan	Healthcare Professional	Not Specified	-	21-FEB-2019	26-FEB-2019	IN	Not Specified	IN-ALLERGAN-1907886US	-	-
16031448	-	Avibactam Sodium\Ceftazidime	Product Used For Unknown Indication	Pathogen Resistance	Serious	Other Outcomes	Not Specified	-	04-MAR-2019	Expedited	Not Specified	Not Specified	Allergan	Healthcare Professional	Not Specified	-	01-FEB-2019	04-MAR-2019	BE	Not Specified	BE-ALLERGAN-1908132US	-	-
15855089	Cubicin	Daptomycin;Avibactam Sodium\Ceftazidime;Potassium Chloride	Product Used For Unknown Indication	Dermatitis Exfoliative Generalised	Serious	Other Outcomes	Female	12-DEC-2018	01-MAR-2019	Expedited	71 YR	61 KG	Merck	Healthcare Professional	Not Specified	Pantoprazole;Isentress;Levothyroxine	18-JAN-2019	22-JAN-2019	FR	Not Specified	FR-009507513-1901FRA007076	-	-
16015976	-	Sitagliptin Phosphate;Avibactam Sodium\Ceftazidime;Furosemide	Cardiac Failure;Diabetes Mellitus;Infection	Renal Failure	Serious	Hospitalized	Male	22-MAY-2018	28-FEB-2019	Expedited	83 YR	Not Specified	Accord	Healthcare Professional	Not Specified	-	19-FEB-2019	28-FEB-2019	FR	Not Specified	FR-ACCORD-109730	-	-
15897356	Azactam	Aztreonam;Avibactam Sodium\Ceftazidime;Aztreonam Lysine	Enterobacter Infection;Product Used For Unknown Indication	Drug Ineffective;Death	Serious	Other Outcomes;Died	Female	-	27-FEB-2019	Expedited	Not Specified	Not Specified	Gilead	Healthcare Professional	Not Specified	-	25-FEB-2019	31-JAN-2019	GB	Not Specified	GB-GILEAD-2019-0387761	-	-
15980632	-	Avibactam Sodium\Ceftazidime	Abdominal Infection;Klebsiella Infection;Pseudomonas Infection	Cholestasis;Eosinophilia	Serious	Other Outcomes	Male	-	19-FEB-2019	Expedited	Not Specified	Not Specified	Allergan	Healthcare Professional	Not Specified	-	11-FEB-2019	19-FEB-2019	AR	Not Specified	AR-ALLERGAN-1906709US	-	-
14897726	-	Avibactam Sodium\Ceftazidime	Product Used For Unknown Indication	Cardiac Failure	Serious	Died	Not Specified	-	15-FEB-2019	Expedited	60 YR	Not Specified	Allergan	Healthcare Professional	Not Specified	-	08-FEB-2019	15-MAY-2018	CL	Not Specified	CL-ALLERGAN-1825969US	-	-
15964004	-	Avibactam Sodium\Ceftazidime	Product Used For Unknown Indication	Postoperative Wound Infection;Pseudomonas Test Positive;Pneumonia	Serious	Other Outcomes	Not Specified	-	14-FEB-2019	Expedited	Not Specified	Not Specified	Allergan	Healthcare Professional	Not Specified	-	08-FEB-2019	14-FEB-2019	MX	Not Specified	MX-ALLERGAN-1906388US	-	-
14248958	-	Avibactam Sodium\Ceftazidime	Brain Abscess;Cns Ventriculitis;Product Used For Unknown Indication	Brain Oedema;Ependymoma;Intracranial Pressure Increased	Serious	Died	Male	22-NOV-2017	14-FEB-2019	Expedited	26 YR	Not Specified	Allergan	Healthcare Professional	Not Specified	Phenytoin	08-FEB-2019	04-DEC-2017	CL	Not Specified	CL-ALLERGAN-1768699US	-	-
15953416	-	Avibactam Sodium\Ceftazidime	Product Used For Unknown Indication	Encephalitis	Serious	Other Outcomes	Not Specified	-	12-FEB-2019	Expedited	Not Specified	Not Specified	Allergan	Healthcare Professional	Not Specified	-	04-FEB-2019	12-FEB-2019	ES	Not Specified	ES-ALLERGAN-1905954US	-	-
15543758	-	Avibactam Sodium\Ceftazidime	Abdominal Infection;Fungal Infection	Pathogen Resistance;Intentional Product Use Issue	Serious	Other Outcomes	Not Specified	-	07-FEB-2019	Expedited	Not Specified	Not Specified	Allergan	Healthcare Professional	Not Specified	-	02-FEB-2019	23-OCT-2018	MX	Not Specified	MX-ALLERGAN-1850073US	-	-
15909013	-	Avibactam Sodium\Ceftazidime	Product Used For Unknown Indication	Anaphylactic Shock;Rash;Product Use Issue	Serious	Life Threatening;Other Outcomes	Female	10-JAN-2019	04-FEB-2019	Expedited	92 YR	Not Specified	Allergan	Healthcare Professional	Not Specified	Furosemide;Omeprazole;Ipratropium;Acetaminophen;Trazodone;Lactulose;Enoxaparin;Losartan;Haloperidol	29-JAN-2019	04-FEB-2019	ES	Not Specified	ES-ALLERGAN-1904893US	-	-
15902109	-	Avibactam Sodium\Ceftazidime	Product Used For Unknown Indication	Death	Serious	Died	Male	28-JAN-2019	01-FEB-2019	Expedited	55 YR	Not Specified	Allergan	Healthcare Professional	Not Specified	-	28-JAN-2019	01-FEB-2019	FR	Not Specified	FR-ALLERGAN-1904502US	-	-
15902091	Cubicin	Daptomycin;Potassium Chloride;Avibactam Sodium\Ceftazidime	Product Used For Unknown Indication	Dermatitis Exfoliative Generalised	Serious	Other Outcomes	Female	12-DEC-2018	01-FEB-2019	Expedited	71 YR	61 KG	Allergan	Healthcare Professional	Not Specified	Isentress;Levothyroxine;Pantoprazole	25-JAN-2019	01-FEB-2019	FR	Not Specified	FR-ALLERGAN-1904758US	-	-
15896752	-	Avibactam Sodium\Ceftazidime	Cholangitis	Off Label Use;Hepatocellular Injury;Cholestasis	Serious	Hospitalized	Male	26-NOV-2018	31-JAN-2019	Expedited	65 YR	83 KG	Allergan	Healthcare Professional	Not Specified	-	24-JAN-2019	31-JAN-2019	FR	Not Specified	FR-ALLERGAN-1904433US	-	-
15896277	-	Avibactam Sodium\Ceftazidime	Cystitis Pseudomonal	Fatigue	Serious	Died	Male	-	31-JAN-2019	Expedited	87 YR	Not Specified	Allergan	Healthcare Professional	Not Specified	-	25-JAN-2019	31-JAN-2019	CZ	Not Specified	CZ-ALLERGAN-1904305US	-	-
15889651	-	Avibactam Sodium\Ceftazidime	Bacteraemia	Product Use Issue;Anaemia	Serious	Other Outcomes	Not Specified	19-JAN-2019	30-JAN-2019	Expedited	Not Specified	Not Specified	Allergan	Healthcare Professional	Not Specified	-	22-JAN-2019	30-JAN-2019	AR	Not Specified	AR-ALLERGAN-1904186US	-	-
15889637	Avycaz	Avibactam Sodium\Ceftazidime	Product Used For Unknown Indication	Hepatitis	Serious	Other Outcomes	Female	-	30-JAN-2019	Expedited	Not Specified	Not Specified	Allergan	Healthcare Professional	Not Specified	Unspecified Ingredient	25-JAN-2019	30-JAN-2019	US	Not Specified	US-ALLERGAN-1903916US	-	-
15345136	-	Avibactam Sodium\Ceftazidime;Vancomycin	Abdominal Infection;Bacteraemia;Enterococcal Infection;Escherichia Bacteraemia	Anti Factor V Antibody Positive;Prothrombin Time Shortened	Serious	Other Outcomes	Male	08-JUL-2018	26-JAN-2019	Expedited	59 YR	80 KG	Sandoz	Healthcare Professional	Not Specified	-	21-JAN-2019	03-SEP-2018	FR	Not Specified	PHHY2018FR084719	-	-
15640718	-	Avibactam Sodium\Ceftazidime;Aztreonam Lysine	Infection;Product Used For Unknown Indication	Pathogen Resistance;Drug Ineffective For Unapproved Indication	Serious	Other Outcomes;Died	Male	2018	25-JAN-2019	Expedited	60 YR	Not Specified	Gilead	Healthcare Professional	Not Specified	-	22-JAN-2019	20-NOV-2018	AT	Not Specified	AT-GILEAD-2018-0375312	-	-
15860261	-	Aztreonam;Avibactam Sodium\Ceftazidime	Product Used For Unknown Indication	Drug Ineffective;Death	Serious	Died	Female	-	23-JAN-2019	Expedited	Not Specified	Not Specified	Allergan	Healthcare Professional	Not Specified	-	16-JAN-2019	23-JAN-2019	GB	Not Specified	GB-ALLERGAN-1902957US	-	-
15846472	-	Aztreonam;Avibactam Sodium\Ceftazidime	Product Used For Unknown Indication	Pathogen Resistance;Drug Ineffective For Unapproved Indication	Serious	Other Outcomes;Died	Male	2018	20-JAN-2019	Expedited	60 YR	Not Specified	Bristol Myers Squibb	Healthcare Professional	Not Specified	-	14-NOV-2018	20-JAN-2019	AT	Not Specified	AT-BRISTOL-MYERS SQUIBB COMPANY-BMS-2018-108589	-	-
15843253	Avycaz	Avibactam Sodium\Ceftazidime;Meropenem	Mycobacterium Abscessus Infection;Pneumonia	Transaminases Increased	Non-Serious	Non-Serious	Female	17-DEC-2018	18-JAN-2019	Direct	65 YR	51.3 KG	Fda-Ctu	Not Specified	Not Specified	-	-	18-JAN-2019	US	Not Specified	-	-	Yes
15613674	-	Avibactam Sodium\Ceftazidime;Aztreonam	Product Used For Unknown Indication	Pathogen Resistance;Drug Ineffective	Serious	Other Outcomes;Died	Male	2018	16-JAN-2019	Expedited	60 YR	Not Specified	Allergan	Healthcare Professional	Not Specified	-	11-JAN-2019	13-NOV-2018	AT	Not Specified	AT-ALLERGAN-1853145US	-	-
15813094	Avycaz	Avibactam Sodium\Ceftazidime	Sepsis;Urinary Tract Infection	Hepatic Enzyme Increased;Death;Blood Bilirubin Increased	Serious	Died	Male	-	11-JAN-2019	Expedited	Not Specified	Not Specified	Allergan	Healthcare Professional	Not Specified	-	09-JAN-2019	11-JAN-2019	US	Not Specified	US-ALLERGAN-1901100US	-	-
15688837	-	Avibactam Sodium\Ceftazidime	Enterobacter Infection	Rash;Localised Infection;Erythema;Eosinophilia	Serious	Hospitalized	Female	2018	04-JAN-2019	Expedited	80 YR	Not Specified	Teva	Healthcare Professional	Not Specified	Fluconazole	27-DEC-2018	05-DEC-2018	IL	Not Specified	IL-TEVA-2018-IL-983657	-	-
15617831	-	Avibactam Sodium\Ceftazidime	Enterobacter Infection;Product Used For Unknown Indication	Eosinophilia;Rash;Infection;Erythema;Localised Infection	Serious	Hospitalized;Died	Female	31-OCT-2018	31-DEC-2018	Expedited	80 YR	Not Specified	Allergan	Healthcare Professional	Not Specified	Fluconazole	23-DEC-2018	14-NOV-2018	IL	Not Specified	IL-ALLERGAN-1853388US	-	-
15752337	-	Avibactam Sodium\Ceftazidime;Amikacin Sulfate	Pneumonia Klebsiella	Death	Serious	Died	Not Specified	-	21-DEC-2018	Expedited	Not Specified	Not Specified	Allergan	Healthcare Professional	Not Specified	-	18-DEC-2018	21-DEC-2018	AR	Not Specified	AR-ALLERGAN-1858927US	-	-
15714515	Avycaz	Avibactam Sodium\Ceftazidime;Vancomycin Hydrochloride	Urinary Tract Infection Bacterial	Extravasation;Soft Tissue Necrosis	Serious	Other Outcomes	Male	04-DEC-2018	17-DEC-2018	Expedited	41 YR	Not Specified	Pfizer	Healthcare Professional	Not Specified	Heparin	04-DEC-2018	12-DEC-2018	US	Not Specified	US-PFIZER INC-2018509897	-	-
15700030	Avycaz	Avibactam Sodium\Ceftazidime;Vancomycin	Product Used For Unknown Indication;Urinary Tract Infection Bacterial	Soft Tissue Necrosis;Extravasation	Serious	Other Outcomes	Male	04-DEC-2018	14-DEC-2018	Expedited	41 YR	Not Specified	Allergan	Healthcare Professional	Not Specified	Heparin	04-DEC-2018	07-DEC-2018	US	Not Specified	US-ALLERGAN-1856315US	-	-
15711356	-	Avibactam Sodium\Ceftazidime	Product Used For Unknown Indication	Hepatocellular Injury	Serious	Other Outcomes	Male	-	11-DEC-2018	Expedited	Not Specified	Not Specified	Allergan	Healthcare Professional	Not Specified	-	04-DEC-2018	11-DEC-2018	FR	Not Specified	FR-ALLERGAN-1857168US	-	-
13381561	-	Avibactam Sodium\Ceftazidime	Pneumonia Klebsiella	Drug Resistance;Pneumonia	Serious	Other Outcomes	Male	-	10-DEC-2018	Expedited	73 YR	Not Specified	Allergan	Healthcare Professional	Not Specified	-	27-NOV-2018	29-MAR-2017	US	Not Specified	US-ALLERGAN-1711629US	Nguyen H, Shields RK, Chen L, Cheng S, Chavda KD, Clancya CJ, et al.. Emergence of Ceftazidime-Avibactam Resistance Due to Plasmid-Borne blaKPC-3 Mutations during Treatment of Carbapenem-Resistant Klebsiella pneumoniae Infections. Antimicrobial Agents and Chemotherapy. 2017;61(3)	-
15693729	-	Avibactam Sodium\Ceftazidime;Colistin;Meropenem	Pseudomonas Infection	Drug Ineffective For Unapproved Indication	Serious	Other Outcomes	Male	-	06-DEC-2018	Expedited	69 YR	Not Specified	Aurobindo	Healthcare Professional	Not Specified	-	24-NOV-2018	06-DEC-2018	ES	Not Specified	ES-AUROBINDO-AUR-APL-2018-058927	Rodriguez-Nunez O, Ripa M, Morata L, de la Calle C, Cardozo C, Feher C, et al.. Evaluation of ceftazidime/avibactam for serious infections due to multidrug-resistant and extensively drug-resistant Pseudomonas aeruginosa. J-Global-Antimicrob-Resist 2018. 2018;15:136-139	-
15681510	-	Avibactam Sodium\Ceftazidime	Bacteraemia;Cns Ventriculitis;Product Used For Unknown Indication	Death	Serious	Died	Not Specified	-	03-DEC-2018	Expedited	Not Specified	Not Specified	Allergan	Healthcare Professional	Not Specified	Colistin;Amikacin Sulfate	21-NOV-2018	03-DEC-2018	AR	Not Specified	AR-ALLERGAN-1855144US	-	-
15666232	-	Avibactam Sodium\Ceftazidime	Product Used For Unknown Indication	Death;Inflammation	Serious	Died	Not Specified	26-AUG-2018	28-NOV-2018	Expedited	61 YR	Not Specified	Allergan	Healthcare Professional	Not Specified	-	22-NOV-2018	28-NOV-2018	HU	Not Specified	HU-ALLERGAN-1855147US	-	-
15663305	-	Avibactam Sodium\Ceftazidime;Isoniazid\Rifampin;Acetaminophen;Pyrazinamide	Infection;Pain;Tuberculosis	Neutropenia	Serious	Other Outcomes	Female	02-OCT-2018	28-NOV-2018	Expedited	19 YR	41 KG	Ranbaxy	Healthcare Professional	Not Specified	-	13-NOV-2018	28-NOV-2018	FR	Not Specified	FR-SUN PHARMACEUTICAL INDUSTRIES LTD-2018RR-192034	-	-
15658611	-	Avibactam Sodium\Ceftazidime	Pneumonia Klebsiella	Death	Serious	Died	Female	-	26-NOV-2018	Expedited	Not Specified	Not Specified	Allergan	Healthcare Professional	Not Specified	-	21-NOV-2018	26-NOV-2018	AR	Not Specified	AR-ALLERGAN-1854931US	-	-
15658594	-	Avibactam Sodium\Ceftazidime	Abdominal Infection	Insulin-Like Growth Factor Decreased;Sepsis	Serious	Other Outcomes	Female	-	26-NOV-2018	Expedited	80 YR	Not Specified	Allergan	Healthcare Professional	Not Specified	-	19-NOV-2018	26-NOV-2018	GB	Not Specified	GB-ALLERGAN-1854983US	-	-
15656846	-	Avibactam Sodium\Ceftazidime	Febrile Neutropenia	Off Label Use;Death	Serious	Hospitalized;Died	Female	-	26-NOV-2018	Expedited	Not Specified	Not Specified	Allergan	Healthcare Professional	Not Specified	-	20-NOV-2018	26-NOV-2018	AR	Not Specified	AR-ALLERGAN-1854835US	-	-
15651353	-	Avibactam Sodium\Ceftazidime;Isoniazid\Rifampin;Acetaminophen;Pyrazinamide	Infection;Pain;Tuberculosis	Neutropenia	Serious	Other Outcomes	Female	02-OCT-2018	23-NOV-2018	Expedited	19 YR	41 KG	Allergan	Healthcare Professional	Not Specified	-	16-NOV-2018	23-NOV-2018	FR	Not Specified	FR-ALLERGAN-1854626US	-	-
15636418	-	Pyrazinamide;Acetaminophen;Avibactam Sodium\Ceftazidime;Isoniazid\Rifampin	Infection;Pain;Tuberculosis	Neutropenia	Serious	Other Outcomes	Female	02-OCT-2018	20-NOV-2018	Expedited	19 YR	41 KG	Aurobindo	Healthcare Professional	Not Specified	-	07-NOV-2018	20-NOV-2018	FR	Not Specified	FR-AUROBINDO-AUR-APL-2018-055759	-	-
15628521	-	Avibactam Sodium\Ceftazidime	Product Used For Unknown Indication	Pathogen Resistance	Serious	Other Outcomes	Male	-	16-NOV-2018	Expedited	Not Specified	Not Specified	Allergan	Healthcare Professional	Not Specified	-	09-NOV-2018	16-NOV-2018	MX	Not Specified	MX-ALLERGAN-1853747US	-	-
15622107	-	Avibactam Sodium\Ceftazidime;Isoniazid\Rifampin;Acetaminophen;Pyrazinamide	Infection;Pain;Tuberculosis	Neutropenia	Serious	Other Outcomes	Female	02-OCT-2018	15-NOV-2018	Expedited	19 YR	41 KG	Sanofi Aventis	Healthcare Professional	Not Specified	-	12-NOV-2018	15-NOV-2018	FR	Not Specified	FR-SA-2018SA312040	-	-
15507603	-	Avibactam Sodium\Ceftazidime	Klebsiella Infection	General Physical Health Deterioration	Serious	Died	Female	-	13-NOV-2018	Expedited	72 YR	53 KG	Allergan	Healthcare Professional	Not Specified	-	07-NOV-2018	16-OCT-2018	GB	Not Specified	GB-ALLERGAN-1849297US	-	-
15563574	-	Avibactam Sodium\Ceftazidime	Sepsis	Anuria;Bacterial Disease Carrier;Acute Kidney Injury;Hypertension;Hepatitis Cholestatic;Jaundice;Thrombocytopenia	Serious	Other Outcomes;Hospitalized	Not Specified	-	05-NOV-2018	Expedited	Not Specified	Not Specified	Allergan	Healthcare Professional	Not Specified	-	30-OCT-2018	29-OCT-2018	HU	Not Specified	HU-ALLERGAN-1850828US	-	-
15570171	-	Avibactam Sodium\Ceftazidime	Product Used For Unknown Indication	Pseudomonas Infection	Serious	Died	Female	-	31-OCT-2018	Expedited	30 YR	Not Specified	Allergan	Consumer	Not Specified	-	23-OCT-2018	31-OCT-2018	PL	Not Specified	PL-ALLERGAN-1851076US	-	-
15232012	Colistimethate	Colistimethate Sodium;Avibactam Sodium\Ceftazidime	Pneumonia	Acute Kidney Injury;Encephalopathy;Myoclonus	Serious	Other Outcomes	Male	06-MAR-2017	31-OCT-2018	Expedited	71 YR	Not Specified	Allergan	Healthcare Professional	Not Specified	Doxazosin;Ipratropium;Tacrolimus;Losartan;Omeprazole;Cotrimoxazole;Caspofungin;Tamsulosin;Aspirin;Furosemide;Clopidogrel;Amlodipine;Valganciclovir;Finasteride;Methylprednisolone	26-JUL-2018	02-AUG-2018	ES	Not Specified	ES-ALLERGAN-1837946US	Rodriguez-Nunez O, Ripa M, Morata L, de la Calle C, Cardozo C, Martinez-Martinez JA et al. Evaluation of ceftazidime-avibactam for serious infections due to multidrug and extensive drug resistant pseudomonas aeruginosa. Journal of Global Antimicrobial Resistance. 2018;15:136-139	-
15215195	-	Amikacin;Meropenem;Avibactam Sodium\Ceftazidime;Ceftolozane Sulfate\Tazobactam Sodium	Empyema;Evidence Based Treatment;Pneumonia	Drug Ineffective	Serious	Died	Male	05-JAN-2017	30-OCT-2018	Expedited	51 YR	Not Specified	Pfizer	Healthcare Professional	Not Specified	Norepinephrine;Teicoplanin;Pantoprazole;Fluconazole;Insulin Nos;Somatostatin	22-OCT-2018	30-JUL-2018	ES	Not Specified	ES-PFIZER INC-2018304341	Rodriguez-nunez, O.. EVALUATION OF CEFTAZIDIME-AVIBACTAM FOR SERIOUS INFECTIONS DUE TO MULTIDRUG AND EXTENSIVE DRUG RESISTANT PSEUDOMONAS AERUGINOSA. Journal of Global Antimicrobial Resistance. 2018;10.1093/cid/cix014	-
15227980	Colistimethate	Colistimethate Sodium;Avibactam Sodium\Ceftazidime	Pneumonia;Product Used For Unknown Indication	Drug Ineffective	Serious	Died	Male	13-DEC-2016	25-OCT-2018	Expedited	64 YR	Not Specified	Allergan	Healthcare Professional	Not Specified	Pantoprazole;Isoniazid;Enoxaparin;Ipratropium;Insulin Nos;Colistimethate Sodium;Albuterol;Metoclopramide;Rifampin;Propofol;Calcium Gluconate;Pyrazinamide;Fentanyl;Methylprednisolone	22-OCT-2018	01-AUG-2018	ES	Not Specified	ES-ALLERGAN-1837943US	Rodriguez-Nunez O, Ripa M, Morata L, de la Calle C, Cardozo C, Feher C, Pellice M, Valcarcel A, Puerta-Alcalde P, Marco F, Garcia-Vidal C, del Rio A, Soriano A, Martinez-Martinez JA. Evaluation of ceftazidime-avibactam for serious infections due to multidrug and extensive drug resistant and extensively drug-resistant Pseudomonas aeruginosa. Journal of Global Antimicrobial Resistance. 2018;15:136-…	-
15548208	-	Avibactam Sodium\Ceftazidime	Product Used For Unknown Indication	Pathogen Resistance	Serious	Other Outcomes	Male	-	24-OCT-2018	Expedited	26 YR	Not Specified	Allergan	Healthcare Professional	Not Specified	-	26-JUL-2018	24-OCT-2018	MX	Not Specified	MX-ALLERGAN-1850093US	-	-
15547964	-	Avibactam Sodium\Ceftazidime	Sepsis	Condition Aggravated	Serious	Died	Male	-	24-OCT-2018	Expedited	Not Specified	Not Specified	Allergan	Healthcare Professional	Not Specified	-	19-OCT-2018	24-OCT-2018	MX	Not Specified	MX-ALLERGAN-1850319US	-	-
15538736	-	Avibactam Sodium\Ceftazidime	Product Used For Unknown Indication	Death	Serious	Other Outcomes;Died	Female	-	22-OCT-2018	Expedited	Not Specified	Not Specified	Allergan	Healthcare Professional	Not Specified	-	17-OCT-2018	22-OCT-2018	MX	Not Specified	MX-ALLERGAN-1850062US	-	-
15478703	Tygacil	Tigecycline;Avibactam Sodium\Ceftazidime	-	Death	Serious	Died	Male	-	19-OCT-2018	Expedited	59 YR	Not Specified	Pfizer	Healthcare Professional	Not Specified	-	17-OCT-2018	09-OCT-2018	SA	Not Specified	SA-PFIZER INC-2018406129	-	-
15499740	-	Avibactam Sodium\Ceftazidime	Product Used For Unknown Indication	Pathogen Resistance	Serious	Other Outcomes	Not Specified	-	15-OCT-2018	Expedited	Not Specified	Not Specified	Allergan	Healthcare Professional	Not Specified	-	04-OCT-2018	15-OCT-2018	MX	Not Specified	MX-ALLERGAN-1849023US	-	-
15451963	-	Avibactam Sodium\Ceftazidime	Klebsiella Sepsis	Death	Serious	Died	Female	05-AUG-2018	12-OCT-2018	Expedited	83 YR	50 KG	Allergan	Healthcare Professional	Not Specified	Gentamicin;Meropenem;Atorvastatin;Bisoprolol Fumarate;Levothyroxine;Spironolactone;Aspirin;Omeprazole;Lasix;Folic Acid	08-OCT-2018	01-OCT-2018	IT	Not Specified	IT-ALLERGAN-1846842US	-	-
15093310	-	Avibactam Sodium\Ceftazidime	Klebsiella Infection	Pathogen Resistance;Drug Ineffective	Serious	Died	Male	-	11-OCT-2018	Expedited	61 YR	Not Specified	Allergan	Healthcare Professional	Not Specified	Meropenem	09-AUG-2018	29-JUN-2018	DE	Not Specified	DE-ALLERGAN-1832838US	Katchanov J, Asar L, Klupp E-M, Both A, Rothe C, Maurer F P, et al. Carbapenem-resistant Gram-negative pathogens in a German university medical center: Prevalence, clinical implications and the role of novel beta-lactam/beta-lactamase inhibitor combinations. PLOS ONE. 2018;13(4):e0195757	-
15237968	-	Avibactam Sodium\Ceftazidime	Enterobacter Sepsis;Meningitis Bacterial	Drug Ineffective;Intracranial Pressure Increased;Off Label Use	Serious	Hospitalized;Other Outcomes	Female	-	10-OCT-2018	Expedited	2 YR	Not Specified	Allergan	Healthcare Professional	Not Specified	-	05-OCT-2018	03-AUG-2018	GR	Not Specified	GR-ALLERGAN-1838556US	Volakli E. Successful treatment of a child with persistent bacterial meningitis from Klebsiella Pneumoniae Resistant to Carbapenems. 56th Panhellenic Pediatric Congress, Book of Proceedings. 2018	-
15099548	-	Avibactam Sodium\Ceftazidime	Klebsiella Infection	No Adverse Event	Non-Serious	Non-Serious	Male	-	10-OCT-2018	Expedited	52 YR	Not Specified	Allergan	Healthcare Professional	Not Specified	-	28-SEP-2018	02-JUL-2018	DE	Not Specified	DE-ALLERGAN-1832844US	Katchanov J.. Carbapenem-resistant Gram-negative pathogens in a German university medical center: Prevalence, clinical implications and the role of novel beta-lactam/beta-lactamase inhibitor combinations. PLOS ONE. 2018;13(4):e0195757	-
15480301	-	Avibactam Sodium\Ceftazidime	Antibiotic Therapy	Death	Serious	Died	Male	-	09-OCT-2018	Expedited	18 YR	Not Specified	Allergan	Healthcare Professional	Not Specified	-	03-OCT-2018	09-OCT-2018	MX	Not Specified	MX-ALLERGAN-1848370US	-	-
15099550	-	Avibactam Sodium\Ceftazidime	Klebsiella Infection	No Adverse Event	Non-Serious	Non-Serious	Male	-	09-OCT-2018	Expedited	57 YR	Not Specified	Allergan	Healthcare Professional	Not Specified	-	28-SEP-2018	02-JUL-2018	DE	Not Specified	DE-ALLERGAN-1832849US	Katchanov J.. Carbapenem-resistant Gram-negative pathogens in a German university medical center: Prevalence, clinical implications and the role of novel beta-lactam/beta-lactamase inhibitor combinations. PLOS ONE. 2018;13(4):e0195757	-
15099547	-	Avibactam Sodium\Ceftazidime	Product Used For Unknown Indication	No Adverse Event	Non-Serious	Non-Serious	Male	-	09-OCT-2018	Expedited	45 YR	Not Specified	Allergan	Healthcare Professional	Not Specified	-	28-SEP-2018	02-JUL-2018	DE	Not Specified	DE-ALLERGAN-1832845US	Katchanov J. Carbapenem-resistant Gram-negative pathogens in a German university medical center: Prevalence, clinical implications and the role of novel beta-lactam/beta-lactamase inhibitor combinations. PLOS ONE. 2018;13(4):e0195757	-
15429846	-	Avibactam Sodium\Ceftazidime	Bacteraemia	Death	Serious	Died	Female	-	08-OCT-2018	Expedited	Not Specified	Not Specified	Allergan	Healthcare Professional	Not Specified	-	02-OCT-2018	26-SEP-2018	LB	Not Specified	LB-ALLERGAN-1846333US	-	-
15387136	-	Avibactam Sodium\Ceftazidime	Infection	Product Use Issue;Hypernatraemia	Serious	Other Outcomes	Female	15-JAN-2018	08-OCT-2018	Expedited	3 YR	Not Specified	Allergan	Healthcare Professional	Not Specified	Ranitidine;Metronidazole;Domperidone;Melatonin;Cotrimoxazole;Amikacin;Lansoprazole;Ondansetron;Acyclovir;Penicillin V	28-SEP-2018	14-SEP-2018	GB	Not Specified	GB-ALLERGAN-1844977US	-	-
15387126	-	Avibactam Sodium\Ceftazidime	Lower Respiratory Tract Infection	Hypernatraemia;Product Use Issue;Alanine Aminotransferase Increased	Serious	Other Outcomes	Male	21-JAN-2018	08-OCT-2018	Expedited	6 YR	Not Specified	Allergan	Healthcare Professional	Not Specified	Trihexyphenidyl;Levetiracetam;Baclofen;Folic Acid;Lansoprazole;Midazolam Hydrochloride;Phenobarbital;Diazepam;Clarithromycin;Valproate Sodium;Ipratropium;Gentamicin;Topiramate;Chloral Hydrate	28-SEP-2018	14-SEP-2018	GB	Not Specified	GB-ALLERGAN-1844976US	-	-
15387053	-	Avibactam Sodium\Ceftazidime	Sepsis	Platelet Count Decreased;Hypernatraemia;Product Use Issue	Serious	Other Outcomes	Female	28-MAR-2018	04-OCT-2018	Expedited	16 YR	Not Specified	Allergan	Healthcare Professional	Not Specified	Baclofen;Fentanyl Transdermal System;Ursodiol;Sulfasalazine;Risperidone;Midazolam Hydrochloride;Omeprazole	28-SEP-2018	14-SEP-2018	GB	Not Specified	GB-ALLERGAN-1844974US	-	-
15387135	-	Avibactam Sodium\Ceftazidime	Infection;Klebsiella Infection	Incorrect Product Administration Duration;Hypernatraemia;Alanine Aminotransferase Increased;Product Use Issue	Serious	Other Outcomes	Female	01-JAN-2018	03-OCT-2018	Expedited	16 MTH	Not Specified	Allergan	Healthcare Professional	Not Specified	Amikacin;Ciprofloxacin	28-SEP-2018	14-SEP-2018	GB	Not Specified	GB-ALLERGAN-1844978US	-	-
15387127	-	Avibactam Sodium\Ceftazidime	Product Used For Unknown Indication;Pseudomonas Infection	Off Label Use;Hypernatraemia;Platelet Count Decreased	Serious	Other Outcomes;Died	Female	02-JAN-2018	03-OCT-2018	Expedited	7 YR	Not Specified	Allergan	Healthcare Professional	Not Specified	Beclomethasone Dipropionate;Albuterol;Sodium Bicarbonate;Folic Acid;Azithromycin;Domperidone;Trimethoprim;Omeprazole	28-SEP-2018	14-SEP-2018	GB	Not Specified	GB-ALLERGAN-1844975US	-	-
15451953	-	Furosemide;Avibactam Sodium\Ceftazidime	Multiple Organ Dysfunction Syndrome	Death;Off Label Use	Serious	Died	Female	-	01-OCT-2018	Expedited	Not Specified	Not Specified	Allergan	Healthcare Professional	Not Specified	-	25-SEP-2018	01-OCT-2018	PL	Not Specified	PL-ALLERGAN-1846837US	-	-
15397837	Invanz	Ertapenem Sodium;Meropenem;Avibactam Sodium\Ceftazidime	Infection;Product Used For Unknown Indication	Hepatitis;Condition Aggravated	Serious	Other Outcomes	Male	30-JUL-2018	18-SEP-2018	Expedited	85 YR	77 KG	Allergan	Healthcare Professional	Not Specified	Acetaminophen;Danazol	12-SEP-2018	18-SEP-2018	FR	Not Specified	FR-ALLERGAN-1845303US	-	-
15393863	-	Sitagliptin;Furosemide;Avibactam Sodium\Ceftazidime	Cardiac Failure;Diabetes Mellitus;Infection	Renal Failure	Serious	Hospitalized	Male	22-MAY-2018	17-SEP-2018	Expedited	83 YR	Not Specified	Allergan	Healthcare Professional	Not Specified	-	11-SEP-2018	17-SEP-2018	FR	Not Specified	FR-ALLERGAN-1845188US	-	-
15371680	-	Avibactam Sodium\Ceftazidime;Furosemide;Sitagliptin	Cardiac Failure;Diabetes Mellitus;Infection	Renal Failure	Serious	Hospitalized	Male	22-MAY-2018	11-SEP-2018	Expedited	83 YR	Not Specified	Teva	Healthcare Professional	Not Specified	-	10-SEP-2018	11-SEP-2018	FR	Not Specified	FR-TEVA-2018-FR-953500	-	-
15339117	-	Avibactam Sodium\Ceftazidime	Product Used For Unknown Indication	Death	Serious	Died	Not Specified	-	31-AUG-2018	Expedited	Not Specified	Not Specified	Allergan	Healthcare Professional	Not Specified	-	26-AUG-2018	31-AUG-2018	IN	Not Specified	IN-ALLERGAN-1842214US	-	-
15314824	Zerbaxa	Ceftolozane Sulfate\Tazobactam Sodium;Avibactam Sodium\Ceftazidime;Colistin	-	Renal Tubular Acidosis;Minimum Inhibitory Concentration Increased;Critical Illness	Serious	Other Outcomes	Female	-	24-AUG-2018	Expedited	Not Specified	Not Specified	Merck	Healthcare Professional	Not Specified	-	17-AUG-2018	24-AUG-2018	GB	Not Specified	GB-009507513-1808GBR008478	-	-
15298400	-	Enoxaparin Sodium;Avibactam Sodium\Ceftazidime	Product Used For Unknown Indication;Respiratory Tract Infection	Rectal Haemorrhage	Serious	Other Outcomes	Not Specified	16-JUL-2018	20-AUG-2018	Expedited	61 YR	Not Specified	Allergan	Healthcare Professional	Not Specified	Pregabalin;Atorvastatin;Omeprazole;Carvedilol	13-AUG-2018	20-AUG-2018	ES	Not Specified	ES-ALLERGAN-1840581US	-	-
15131747	-	Avibactam Sodium\Ceftazidime	Pseudomonas Infection	Condition Aggravated;Pathogen Resistance	Serious	Other Outcomes	Not Specified	-	20-AUG-2018	Expedited	29 YR	Not Specified	Allergan	Healthcare Professional	Not Specified	-	13-AUG-2018	11-JUL-2018	BE	Not Specified	BE-ALLERGAN-1834894US	-	-
15083058	-	Ceftazidime;Avibactam Sodium\Ceftazidime	Peritonitis;Pneumonia	Drug Ineffective	Serious	Died	Female	-	20-AUG-2018	Expedited	Not Specified	Not Specified	Allergan	Healthcare Professional	Not Specified	-	09-AUG-2018	28-JUN-2018	DE	Not Specified	DE-ALLERGAN-1832494US	Both A. Emergence of ceftazidime/avibactam non-susceptibility in an MDR Klebsiella pneumoniae isolate. Journal of Antimicrobial Chemotherapy. 2017;72(9):2483-2488	-
15277148	-	Posaconazole;Avibactam Sodium\Ceftazidime	Antifungal Prophylaxis;Product Used For Unknown Indication;Pseudomonas Infection	Blood Albumin Decreased;Liver Function Test Increased;Ascites	Serious	Other Outcomes;Life Threatening	Male	09-JUN-2018	14-AUG-2018	Expedited	39 YR	79 KG	Allergan	Healthcare Professional	Not Specified	Cytarabine;Granulocyte Colony-Stimulating Factor Nos;Teicoplanin;Cotrimoxazole;Ciprofloxacin;Meropenem;Morphine;Acyclovir;Fludarabine Phosphate;Lenograstim;Idarubicin;Ondansetron	09-AUG-2018	14-AUG-2018	GB	Not Specified	GB-ALLERGAN-1839702US	-	-
15306715	Avycaz	Avibactam Sodium\Ceftazidime	Klebsiella Infection	General Physical Health Deterioration;Hypotension;Toxic Epidermal Necrolysis;Lactic Acidosis;Acute Kidney Injury	Serious	Life Threatening	Female	08-AUG-2018	10-AUG-2018	Direct	63 YR	55.3 KG	Fda-Ctu	Healthcare Professional	Health Professional	Pamidronate;Vancomycin	-	10-AUG-2018	US	Not Specified	-	-	-
15264856	-	Posaconazole;Avibactam Sodium\Ceftazidime	Acute Myeloid Leukaemia;Antifungal Prophylaxis;Pseudomonas Infection	Liver Function Test Increased;Blood Albumin Decreased;Ascites	Serious	Life Threatening	Male	09-JUN-2018	10-AUG-2018	Expedited	39 YR	79 KG	Merck	Healthcare Professional	Not Specified	Teicoplanin;Meropenem;Fludarabine Phosphate;Lenograstim;Cytarabine;Ciprofloxacin;Idarubicin Hydrochloride;Ondansetron;Acyclovir;Sulfamethoxazole\Trimethoprim;Morphine;Filgrastim	06-AUG-2018	10-AUG-2018	GB	Not Specified	GB-009507513-1808GBR002434	-	-
15261583	-	Avibactam Sodium\Ceftazidime	Depression;Immunosuppression;Opportunistic Infection Prophylaxis;Prophylaxis Against Gastrointestinal Ulcer;Urinary Tract Infection	Lipase Increased	Serious	Other Outcomes	Male	28-JUN-2018	09-AUG-2018	Expedited	30 YR	60 KG	Allergan	Healthcare Professional	Not Specified	Cyclosporine;Fluoxetine Hydrochloride;Mirtazapine;Pantoprazole Sodium;Prednisolone;Magnesium;Valcyte;Aspirin;Sulfamethoxazole\Trimethoprim	02-AUG-2018	09-AUG-2018	DE	Not Specified	DE-ALLERGAN-1839345US	-	-
15223291	-	Avibactam Sodium\Ceftazidime	Klebsiella Infection;Product Used For Unknown Indication;Urinary Tract Infection	Incorrect Dose Administered;Sudden Death;Cardiac Disorder	Serious	Other Outcomes;Died	Male	23-FEB-2018	09-AUG-2018	Expedited	53 YR	Not Specified	Allergan	Healthcare Professional	Not Specified	Lyrica;Neurobion;Seropram (Citalopram Hydrobromide);Zemplar;Dutasteride\Tamsulosin;Levocetirizine;Cinacalcet Hydrochloride;Losec;Sintrom;Titralac;Renvela;Aranesp;Metoprolol	03-AUG-2018	31-JUL-2018	GR	Not Specified	GR-ALLERGAN-1837689US	-	-
15257530	-	Avibactam Sodium\Ceftazidime	Product Used For Unknown Indication	Pathogen Resistance	Serious	Other Outcomes	Not Specified	-	08-AUG-2018	Expedited	Not Specified	Not Specified	Allergan	Healthcare Professional	Not Specified	-	01-AUG-2018	08-AUG-2018	GB	Not Specified	GB-ALLERGAN-1839188US	-	-
15256821	-	Avibactam Sodium\Ceftazidime	Product Used For Unknown Indication	Tubulointerstitial Nephritis	Serious	Hospitalized	Not Specified	2018	08-AUG-2018	Expedited	Not Specified	Not Specified	Allergan	Healthcare Professional	Not Specified	-	01-AUG-2018	08-AUG-2018	AT	Not Specified	AT-ALLERGAN-1839184US	-	-
15197242	Piperacillin And Tazobactam	Piperacillin Sodium\Tazobactam Sodium;Levofloxacin;Vancomycin Hydrochloride;Avibactam Sodium\Ceftazidime;Meropenem	Pneumonia;Pneumonia Acinetobacter	Pathogen Resistance;Drug Ineffective	Serious	Died	Male	-	25-JUL-2018	Expedited	72 YR	Not Specified	Allergan	Healthcare Professional	Not Specified	Amiodarone	19-JUL-2018	25-JUL-2018	US	Not Specified	US-ALLERGAN-1836677US	Elahee M, Talat A, Khalid M, Shah M, Bailey RS. Pneumonia Due to Pan-Resistant Acinetobactor Baumannii #8232. American Journal of Respiratory and Critical Care Medicine. 2018;197:A5311	-
15197217	-	Avibactam Sodium\Ceftazidime	Pneumonia Klebsiella;Product Used For Unknown Indication	Hepatitis;Off Label Use	Serious	Other Outcomes	Male	JUL-2018	25-JUL-2018	Expedited	4 YR	Not Specified	Allergan	Healthcare Professional	Not Specified	Meropenem;Tygacil	19-JUL-2018	25-JUL-2018	RU	Not Specified	RU-ALLERGAN-1836646US	-	-
15189758	-	Meropenem;Avibactam Sodium\Ceftazidime;Piperacillin Sodium\Tazobactam Sodium;Vancomycin Hydrochloride;Levofloxacin	Atrial Fibrillation;Pneumonia;Pneumonia Acinetobacter	Drug Ineffective;Pathogen Resistance	Serious	Died	Male	-	24-JUL-2018	Expedited	72 YR	Not Specified	Pfizer	Healthcare Professional	Not Specified	Amiodarone	19-JUL-2018	24-JUL-2018	US	Not Specified	US-PFIZER INC-2018294154	Elahee, M.. Pneumonia due to pan-resistant acinetobactor Baumannii8232. American Journal of Respiratory and Critical Care Medicine. 2018;197	-
15187679	-	Avibactam Sodium\Ceftazidime;Gentamicin;Colistin;Meropenem	Postoperative Care;Product Used For Unknown Indication;Pyrexia	Leukopenia;Hypotension;Pyrexia;Drug Resistance;Klebsiella Sepsis;Klebsiella Infection	Serious	Other Outcomes	Male	-	24-JUL-2018	Expedited	Not Specified	Not Specified	Aurobindo	Healthcare Professional	Not Specified	-	09-JUL-2018	24-JUL-2018	IT	Not Specified	IT-AUROBINDO-AUR-APL-2018-035924	Gaibani p, Campoli c, lewis R E, Volpe S L, Scaltriti E, Giannella M et al.. In vivo evolution of resistant subpopulations of KPC-producing Klebsiella pneumoniae during ceftazidime/avibactam treatment. Antimicrobial Chemotherapy. 2018;73:1525-29	-
13906719	-	Avibactam Sodium\Ceftazidime	Product Used For Unknown Indication	Product Use Issue;Pathogen Resistance	Serious	Other Outcomes	Not Specified	-	23-JUL-2018	Expedited	Not Specified	Not Specified	Allergan	Healthcare Professional	Not Specified	-	17-JUL-2018	25-AUG-2017	GB	Not Specified	GB-ALLERGAN-1747082US	-	-
15159929	Micafungin.	Micafungin Sodium;Erythromycin;Tobramycin;Meropenem;Acyclovir;Amikacin Sulfate;Avibactam Sodium\Ceftazidime;Colistin;Fosfomycin;Aztreonam	Product Used For Unknown Indication;Sedation;Sepsis	Drug Ineffective	Serious	Died	Male	-	18-JUL-2018	Expedited	30 YR	89 KG	Allergan	Healthcare Professional	Not Specified	Ketamine;Midazolam Hydrochloride;Alfentanil;Hydrocortisone	12-JUL-2018	18-JUL-2018	GB	Not Specified	GB-ALLERGAN-1835664US	Szentgyorgyi L. Extracorporeal membrane oxygenation in severe respiratory failure resulting from burns and smoke inhalation injury. Burns. 2018;44(5):1091-1099	-
15154006	Micafungin.	Micafungin Sodium;Colistin;Amikacin Sulfate;Tobramycin;Aztreonam;Avibactam Sodium\Ceftazidime;Acyclovir;Fosfomycin;Erythromycin;Meropenem	Sepsis	Blood Albumin Decreased;Blood Bilirubin Increased;Haematocrit Decreased;Haemoglobin Decreased;Renal Replacement Therapy;Multiple Organ Dysfunction Syndrome;Drug Ineffective;C-Reactive Protein Increased;White Blood Cell Count Increased;Blood Urea Increased;Sepsis;Platelet Count Decreased	Serious	Died	Male	-	17-JUL-2018	Expedited	30 YR	Not Specified	Pfizer	Healthcare Professional	Not Specified	-	12-JUL-2018	17-JUL-2018	GB	Not Specified	GB-PFIZER INC-2018284678	Szentgyorgyi, L.. Extracorporeal membrane oxygenation in severe respiratory failure resulting from burns and smoke inhalation injury. Burns. 2018;44 (5):1091-1099	-
15135073	-	Aztreonam;Avibactam Sodium\Ceftazidime;Meropenem	Burkholderia Cepacia Complex Infection;Product Used For Unknown Indication	Blood Bilirubin Decreased;Weight Abnormal;Malnutrition;Respiratory Failure;Gastrointestinal Disorder;Alanine Aminotransferase Increased;Drug Ineffective;Aspartate Aminotransferase Increased;Blood Alkaline Phosphatase Increased;Off Label Use	Serious	Died	Female	2018	13-JUL-2018	Expedited	24 YR	37 KG	Allergan	Healthcare Professional	Not Specified	Polyethylene Glycols;Calcium Carbonate;Amitriptyline;Docusate Sodium;Domperidone;Metoclopramide;Dimenhydrinate;Zopiclone;Hydromorphone;Zoledronic Acid;Acetaminophen;Ondansetron;Fentanyl;Creon;Pantoprazole;Streptodornase\Streptokinase;Mirtazapine;Fluticasone Propionate\Salmeterol Xinafoate;Betamethasone;Lorazepam;Vitamin D2;Albuterol	10-JUL-2018	12-JUL-2018	CA	Not Specified	CA-ALLERGAN-1834687US	-	-
15099553	-	Avibactam Sodium\Ceftazidime	Klebsiella Infection	Drug Resistance	Serious	Died	Male	-	05-JUL-2018	Expedited	56 YR	Not Specified	Allergan	Healthcare Professional	Not Specified	-	29-JUN-2018	02-JUL-2018	DE	Not Specified	DE-ALLERGAN-1832850US	Katchanov J.. Carbapenem-resistant Gram-negative pathogens in a German university medical center: Prevalence, clinical implications and the role of novel beta-lactam/beta-lactamase inhibitor combinations. PLOS ONE. 2018;13(4):e0195757	-
15104864	-	Avibactam Sodium\Ceftazidime	Pneumonia	Electroencephalogram Abnormal;Seizure	Serious	Life Threatening	Male	15-MAY-2018	03-JUL-2018	Expedited	52 YR	70 KG	Allergan	Healthcare Professional	Not Specified	-	28-JUN-2018	03-JUL-2018	DE	Not Specified	DE-ALLERGAN-1833313US	-	-
15098328	-	Avibactam Sodium\Ceftazidime	Product Used For Unknown Indication	Lower Respiratory Tract Infection;Death	Serious	Other Outcomes;Died	Not Specified	-	02-JUL-2018	Expedited	Not Specified	Not Specified	Allergan	Healthcare Professional	Not Specified	-	27-JUN-2018	02-JUL-2018	GB	Not Specified	GB-ALLERGAN-1832980US	-	-
15097263	-	Avibactam;Ceftazidime	Klebsiella Infection;Product Used For Unknown Indication	Transaminases Increased	Serious	Other Outcomes	Male	05-NOV-2017	02-JUL-2018	Expedited	45 YR	45 KG	Teligent	Healthcare Professional	Not Specified	Ciprofloxacin;Colistin Sulfate	22-JUN-2018	02-JUL-2018	IT	Not Specified	IT-TELIGENT, INC-IGIL20180354	-	-
15079953	-	Avibactam Sodium\Ceftazidime	Product Used For Unknown Indication	Death	Serious	Other Outcomes;Died	Male	-	27-JUN-2018	Expedited	62 YR	Not Specified	Allergan	Healthcare Professional	Not Specified	Ambisome;Digoxin;Herbals\Sennosides;Acetaminophen;Tigecycline;Bisoprolol;Colistin;Valacyclovir Hydrochloride;Furosemide;Ursodiol;Metronidazole;Chlorhexidine Gluconate;Norepinephrine;Pegfilgrastim;Lansoprazole;Hypromelloses	21-JUN-2018	27-JUN-2018	GB	Not Specified	GB-ALLERGAN-1832417US	-	-
15038154	-	Avibactam Sodium\Ceftazidime	Klebsiella Infection;Product Used For Unknown Indication	Drug Resistance	Serious	Died	Male	-	22-JUN-2018	Expedited	Not Specified	Not Specified	Allergan	Healthcare Professional	Not Specified	Gentamicin	21-JUN-2018	20-JUN-2018	IT	Not Specified	IT-ALLERGAN-1831595US	Gaibani P.. In vivo evolution of resistant subpopulations of KPC-producing Klebsiella pneumoniae during ceftazidime/avibactam treatment. Journal of Antimicrobial Chemotherapy. 2018;73(6):1525-1529	-
15046040	-	Avibactam Sodium\Ceftazidime	Product Used For Unknown Indication	Escherichia Urinary Tract Infection;Escherichia Test Positive;Pathogen Resistance;Escherichia Bacteraemia	Serious	Other Outcomes	Not Specified	-	21-JUN-2018	Expedited	Not Specified	Not Specified	Allergan	Healthcare Professional	Not Specified	-	07-JUN-2018	21-JUN-2018	LB	Not Specified	LB-ALLERGAN-1830984US	-	-
14920848	-	Meropenem;Avibactam Sodium\Ceftazidime;Amikacin Sulfate	Neutropenic Sepsis	Death	Serious	Died	Male	-	21-MAY-2018	Expedited	Not Specified	Not Specified	Allergan	Healthcare Professional	Not Specified	-	15-MAY-2018	21-MAY-2018	GB	Not Specified	GB-ALLERGAN-1827044US	-	-
14608077	Avycaz	Avibactam Sodium\Ceftazidime	Stenotrophomonas Infection	Off Label Use;Death	Serious	Died	Male	26-FEB-2018	21-MAY-2018	Expedited	62 YR	Not Specified	Allergan	Healthcare Professional	Not Specified	-	10-APR-2018	07-MAR-2018	US	Not Specified	US-ALLERGAN-1812010US	-	-
13722260	-	Avibactam Sodium\Ceftazidime	Pneumococcal Infection	Death	Serious	Died	Male	-	21-MAY-2018	Expedited	Not Specified	Not Specified	Allergan	Healthcare Professional	Not Specified	-	11-MAY-2018	06-JUL-2017	SG	Not Specified	SG-ALLERGAN-1727888US	-	-
13618523	Avycaz	Avibactam Sodium\Ceftazidime	Pseudomonas Infection	Death;Acute Kidney Injury;Seizure;Encephalopathy	Serious	Died;Hospitalized	Female	28-FEB-2017	21-MAY-2018	Expedited	62 YR	Not Specified	Allergan	Healthcare Professional	Not Specified	-	29-MAR-2017	06-JUN-2017	US	Not Specified	US-ALLERGAN-1709759US	-	-
14913833	-	Amikacin Sulfate;Meropenem;Avibactam Sodium\Ceftazidime	Neutropenic Sepsis	Death	Serious	Died	Male	-	18-MAY-2018	Expedited	Not Specified	Not Specified	Pfizer	Healthcare Professional	Not Specified	-	15-MAY-2018	18-MAY-2018	GB	Not Specified	GB-PFIZER INC-2018200067	-	-
14543489	-	Avibactam Sodium\Ceftazidime	Product Used For Unknown Indication	Respiratory Arrest;Chronic Obstructive Pulmonary Disease;Pneumonia	Serious	Died	Not Specified	-	26-APR-2018	Expedited	Not Specified	Not Specified	Allergan	Healthcare Professional	Not Specified	-	20-APR-2018	16-FEB-2018	DE	Not Specified	DE-ALLERGAN-1809007US	-	-
14790181	-	Avibactam Sodium\Ceftazidime;Tigecycline;Meropenem;Polymyxin B	Klebsiella Infection	Nephropathy Toxic;Drug Resistance	Serious	Other Outcomes;Hospitalized	Male	-	23-APR-2018	Expedited	Not Specified	Not Specified	Aurobindo	Healthcare Professional	Not Specified	-	09-APR-2018	23-APR-2018	US	Not Specified	US-AUROBINDO-AUR-APL-2018-020185	Giddins MJ, Macesic N, Annavajhala MK, Stump S, Khan S, Mcconville TH et al. Successive emergence of ceftazidime-avibactam resistance through distinct genomic adaptations in blaKPC-2-harboring klebsiella pneumoniae sequence type 307 isolates. Antimicrobial Agents and Chemotherapy. 2018;62:101- 17	-
14759031	-	Avibactam Sodium\Ceftazidime	Pneumonia	Premature Baby;Maternal Exposure During Pregnancy	Serious	Other Outcomes	Female	15-MAR-2018	23-APR-2018	Expedited	32 YR	Not Specified	Allergan	Healthcare Professional	Not Specified	-	13-APR-2018	13-APR-2018	RU	Not Specified	RU-ALLERGAN-1820377US	-	-
14735562	-	Avibactam Sodium\Ceftazidime;Meropenem;Polymyxin B	Evidence Based Treatment;Klebsiella Infection	Klebsiella Test Positive;Nephropathy Toxic;Gene Mutation;Pathogen Resistance;Continuous Haemodiafiltration	Serious	Other Outcomes;Hospitalized	Male	-	09-APR-2018	Expedited	5 DEC	Not Specified	Mylan	Healthcare Professional	Not Specified	Tigecycline	27-MAR-2018	09-APR-2018	US	Not Specified	US-MYLANLABS-2018M1022069	Giddins MJ, Macesic N, Annavajhala MK, Stump S, Khan S, McConville TH, et al. Successive emergence of ceftazidime-avibactam resistance through distinct genomic adaptations in blaKPC-2-harboring klebsiella pneumoniae sequence type 307 isolates. Antimicrob-Agents-Chemother 2018;62(3):e02101-17.	-
14675699	-	Avibactam Sodium\Ceftazidime	Product Used For Unknown Indication	Death	Serious	Died	Female	-	02-APR-2018	Expedited	Not Specified	Not Specified	Allergan	Healthcare Professional	Not Specified	-	26-MAR-2018	23-MAR-2018	PL	Not Specified	PL-ALLERGAN-1815691US	-	-
14643987	-	Avibactam Sodium\Ceftazidime	Product Used For Unknown Indication	Hepatic Function Abnormal;Cholestasis	Serious	Other Outcomes	Not Specified	-	15-MAR-2018	Expedited	Not Specified	Not Specified	Allergan	Healthcare Professional	Not Specified	-	01-MAR-2018	15-MAR-2018	GR	Not Specified	GR-ALLERGAN-1813047US	-	-
14079041	-	Avibactam Sodium\Ceftazidime	Bacterial Infection;Product Used For Unknown Indication	Drug-Induced Liver Injury	Serious	Other Outcomes	Male	06-SEP-2017	14-MAR-2018	Expedited	58 YR	80 KG	Allergan	Healthcare Professional	Not Specified	Fosfomycin;Anidulafungin;Metronidazole	06-MAR-2018	12-OCT-2017	IT	Not Specified	IT-ALLERGAN-1757208US	-	-
13698663	-	Avibactam Sodium\Ceftazidime	Pneumonia	Acute Coronary Syndrome	Serious	Life Threatening	Male	04-MAY-2015	14-MAR-2018	Expedited	79 YR	65 KG	Allergan	Healthcare Professional	Not Specified	Amikacin;Linezolid	21-DEC-2017	28-JUN-2017	CN	Not Specified	CN-ALLERGAN-1000085988	-	-
14359259	Florinef Acetate	Fludrocortisone Acetate;Amikacin;Avibactam Sodium\Ceftazidime;Linezolid	Pneumonia;Product Used For Unknown Indication	Liver Function Test Abnormal	Serious	Other Outcomes	Male	05-FEB-2014	12-MAR-2018	Expedited	22 YR	Not Specified	Allergan	Healthcare Professional	Not Specified	Fentanyl;Precedex;Midazolam Hydrochloride;Propofol;Omeprazole;Rocuronium Bromide;Probiotics Nos;Sodium Chloride	01-MAR-2018	05-JAN-2018	JP	Not Specified	JP-ALLERGAN-1800121US	A Phase III, Randomised, Multicentre, Double-blind, Double-dummy, Parellel-group Comparative Study to Determine the Efficacy, Safety And Tolerability of Ceftazidime-Avibactam (CAZ AVI) Versus Meropenem in the Treatment of Nosocomial Pneumonia (NP) Including Ventilator Associated Pneumonia (VAP) in Hospitalised Adults. The Lancet Infectious Diseases. 2018;18(3):285-295	-
14609273	Avycaz	Avibactam Sodium\Ceftazidime	Product Used For Unknown Indication	Diarrhoea	Non-Serious	Non-Serious	Not Specified	-	07-MAR-2018	Non-Expedited	Not Specified	Not Specified	Allergan	Healthcare Professional	Not Specified	-	13-DEC-2017	07-MAR-2018	US	Not Specified	US-ALLERGAN-1772254US	-	-
14609272	Avycaz	Avibactam Sodium\Ceftazidime	Product Used For Unknown Indication	Dermatitis Allergic	Non-Serious	Non-Serious	Not Specified	-	07-MAR-2018	Non-Expedited	Not Specified	Not Specified	Allergan	Healthcare Professional	Not Specified	-	01-FEB-2018	07-MAR-2018	US	Not Specified	US-ALLERGAN-1805972US	-	-
14499407	-	Avibactam Sodium\Ceftazidime	Klebsiella Infection;Product Used For Unknown Indication	Pathogen Resistance	Serious	Other Outcomes	Female	JAN-2018	01-MAR-2018	Expedited	57 YR	Not Specified	Allergan	Healthcare Professional	Not Specified	Potassium Chloride	22-FEB-2018	07-FEB-2018	PT	Not Specified	PT-ALLERGAN-1806053US	-	-
14359478	-	Avibactam Sodium\Ceftazidime;Meropenem	Blood Potassium Decreased;Cardiac Disorder;Chronic Obstructive Pulmonary Disease;Hepatitis B;Pneumonia;Pneumonia Fungal	Subacute Hepatic Failure	Serious	Hospitalized;Other Outcomes	Female	08-JAN-2015	22-FEB-2018	Expedited	33 YR	42 KG	Allergan	Healthcare Professional	Not Specified	Voriconazole;Vitamin C;Montelukast;Doxofylline;Entecavir;Potassium	08-FEB-2018	05-JAN-2018	CN	Not Specified	CN-ALLERGAN-1800077US	-	-
14543034	-	Avibactam Sodium\Ceftazidime	Cellulitis	Cataract	Serious	Hospitalized	Male	NOV-2017	16-FEB-2018	Expedited	51 YR	Not Specified	Allergan	Healthcare Professional	Not Specified	-	07-FEB-2018	16-FEB-2018	FR	Not Specified	FR-ALLERGAN-1807498US	-	-
14324164	-	Meropenem;Avibactam Sodium\Ceftazidime	Klebsiella Infection	Septic Shock;Respiratory Failure;Hepatic Failure;Multiple Organ Dysfunction Syndrome;Drug Ineffective;Bacteraemia;Renal Failure	Serious	Died	Not Specified	-	26-DEC-2017	Expedited	77 YR	Not Specified	Aurobindo	Healthcare Professional	Not Specified	-	11-DEC-2017	26-DEC-2017	IT	Not Specified	IT-AUROBINDO-AUR-APL-2017-47352	-	-
14298357	-	Avibactam Sodium\Ceftazidime	Pneumonia Klebsiella;Urinary Tract Infection	Acute Respiratory Distress Syndrome;Drug Ineffective	Serious	Died	Female	-	21-DEC-2017	Expedited	59 YR	Not Specified	Allergan	Healthcare Professional	Not Specified	-	14-DEC-2017	18-DEC-2017	BE	Not Specified	BE-ALLERGAN-1772347US	-	-
14290777	Avycaz	Avibactam Sodium\Ceftazidime	Product Used For Unknown Indication	Antimicrobial Susceptibility Test	Non-Serious	Non-Serious	Male	-	15-DEC-2017	Non-Expedited	Not Specified	Not Specified	Allergan	Healthcare Professional	Not Specified	-	26-SEP-2017	15-DEC-2017	US	Not Specified	US-ALLERGAN-1755778US	-	-
14290776	Avycaz	Avibactam Sodium\Ceftazidime	Pseudomonas Infection	Generalised Oedema	Non-Serious	Non-Serious	Not Specified	NOV-2017	15-DEC-2017	Non-Expedited	Not Specified	Not Specified	Allergan	Healthcare Professional	Not Specified	-	13-NOV-2017	15-DEC-2017	US	Not Specified	US-ALLERGAN-1766229US	-	-
14256002	-	Avibactam Sodium\Ceftazidime	Klebsiella Infection	Respiratory Failure;Multiple Organ Dysfunction Syndrome;Septic Shock;Renal Failure;Bacteraemia;Drug Ineffective;Hepatic Failure	Serious	Hospitalized;Died	Male	-	14-DEC-2017	Expedited	77 YR	102 KG	Pfizer	Healthcare Professional	Not Specified	Colistin;Meropenem;Gentamicin;Fosfomycin	11-DEC-2017	06-DEC-2017	IT	Not Specified	IT-PFIZER INC-2017509897	-	-
14282730	-	Avibactam Sodium\Ceftazidime	Enterobacter Infection	Death	Serious	Died	Not Specified	-	13-DEC-2017	Expedited	Not Specified	Not Specified	Allergan	Healthcare Professional	Not Specified	-	05-DEC-2017	13-DEC-2017	GB	Not Specified	GB-ALLERGAN-1770956US	-	-
14191704	-	Avibactam Sodium\Ceftazidime	Product Used For Unknown Indication	Pathogen Resistance	Serious	Other Outcomes	Not Specified	-	15-NOV-2017	Expedited	Not Specified	Not Specified	Allergan	Healthcare Professional	Not Specified	-	04-NOV-2017	15-NOV-2017	GB	Not Specified	GB-ALLERGAN-1765254US	-	-
14134740	-	Avibactam Sodium\Ceftazidime	Pneumonia	Drug Ineffective;Pathogen Resistance;Pneumonia	Serious	Other Outcomes	Female	-	07-NOV-2017	Expedited	Not Specified	Not Specified	Allergan	Healthcare Professional	Not Specified	-	27-OCT-2017	27-OCT-2017	GB	Not Specified	GB-ALLERGAN-1759982US	-	-
13418299	-	Avibactam Sodium\Ceftazidime	Pathogen Resistance	Death	Serious	Died	Not Specified	-	23-OCT-2017	Expedited	Not Specified	Not Specified	Allergan	Healthcare Professional	Not Specified	-	28-SEP-2017	06-APR-2017	IL	Not Specified	IL-ALLERGAN-1713075US	Temkin E, Torre-Cisneros J, Beovic B, Benito N, Giannella M, Carmeli Y, et al.. Ceftazidime-avibactam as salvage therapy for infections caused by carbapenem-resistant organisms a case series from the compassionate-use program. Antimicrob. Agents Chemother. 2016;61(2):1-29	-
13247438	-	Avibactam Sodium\Ceftazidime	Pathogen Resistance	Treatment Failure;Drug Ineffective	Serious	Died	Male	-	20-OCT-2017	Expedited	63 YR	Not Specified	Allergan	Healthcare Professional	Not Specified	Amikacin;Clindamycin;Daptomycin;Meropenem;Vancomycin;Colistin	22-FEB-2017	17-FEB-2017	ES	Not Specified	IL-ALLERGAN-1705844US	Temkin E, Torre-Cisneros J, Beovic B, Benito N, Giannella M, Gilarranz R., Jeremiah C, Loeches B, MacHuca I, Jiménez-Martín M.J, Martínez J.A, Mora-Rillo M, Navas E., Osthoff M, Pozo J.C, Ramos J.C.R.. Ceftazidime-avibactam as salvage therapy for infections caused by carbapenem-resistant organisms: a case series from the compassionate-use program. Antimicrob. Agents Chemother.. 2016;61(2):1-29	-
13247444	-	Avibactam Sodium\Ceftazidime	Pathogen Resistance	Drug Ineffective;Treatment Failure	Serious	Died	Male	-	12-OCT-2017	Expedited	44 YR	Not Specified	Allergan	Healthcare Professional	Not Specified	-	28-SEP-2017	17-FEB-2017	ES	Not Specified	IL-ALLERGAN-1705847US	Temkin E, Torre-Cisneros J, Beovic B, Benito N, Giannella M, Gilarranz R., Jeremiah C, Loeches B, MacHuca I, Jiménez-Martín M.J, Martínez J.A, Mora-Rillo M, Navas E., Osthoff M, Pozo J.C, Ramos J.C.R.. Ceftazidime-avibactam as salvage therapy for infections caused by carbapenem-resistant organisms: a case series from the compassionate-use program. Antimicrob. Agents Chemother.. 2016;61(2):1-29	-
13247443	-	Avibactam Sodium\Ceftazidime	Pathogen Resistance	Treatment Failure;Drug Ineffective	Serious	Died	Female	-	12-OCT-2017	Expedited	61 YR	Not Specified	Allergan	Healthcare Professional	Not Specified	-	28-SEP-2017	17-FEB-2017	ES	Not Specified	IL-ALLERGAN-1705846US	Temkin E, Torre-Cisneros J, Beovic B, Benito N, Giannella M, Gilarranz R., Jeremiah C, Loeches B, MacHuca I, Jiménez-Martín M.J, Martínez J.A, Mora-Rillo M, Navas E., Osthoff M, Pozo J.C, Ramos J.C.R.. Ceftazidime-avibactam as salvage therapy for infections caused by carbapenem-resistant organisms: a case series from the compassionate-use program. Antimicrob. Agents Chemother.. 2016;61(2):1-29	-
13247426	-	Avibactam Sodium\Ceftazidime	Pathogen Resistance	Drug Ineffective;Treatment Failure	Serious	Died	Male	-	12-OCT-2017	Expedited	60 YR	Not Specified	Allergan	Healthcare Professional	Not Specified	Doxycycline;Teicoplanin;Metronidazole	28-SEP-2017	17-FEB-2017	AU	Not Specified	IL-ALLERGAN-1705843US	Temkin E, Torre-Cisneros J, Beovic B, Benito N, Giannella M, Gilarranz R., Jeremiah C, Loeches B, MacHuca I, Jiménez-Martín M.J, Martínez J.A, Mora-Rillo M, Navas E., Osthoff M, Pozo J.C, Ramos J.C.R.. Ceftazidime-avibactam as salvage therapy for infections caused by carbapenem-resistant organisms: a case series from the compassionate-use program. Antimicrob. Agents Chemother.. 2016;61(2):1-29	-
13418312	-	Avibactam Sodium\Ceftazidime	Pathogen Resistance	Death	Serious	Died	Not Specified	-	10-OCT-2017	Expedited	Not Specified	Not Specified	Allergan	Healthcare Professional	Not Specified	-	28-SEP-2017	06-APR-2017	IL	Not Specified	IL-ALLERGAN-1713076US	Temkin E, Torre-Cisneros J, Beovic B, Benito N, Giannella M, Carmeli Y, et al.. Ceftazidime-avibactam as salvage therapy for infections caused by carbapenem-resistant organisms. Antimicrob. Agents Chemother. 2016;61(2):1-29	-
13418290	-	Avibactam Sodium\Ceftazidime	Pathogen Resistance	Death	Serious	Died	Not Specified	-	10-OCT-2017	Expedited	Not Specified	Not Specified	Allergan	Healthcare Professional	Not Specified	-	28-SEP-2017	06-APR-2017	IL	Not Specified	IL-ALLERGAN-1713077US	Temkin E, Torre-Cisneros J, Beovic B, Benito N, Giannella M, Carmeli Y, et al.. Ceftazidime-avibactam as salvage therapy for infections caused by carbapenem-resistant organisms a case series from the compassionate-use program. Antimicrob. Agents Chemother. 2016;61(2):1-29	-
13418284	-	Avibactam Sodium\Ceftazidime	Pathogen Resistance	Death	Serious	Died	Not Specified	-	10-OCT-2017	Expedited	Not Specified	Not Specified	Allergan	Healthcare Professional	Not Specified	-	28-SEP-2017	06-APR-2017	IL	Not Specified	IL-ALLERGAN-1713078US	Temkin E, Torre-Cisneros J, Beovic B, Benito N, Giannella M, Carmeli Y, et al.. Ceftazidime-avibactam as salvage therapy for infections caused by carbapenem-resistant organisms a case series from the compassionate-use program. Antimicrob. Agents Chemother. 2016;61(2):1-29	-
13418281	-	Avibactam Sodium\Ceftazidime	Pathogen Resistance	Death	Serious	Died	Not Specified	-	10-OCT-2017	Expedited	Not Specified	Not Specified	Allergan	Healthcare Professional	Not Specified	-	28-SEP-2017	06-APR-2017	IL	Not Specified	IL-ALLERGAN-1713074US	Temkin E, Torre-Cisneros J, Beovic B, Benito N, Giannella M, Carmeli Y, et al.. Ceftazidime-avibactam as salvage therapy for infections caused by carbapenem-resistant organisms. a case series from the compassionate-use program. Antimicrob. Agents Chemother. 2016;61(2):1-29	-
13247885	-	Avibactam Sodium\Ceftazidime	Pathogen Resistance	Treatment Failure;Drug Ineffective	Serious	Died	Male	-	10-OCT-2017	Expedited	61 YR	Not Specified	Allergan	Healthcare Professional	Not Specified	Tigecycline	28-SEP-2017	17-FEB-2017	ES	Not Specified	IL-ALLERGAN-1705842US	Temkin E, Torre-Cisneros J, Beovic B, Benito N, Giannella M, Gilarranz R., Jeremiah C, Loeches B, MacHuca I, Jiménez-Martín M.J, Martínez J.A, Mora-Rillo M, Navas E., Osthoff M, Pozo J.C, Ramos J.C.R.. Ceftazidime-avibactam as salvage therapy for infections caused by carbapenem-resistant organisms: a case series from the compassionate-use program. Antimicrob. Agents Chemother.. 2016;61(2):1-29	-
13247883	-	Avibactam Sodium\Ceftazidime	Pathogen Resistance	Treatment Failure;Drug Ineffective	Serious	Life Threatening;Died	Male	-	10-OCT-2017	Expedited	68 YR	Not Specified	Allergan	Healthcare Professional	Not Specified	Tigecycline	28-SEP-2017	17-FEB-2017	ES	Not Specified	IL-ALLERGAN-1705831US	Temkin E, Torre-Cisneros J, Beovic B, Benito N, Giannella M, Gilarranz R., Jeremiah C, Loeches B, MacHuca I, Jiménez-Martín M.J, Martínez J.A, Mora-Rillo M, Navas E., Osthoff M, Pozo J.C, Ramos J.C.R.. Ceftazidime-avibactam as salvage therapy for infections caused by carbapenem-resistant organisms: a case series from the compassionate-use program. Antimicrob. Agents Chemother.. 2016;61(2):1-29	-
13247882	-	Avibactam Sodium\Ceftazidime	Pathogen Resistance	Drug Ineffective;Treatment Failure	Serious	Died;Life Threatening	Female	-	10-OCT-2017	Expedited	67 YR	Not Specified	Allergan	Healthcare Professional	Not Specified	Tigecycline;Amikacin	28-SEP-2017	17-FEB-2017	ES	Not Specified	IL-ALLERGAN-1705839US	Temkin E, Torre-Cisneros J, Beovic B, Benito N, Giannella M, Gilarranz R., Jeremiah C, Loeches B, MacHuca I, Jiménez-Martín M.J, Martínez J.A, Mora-Rillo M, Navas E., Osthoff M, Pozo J.C, Ramos J.C.R.. Ceftazidime-avibactam as salvage therapy for infections caused by carbapenem-resistant organisms: a case series from the compassionate-use program. Antimicrob. Agents Chemother.. 2016;61(2):1-29	-
13247439	-	Avibactam Sodium\Ceftazidime	Pathogen Resistance	Drug Ineffective;Treatment Failure	Serious	Died;Other Outcomes	Male	-	10-OCT-2017	Expedited	70 YR	Not Specified	Allergan	Healthcare Professional	Not Specified	Amikacin;Meropenem;Tigecycline	28-SEP-2017	17-FEB-2017	ES	Not Specified	IL-ALLERGAN-1705845US	Temkin E, Torre-Cisneros J, Beovic B, Benito N, Giannella M, Gilarranz R., Jeremiah C, Loeches B, MacHuca I, Jiménez-Martín M.J, Martínez J.A, Mora-Rillo M, Navas E., Osthoff M, Pozo J.C, Ramos J.C.R.. Ceftazidime-avibactam as salvage therapy for infections caused by carbapenem-resistant organisms: a case series from the compassionate-use program. Antimicrob. Agents Chemother.. 2016;61(2):1-29	-
13245453	-	Avibactam Sodium\Ceftazidime	Pathogen Resistance	Drug Ineffective;Treatment Failure	Serious	Died;Life Threatening	Female	-	09-OCT-2017	Expedited	36 YR	Not Specified	Allergan	Healthcare Professional	Not Specified	Fosfomycin	28-SEP-2017	17-FEB-2017	FR	Not Specified	IL-ALLERGAN-1705840US	Temkin E, Torre-Cisneros J, Beovic B, Benito N, Giannella M, Gilarranz R., Jeremiah C, Loeches B, MacHuca I, Jiménez-Martín M.J, Martínez J.A, Mora-Rillo M, Navas E., Osthoff M, Pozo J.C, Ramos J.C.R.. Ceftazidime-avibactam as salvage therapy for infections caused by carbapenem-resistant organisms: a case series from the compassionate-use program. Antimicrob. Agents Chemother.. 2016;61(2):1-29	-
14046623	-	Avibactam Sodium\Ceftazidime	Infection;Product Used For Unknown Indication	Condition Aggravated;Thrombocytopenia	Serious	Hospitalized	Male	-	05-OCT-2017	Expedited	65 YR	Not Specified	Allergan	Healthcare Professional	Not Specified	Sulfamethoxazole;Lovenox;Levofloxacin	21-SEP-2017	05-OCT-2017	FR	Not Specified	FR-ALLERGAN-1755867US	-	-
13987956	-	Avibactam Sodium\Ceftazidime	Burkholderia Cepacia Complex Infection;Infective Pulmonary Exacerbation Of Cystic Fibrosis	Renal Failure;Disseminated Intravascular Coagulation;Drug Ineffective;Off Label Use	Serious	Other Outcomes	Male	-	03-OCT-2017	Expedited	34 YR	Not Specified	Allergan	Healthcare Professional	Not Specified	Meropenem;Ceftazidime Pentahydrate	21-SEP-2017	19-SEP-2017	BE	Not Specified	BE-ALLERGAN-1752587US	-	-
13993110	Avycaz	Avibactam Sodium\Ceftazidime	Cystic Fibrosis	Incorrect Drug Administration Rate;Off Label Use;Atrial Fibrillation;Dyspnoea;Chest Discomfort;Dizziness	Serious	Other Outcomes	Male	AUG-2017	20-SEP-2017	Expedited	69 YR	Not Specified	Allergan	Healthcare Professional	Not Specified	-	02-AUG-2017	20-SEP-2017	US	Not Specified	US-ALLERGAN-1734124US	-	-
13931672	-	Ceftazidime;Metronidazole;Avibactam Sodium\Ceftazidime	Abdominal Infection	Treatment Failure	Serious	Died	Not Specified	-	04-SEP-2017	Non-Expedited	Not Specified	Not Specified	Strides	Healthcare Professional	Not Specified	-	29-MAY-2017	04-SEP-2017	US	Not Specified	US-STRIDES ARCOLAB LIMITED-2017SP008877	Mazuski JE, Gasink LB, Armstrong J, Broadhurst H, Stone GG, Rank D, et al.. Efficacy and Safety of Ceftazidime-Avibactam Plus Metronidazole Versus Meropenem in the Treatment of Complicated Intra-abdominal Infection: Results From a Randomized, Controlled, Double-Blind, Phase 3 Program.. Clin Infect Dis.. 2016;62(11):1380-1389	-
13926653	-	Metronidazole;Avibactam;Ceftazidime	Abdominal Infection	Treatment Failure	Serious	Other Outcomes	Not Specified	-	01-SEP-2017	Non-Expedited	Not Specified	Not Specified	Strides	Healthcare Professional	Not Specified	-	29-MAY-2017	01-SEP-2017	US	Not Specified	US-STRIDES ARCOLAB LIMITED-2017SP008879	Mazuski JE, Gasink LB, Armstrong J, Broadhurst H, Stone GG, Rank D, et al.. Efficacy and Safety of Ceftazidime-Avibactam Plus Metronidazole Versus Meropenem in the Treatment of Complicated Intra-abdominal Infection: Results From a Randomized, Controlled, Double-Blind, Phase 3 Program.. Clin Infect Dis. 2016;62(11):1380-1389	-
13842422	-	Avibactam Sodium\Ceftazidime	Klebsiella Infection;Product Used For Unknown Indication	Cerebral Haemorrhage	Serious	Died	Male	-	29-AUG-2017	Expedited	45 YR	Not Specified	Allergan	Healthcare Professional	Not Specified	Tacrolimus;Daptomycin;Colistin	21-AUG-2017	08-AUG-2017	IT	Not Specified	IT-ALLERGAN-1733586US	-	-
13911755	Avycaz	Avibactam Sodium\Ceftazidime	Bacterial Infection	Pathogen Resistance	Serious	Other Outcomes	Male	-	28-AUG-2017	Expedited	Not Specified	Not Specified	Allergan	Healthcare Professional	Not Specified	-	22-AUG-2017	28-AUG-2017	US	Not Specified	US-ALLERGAN-1747309US	-	-
13904497	Cefepime;Cefoxitin;Minocycline;Ertapenem.	Ertapenem Sodium;Avibactam Sodium\Ceftazidime;Piperacillin Sodium\Tazobactam Sodium;Tobramycin;Ceftriaxone;Gentamicin;Ampicillin Sodium\Sulbactam Sodium;Minocycline Hydrochloride;Cefoxitin Sodium;Amikacin;Sulfamethoxazole\Trimethoprim;Ceftolozane Sulfate\Tazobactam Sodium;Colistin;Cefepime Hydrochloride;Fosfomycin;Tigecycline;Ciprofloxacin	Candida Infection;Klebsiella Infection;Pneumonia Klebsiella;Product Used For Unknown Indication;Sepsis;Urinary Tract Infection	Gastrointestinal Haemorrhage;Klebsiella Infection;Pathogen Resistance;Pneumonia;Escherichia Infection;Sepsis;Staphylococcal Infection;Hypoxia;Abscess Limb;Cardiac Arrest;Pancreatitis Acute;Lung Consolidation;Pseudocyst;Streptococcal Infection;Abscess;Fungaemia	Serious	Other Outcomes;Life Threatening;Hospitalized	Female	-	25-AUG-2017	Expedited	62 YR	84 KG	Ranbaxy	Healthcare Professional	Not Specified	Fluconazole;Vancomycin;Mycophenolic Acid;Tacrolimus;Caspofungin	11-AUG-2017	25-AUG-2017	AE	Not Specified	AE-SUN PHARMACEUTICAL INDUSTRIES LTD-2017RR-148286	El Nekidy WS, Mooty MY, Attallah N, Cardona L, Bonilla MF, Ghazi IM. Successful treatment of multidrug resistant Klebsiella pneumoniae using dual carbapenem regimen in immunocompromised patient. IDCases. 2017;9:53-55	-
13897830	Ambisome	Amphotericin B;Avibactam Sodium\Ceftazidime;Colistin Sulfate;Ganciclovir	Ascites;Cytomegalovirus Infection;Pathogen Resistance;Product Used For Unknown Indication	Pseudomonas Infection;Ascites;White Blood Cell Count Increased;Underdose;Renal Transplant Failure;Cerebrovascular Accident;Liver Function Test Abnormal;Hepatic Encephalopathy;Viral Load Increased;Coma Scale Abnormal	Serious	Hospitalized;Other Outcomes;Died	Male	09-MAR-2017	25-AUG-2017	Expedited	Not Specified	Not Specified	Teva	Healthcare Professional	Not Specified	Vancomycin;Valganciclovir	11-AUG-2017	23-AUG-2017	GB	Not Specified	GB-TEVA-761945ACC	-	-
13499882	Ambisome	Amphotericin B;Ganciclovir;Colistin Sulfate;Avibactam Sodium\Ceftazidime	Ascites;Cytomegalovirus Infection;Pathogen Resistance;Product Used For Unknown Indication	Renal Transplant Failure;Ascites;White Blood Cell Count Increased;Underdose;Viral Load Increased;Hepatic Encephalopathy;Cerebrovascular Accident;Coma Scale Abnormal;Liver Function Test Abnormal;Pseudomonas Infection	Serious	Died;Hospitalized	Male	-	02-AUG-2017	Expedited	Not Specified	Not Specified	Bausch And Lomb	Healthcare Professional	Not Specified	Meropenem;Valganciclovir;Vancomycin	24-JUL-2017	01-MAY-2017	GB	Not Specified	GB-BAUSCH-BL-2017-011110	-	-
13746895	Avycaz	Avibactam Sodium\Ceftazidime	Urinary Tract Infection	Pain;Oedema Peripheral;Multiple Sclerosis;Gait Disturbance;Arthralgia;Joint Swelling;Swelling;Nausea;Peripheral Swelling	Serious	Hospitalized	Female	-	12-JUL-2017	Expedited	Not Specified	Not Specified	Allergan	Consumer	Not Specified	-	06-JUL-2017	12-JUL-2017	US	Not Specified	US-ALLERGAN-1728576US	-	-
13712707	-	Avibactam Sodium\Ceftazidime	Product Used For Unknown Indication	Multiple Organ Dysfunction Syndrome;Septic Shock	Serious	Died	Male	23-JUN-2017	12-JUL-2017	Expedited	85 YR	Not Specified	Allergan	Healthcare Professional	Not Specified	-	07-JUL-2017	03-JUL-2017	IT	Not Specified	IT-ALLERGAN-1727592US	-	-
13662083	-	Avibactam Sodium\Ceftazidime	Product Used For Unknown Indication	Death	Serious	Died	Female	-	03-JUL-2017	Expedited	65 YR	Not Specified	Allergan	Healthcare Professional	Not Specified	-	28-JUN-2017	16-JUN-2017	ES	Not Specified	ES-ALLERGAN-1725260US	-	-
13707960	-	Vortioxetine;Avibactam Sodium\Ceftazidime	Depression;Gastrooesophageal Reflux Disease;Hereditary Neuropathic Amyloidosis;Infection;Product Used For Unknown Indication	Seizure	Serious	Hospitalized;Other Outcomes	Male	12-JUN-2017	30-JUN-2017	Expedited	59 YR	Not Specified	Allergan	Healthcare Professional	Not Specified	Omeprazole;Tigecycline;Amiodarone;Remifentanil;Atorvastatin	23-JUN-2017	30-JUN-2017	IT	Not Specified	IT-ALLERGAN-1727407US	-	-
13563390	-	Avibactam Sodium\Ceftazidime	Cerebrovascular Accident;Haemorrhagic Disorder;Hypertension;Infarction;Infection;Product Used For Unknown Indication;Thrombosis;Urinary Tract Infection	Acute Kidney Injury;Skin Lesion;Septic Shock;Skin Haemorrhage;Leukocytosis;Haematuria	Serious	Life Threatening;Died	Male	14-APR-2017	30-JUN-2017	Expedited	67 YR	Not Specified	Allergan	Healthcare Professional	Not Specified	Aspirin;Magnesium Sulfate;Simvastatin;Salicylic Acid;Enoxaparin;Cefepime;Atenolol;Ranitidine;Insulin Nos;Metoclopramide;Calcium Gluconate;Clopidogrel	27-JUN-2017	19-MAY-2017	BR	Not Specified	BR-ALLERGAN-1719735US	-	-
13700538	-	Avibactam Sodium\Ceftazidime	Product Used For Unknown Indication	Tuberculosis	Serious	Hospitalized	Not Specified	23-JUN-2014	29-JUN-2017	Expedited	Not Specified	Not Specified	Allergan	Healthcare Professional	Not Specified	-	14-JUN-2017	29-JUN-2017	GB	Not Specified	GB-ALLERGAN-1727137US	-	-
13698658	-	Linezolid;Avibactam Sodium\Ceftazidime;Voriconazole;Amikacin	Adjuvant Therapy;Blood Potassium Decreased;Chronic Obstructive Pulmonary Disease;Hepatitis B;Pneumonia;Pneumonia Fungal	Subacute Hepatic Failure	Serious	Hospitalized	Female	27-DEC-2014	28-JUN-2017	Expedited	33 YR	Not Specified	Allergan	Healthcare Professional	Not Specified	Ascorbic Acid;Entecavir;Montelukast Sodium;Doxofylline;Potassium Chloride	08-JAN-2015	28-JUN-2017	CN	Not Specified	CN-ALLERGAN-1000085987	-	-
13690970	-	Avibactam Sodium\Ceftazidime	Pneumonia;Pneumonia Aspiration	Pathogen Resistance	Serious	Other Outcomes	Male	10-OCT-2016	26-JUN-2017	Expedited	48 YR	140 KG	Allergan	Healthcare Professional	Not Specified	-	19-JUN-2017	26-JUN-2017	GB	Not Specified	GB-ALLERGAN-1726600US	-	-
13561609	Albutein	Albumin Human;Avibactam Sodium\Ceftazidime	Product Used For Unknown Indication	Status Epilepticus;Brain Oedema	Serious	Died;Life Threatening	Female	21-APR-2017	16-JUN-2017	Expedited	59 YR	Not Specified	Allergan	Healthcare Professional	Not Specified	Cancidas;Rivotril;Tygacil;Linezolid;Acetaminophen;Omeprazole;Metamizole Magnesium;Norepinephrine;Diprivan;Anidulafungin;Levetiracetam;Konakion	05-JUN-2017	18-MAY-2017	ES	Not Specified	ES-ALLERGAN-1720312US	-	-
13638674	-	Avibactam Sodium\Ceftazidime	Enterobacter Bacteraemia	Death	Serious	Died	Not Specified	-	09-JUN-2017	Expedited	Not Specified	Not Specified	Allergan	Healthcare Professional	Not Specified	-	05-JUN-2017	09-JUN-2017	ES	Not Specified	ES-ALLERGAN-1723364US	Castón J.J., Lacort-Peralta I., Martín-Dávila P., Loeches B., Tabares S., Temkin L., Torre-Cisneros J., Paño- Pardo J.R.. Clinical efficacy of ceftazidime/avibactam versus other active agents for the treatment of bacteremia due to carbapenemase-producing Enterobacteriaceae in hematologic patients. International Journal of Infectious Diseases. 2017;59:118-123	-
13638672	-	Avibactam Sodium\Ceftazidime	Enterobacter Bacteraemia	Death	Serious	Died	Not Specified	-	09-JUN-2017	Expedited	Not Specified	Not Specified	Allergan	Healthcare Professional	Not Specified	-	05-JUN-2017	09-JUN-2017	ES	Not Specified	ES-ALLERGAN-1723366US	Castón J.J., Lacort-Peralta I., Martín-Dávila P., Loeches B., Tabares S., Temkin L., Torre-Cisneros J., Paño- Pardo J.R.. Clinical efficacy of ceftazidime/avibactam versus other active agents for the treatment of bacteremia due to carbapenemase-producing Enterobacteriaceae in hematologic patients. International Journal of Infectious Diseases. 2017;59:118-123	-
13618527	Avycaz	Avibactam Sodium\Ceftazidime	Klebsiella Infection;Pseudomonas Infection	Drug Ineffective	Non-Serious	Non-Serious	Female	-	06-JUN-2017	Non-Expedited	Not Specified	Not Specified	Allergan	Healthcare Professional	Not Specified	-	06-APR-2017	06-JUN-2017	US	Not Specified	US-ALLERGAN-1713844US	-	-
13618525	Avycaz	Avibactam Sodium\Ceftazidime	Product Used For Unknown Indication	Clostridium Difficile Colitis;Hypersensitivity	Non-Serious	Non-Serious	Not Specified	-	06-JUN-2017	Non-Expedited	Not Specified	Not Specified	Allergan	Healthcare Professional	Not Specified	-	13-APR-2017	06-JUN-2017	US	Not Specified	US-ALLERGAN-1715244US	-	-
13618524	Avycaz	Avibactam Sodium\Ceftazidime	Product Used For Unknown Indication	Glomerular Filtration Rate Increased;Off Label Use	Non-Serious	Non-Serious	Not Specified	-	06-JUN-2017	Non-Expedited	Not Specified	Not Specified	Allergan	Healthcare Professional	Not Specified	-	16-MAR-2017	06-JUN-2017	US	Not Specified	US-ALLERGAN-1710577US	-	-
13343194	Avycaz	Avibactam Sodium\Ceftazidime	Cellulitis	Off Label Use;Confusional State;Pallor;Mental Status Changes	Non-Serious	Non-Serious	Male	-	06-JUN-2017	Non-Expedited	70 YR	136.5 KG	Allergan	Healthcare Professional	Not Specified	-	17-APR-2017	16-MAR-2017	US	Not Specified	US-ALLERGAN-1705343US	-	-
13599031	-	Avibactam Sodium\Ceftazidime	Product Used For Unknown Indication	Disease Progression	Serious	Died	Not Specified	-	31-MAY-2017	Expedited	60 YR	Not Specified	Allergan	Healthcare Professional	Not Specified	-	25-MAY-2017	31-MAY-2017	IT	Not Specified	IT-ALLERGAN-1722469US	-	-
13582619	-	Avibactam Sodium\Ceftazidime	Product Used For Unknown Indication	Pneumonia Klebsiella;Chloroma;Septic Shock;Disease Progression	Serious	Other Outcomes	Not Specified	-	25-MAY-2017	Expedited	59 YR	Not Specified	Allergan	Healthcare Professional	Not Specified	Tigecycline;Colistin	18-MAY-2017	25-MAY-2017	IT	Not Specified	IT-ALLERGAN-1721483US	-	-
13565420	-	Avibactam Sodium\Ceftazidime	Septic Shock	Seizure	Serious	Hospitalized;Life Threatening	Female	2017	19-MAY-2017	Expedited	Not Specified	Not Specified	Allergan	Healthcare Professional	Not Specified	-	09-MAY-2017	19-MAY-2017	FR	Not Specified	FR-ALLERGAN-1720660US	-	-
13462101	Avycaz	Avibactam Sodium\Ceftazidime	Pseudomonas Infection	Rash Erythematous;Post Procedural Inflammation;Malaise;Pyrexia;Rash Pruritic;Headache;Heart Rate Increased	Serious	Other Outcomes	Female	-	20-APR-2017	Expedited	76 YR	Not Specified	Allergan	Consumer	Not Specified	-	12-APR-2017	20-APR-2017	US	Not Specified	US-ALLERGAN-1714816US	-	-
13455322	-	Avibactam Sodium\Ceftazidime	Cytomegalovirus Infection;Product Used For Unknown Indication	Cerebrovascular Accident	Serious	Died	Male	-	20-APR-2017	Expedited	Not Specified	Not Specified	Allergan	Healthcare Professional	Not Specified	Amphotericin B;Valganciclovir	05-APR-2017	18-APR-2017	GB	Not Specified	GB-ALLERGAN-1714093US	-	-
13455912	-	Avibactam Sodium\Ceftazidime	Product Used For Unknown Indication	Death	Serious	Died	Not Specified	-	19-APR-2017	Expedited	83 YR	Not Specified	Allergan	Healthcare Professional	Not Specified	-	12-APR-2017	19-APR-2017	IT	Not Specified	IT-ALLERGAN-1714907US	-	-
13407268	-	Avibactam Sodium\Ceftazidime	Klebsiella Infection;Liver Injury;Product Used For Unknown Indication	Pneumonia Fungal;Hypotension	Serious	Other Outcomes;Died	Female	12-MAR-2017	13-APR-2017	Expedited	50 YR	60 KG	Allergan	Healthcare Professional	Not Specified	Omeprazole;Tacrolimus;Furosemide;Medrol;Insulin Nos	07-APR-2017	05-APR-2017	IT	Not Specified	IT-ALLERGAN-1713392US	-	-
13424941	-	Avibactam Sodium\Ceftazidime	Product Used For Unknown Indication	Encephalitis;Multiple Organ Dysfunction Syndrome	Serious	Died	Female	-	10-APR-2017	Expedited	21 YR	45 KG	Allergan	Healthcare Professional	Not Specified	-	04-APR-2017	10-APR-2017	IT	Not Specified	IT-ALLERGAN-1713944US	-	-
13423958	Avycaz	Avibactam Sodium\Ceftazidime	Urinary Tract Infection	Drug Ineffective;Urinary Tract Infection	Serious	Hospitalized	Female	-	10-APR-2017	Expedited	70 YR	Not Specified	Allergan	Healthcare Professional	Not Specified	-	05-APR-2017	10-APR-2017	US	Not Specified	US-ALLERGAN-1713647US	-	-
13381560	-	Avibactam Sodium\Ceftazidime	Product Used For Unknown Indication;Subdiaphragmatic Abscess	Bacterial Disease Carrier;Drug Resistance	Serious	Hospitalized	Female	-	29-MAR-2017	Expedited	58 YR	Not Specified	Allergan	Healthcare Professional	Not Specified	Gentamicin	15-MAR-2017	29-MAR-2017	US	Not Specified	US-ALLERGAN-1711625US	Nguyen H, Shields RK, Chen L, Cheng S, Chavda KD, Clancya CJ, et al.. Emergence of Ceftazidime-Avibactam Resistance Due to Plasmid-Borne blaKPC-3 Mutations during Treatment of Carbapenem-Resistant Klebsiella pneumoniae Infections. Antimicrobial Agents and Chemotherapy. 2017;61(3)	-
13381546	-	Avibactam Sodium\Ceftazidime	Pneumonia;Urinary Tract Infection	Pneumonia;Respiratory Failure;Drug Resistance	Serious	Other Outcomes;Life Threatening;Died	Female	-	29-MAR-2017	Expedited	49 YR	Not Specified	Allergan	Healthcare Professional	Not Specified	Gentamicin	15-MAR-2017	29-MAR-2017	US	Not Specified	US-ALLERGAN-1711628US	Nguyen H, Shields RK, Chen L, Cheng S, Chavda KD, Clancya CJ, et al.. Emergence of Ceftazidime-Avibactam Resistance Due to Plasmid-Borne blaKPC-3 Mutations during Treatment of Carbapenem-Resistant Klebsiella pneumoniae Infections. Antimicrobial Agents and Chemotherapy. 2017;61(3)	-
13360428	-	Avibactam Sodium\Ceftazidime	Product Used For Unknown Indication	Death	Serious	Died	Male	14-MAR-2017	22-MAR-2017	Expedited	80 YR	86 KG	Allergan	Healthcare Professional	Not Specified	-	16-MAR-2017	22-MAR-2017	ES	Not Specified	ES-ALLERGAN-1710806US	-	-
13343215	Avycaz	Avibactam Sodium\Ceftazidime	Product Used For Unknown Indication	Drug Resistance	Non-Serious	Non-Serious	Not Specified	-	16-MAR-2017	Non-Expedited	Not Specified	Not Specified	Allergan	Healthcare Professional	Not Specified	-	05-DEC-2016	16-MAR-2017	US	Not Specified	US-ALLERGAN-1679507US	-	-
13343203	Avycaz	Avibactam Sodium\Ceftazidime	Product Used For Unknown Indication	Drug Resistance	Non-Serious	Non-Serious	Not Specified	-	16-MAR-2017	Non-Expedited	Not Specified	Not Specified	Allergan	Healthcare Professional	Not Specified	-	05-DEC-2016	16-MAR-2017	US	Not Specified	US-ALLERGAN-1679505US	-	-
13343202	Avycaz	Avibactam Sodium\Ceftazidime	Product Used For Unknown Indication	Infusion Site Extravasation;Infusion Site Swelling	Non-Serious	Non-Serious	Not Specified	29-NOV-2016	16-MAR-2017	Non-Expedited	Not Specified	Not Specified	Allergan	Healthcare Professional	Not Specified	-	29-NOV-2016	16-MAR-2017	US	Not Specified	US-ALLERGAN-1678454US	-	-
13343201	Avycaz	Avibactam Sodium\Ceftazidime	Product Used For Unknown Indication	Drug Resistance	Non-Serious	Non-Serious	Not Specified	-	16-MAR-2017	Non-Expedited	Not Specified	Not Specified	Allergan	Healthcare Professional	Not Specified	-	05-DEC-2016	16-MAR-2017	US	Not Specified	US-ALLERGAN-1679506US	-	-
13343199	Avycaz	Avibactam Sodium\Ceftazidime	Product Used For Unknown Indication	Drug Resistance	Non-Serious	Non-Serious	Not Specified	-	16-MAR-2017	Non-Expedited	Not Specified	Not Specified	Allergan	Healthcare Professional	Not Specified	-	05-DEC-2016	16-MAR-2017	US	Not Specified	US-ALLERGAN-1679508US	-	-
13343193	Avycaz	Avibactam Sodium\Ceftazidime	Product Used For Unknown Indication	Drug Resistance	Non-Serious	Non-Serious	Not Specified	-	16-MAR-2017	Non-Expedited	Not Specified	Not Specified	Allergan	Healthcare Professional	Not Specified	-	05-DEC-2016	16-MAR-2017	US	Not Specified	US-ALLERGAN-1679509US	-	-
13042809	Avycaz	Avibactam Sodium\Ceftazidime	Product Used For Unknown Indication	Drug Resistance	Non-Serious	Non-Serious	Not Specified	-	16-MAR-2017	Non-Expedited	Not Specified	Not Specified	Allergan	Healthcare Professional	Not Specified	-	05-DEC-2016	19-DEC-2016	US	Not Specified	US-ALLERGAN-1676335US	-	-
13335825	-	Avibactam Sodium\Ceftazidime	Product Used For Unknown Indication	Death	Serious	Died	Female	-	14-MAR-2017	Expedited	55 YR	Not Specified	Allergan	Healthcare Professional	Not Specified	-	09-MAR-2017	14-MAR-2017	GB	Not Specified	GB-ALLERGAN-1709622US	-	-
13331374	Zerbaxa;Avycaz	Avibactam Sodium\Ceftazidime;Ceftolozane Sulfate\Tazobactam Sodium	-	Intercepted Product Selection Error	Non-Serious	Non-Serious	Not Specified	-	14-MAR-2017	Non-Expedited	Not Specified	Not Specified	Merck	Healthcare Professional	Not Specified	-	13-FEB-2017	14-MAR-2017	US	Not Specified	US-009507513-1702USA005936	-	-
13299575	-	Avibactam Sodium\Ceftazidime	Product Used For Unknown Indication	Adverse Event;Neoplasm Malignant	Serious	Died	Female	-	06-MAR-2017	Expedited	Not Specified	Not Specified	Allergan	Healthcare Professional	Not Specified	-	23-FEB-2017	06-MAR-2017	DE	Not Specified	DE-ALLERGAN-1708561US	-	-
13247425	-	Avibactam Sodium\Ceftazidime	Pathogen Resistance	Drug Ineffective;Treatment Failure	Serious	Died;Other Outcomes	Male	-	28-FEB-2017	Expedited	55 YR	Not Specified	Allergan	Healthcare Professional	Not Specified	Clindamycin;Metronidazole;Vancomycin;Colistin	22-FEB-2017	17-FEB-2017	SI	Not Specified	IL-ALLERGAN-1705841US	Temkin E, Torre-Cisneros J, Beovic B, Benito N, Giannella M, Gilarranz R., Jeremiah C, Loeches B, MacHuca I, Jiménez-Martín M.J, Martínez J.A, Mora-Rillo M, Navas E., Osthoff M, Pozo J.C, Ramos J.C.R.. Ceftazidime-avibactam as salvage therapy for infections caused by carbapenem-resistant organisms: a case series from the compassionate-use program. Antimicrob. Agents Chemother.. 2016;61(2):1-29	-
13159954	-	Avibactam Sodium\Ceftazidime	Infection;Pneumonia;Product Used For Unknown Indication	Systemic Candida;Septic Shock	Serious	Died;Other Outcomes	Not Specified	-	14-FEB-2017	Expedited	79 YR	72 KG	Allergan	Healthcare Professional	Not Specified	Gentamicin;Caspofungin;Unspecified Ingredient;Tigecycline	03-FEB-2017	27-JAN-2017	IT	Not Specified	IT-ALLERGAN-1703237US	-	-
13171921	-	Avibactam Sodium\Ceftazidime	Product Used For Unknown Indication	Death	Serious	Died	Female	-	31-JAN-2017	Expedited	17 YR	Not Specified	Allergan	Healthcare Professional	Not Specified	-	24-JAN-2017	31-JAN-2017	GR	Not Specified	GR-ALLERGAN-1703484US	-	-
13149822	-	Avibactam Sodium\Ceftazidime	Product Used For Unknown Indication	Death	Serious	Died	Not Specified	-	25-JAN-2017	Expedited	60 YR	Not Specified	Allergan	Healthcare Professional	Not Specified	-	19-JAN-2017	25-JAN-2017	ES	Not Specified	ES-ALLERGAN-1702827US	-	-
13042808	Avycaz	Avibactam Sodium\Ceftazidime	Product Used For Unknown Indication	Somnolence	Non-Serious	Non-Serious	Not Specified	-	19-DEC-2016	Non-Expedited	Not Specified	Not Specified	Allergan	Healthcare Professional	Not Specified	-	03-OCT-2016	19-DEC-2016	US	Not Specified	US-ALLERGAN-1670800US	-	-
13032088	-	Avibactam Sodium\Ceftazidime	Cholelithiasis;Gastrooesophageal Reflux Disease;Hypothyroidism;Pain;Product Used For Unknown Indication;Renal Failure;Sepsis	Multiple Organ Dysfunction Syndrome;Klebsiella Sepsis;Condition Aggravated	Serious	Other Outcomes;Died	Male	28-SEP-2016	15-DEC-2016	Expedited	63 YR	52 KG	Allergan	Healthcare Professional	Not Specified	Meropenem;Ursodiol;Epoetin Alfa;Ertapenem.;Furosemide;Levothyroxine;Tigecycline;Pantoprazole;Sodium Bicarbonate;Morphine	12-DEC-2016	15-DEC-2016	IT	Not Specified	IT-ALLERGAN-1680384US	-	-
13014911	Avycaz	Avibactam Sodium\Ceftazidime;Meropenem	Product Used For Unknown Indication	Dysuria;Abdominal Pain;Pneumonia;Hypotension;Dyspnoea;Respiratory Failure;Pyrexia;Septic Shock;Pathogen Resistance;Mental Status Changes	Serious	Hospitalized;Other Outcomes	Female	-	12-DEC-2016	Expedited	65 YR	Not Specified	Astrazeneca	Healthcare Professional	Not Specified	-	17-NOV-2016	09-DEC-2016	US	Not Specified	US-ASTRAZENECA-2016SF22449	-	-
13013794	-	Avibactam Sodium\Ceftazidime	Klebsiella Sepsis;Meningitis Bacterial;Pneumonia Klebsiella;Product Used For Unknown Indication	Acinetobacter Bacteraemia;Off Label Use;Bacterial Sepsis	Serious	Hospitalized;Died	Male	-	09-DEC-2016	Expedited	30 YR	Not Specified	Allergan	Healthcare Professional	Not Specified	Colistin;Tigecycline;Meropenem	22-NOV-2016	09-DEC-2016	IT	Not Specified	IT-ALLERGAN-1679672US	-	-
13013765	-	Avibactam Sodium\Ceftazidime	Product Used For Unknown Indication	Septic Shock;Medication Error	Serious	Other Outcomes	Male	-	09-DEC-2016	Expedited	Not Specified	Not Specified	Allergan	Healthcare Professional	Not Specified	-	07-NOV-2016	09-DEC-2016	TR	Not Specified	TR-ALLERGAN-1679671US	-	-
12966103	Avycaz	Avibactam Sodium\Ceftazidime	Product Used For Unknown Indication	Pneumonia;Mental Status Changes;Hypotension;Pyrexia;Respiratory Failure;Septic Shock;Drug Resistance	Serious	Hospitalized	Female	-	08-DEC-2016	Expedited	65 YR	Not Specified	Allergan	Healthcare Professional	Not Specified	-	05-DEC-2016	22-NOV-2016	US	Not Specified	US-ALLERGAN-1676333US	-	-
12949704	Avycaz	Avibactam Sodium\Ceftazidime	Product Used For Unknown Indication	Pyrexia;Septic Shock;Secretion Discharge;Drug Resistance	Serious	Other Outcomes	Male	-	08-DEC-2016	Expedited	59 YR	Not Specified	Allergan	Healthcare Professional	Not Specified	Gentamicin	05-DEC-2016	16-NOV-2016	US	Not Specified	US-ALLERGAN-1676334US	-	-
12800405	Avycaz	Avibactam Sodium\Ceftazidime	Enterobacter Infection	Off Label Use;Acute Kidney Injury	Serious	Other Outcomes	Not Specified	-	30-SEP-2016	Expedited	Not Specified	Not Specified	Allergan	Healthcare Professional	Not Specified	-	22-SEP-2016	30-SEP-2016	US	Not Specified	US-ALLERGAN-1670420US	Shields R K, Potoski B A, Haidar G, Hao B, Doi Y et'al. Clinical outcomes, drug toxicity and emergence of ceftazidime-avibactam resistance among patients treated for carbapenem-resistant Enterobacteriaceae infections. Clinical Infectious Disease. 2016	-
12800404	Avycaz	Avibactam Sodium\Ceftazidime	Enterobacter Infection	Off Label Use;Acute Kidney Injury	Serious	Other Outcomes	Not Specified	-	30-SEP-2016	Expedited	Not Specified	Not Specified	Allergan	Healthcare Professional	Not Specified	-	22-SEP-2016	30-SEP-2016	US	Not Specified	US-ALLERGAN-1670421US	Shields R K, Potoski B A, Haidar G, Hao B, Doi Y et'al. Clinical Outcomes, Drug toxicity and Emergence of Ceftazidime-Avibactam Resistance Among Patients Treated for Carbapenem-Resistant Enterobacteriaceae infections. Clinical Infectious Disease. 2016	-
12800402	Avycaz	Avibactam Sodium\Ceftazidime	Enterobacter Infection;Product Used For Unknown Indication	Off Label Use;Acute Kidney Injury	Serious	Other Outcomes	Male	-	30-SEP-2016	Expedited	78 YR	Not Specified	Allergan	Healthcare Professional	Not Specified	Colistin	22-SEP-2016	30-SEP-2016	US	Not Specified	US-ALLERGAN-1000087673	Shields R K, Potoski B A, Haidar G, Hao B, Doi Y et'al. Clinical outcomes, drug toxicity and emergence of ceftazidime-avibactam resistance among patients treated for carbapenem-resistant Enterobacteriaceae infections. Clinical Infectious Disease. 2016	-
12706920	Avycaz	Avibactam Sodium\Ceftazidime	Urinary Tract Infection	Cardiac Arrest	Serious	Died;Hospitalized	Not Specified	-	01-SEP-2016	Non-Expedited	Not Specified	Not Specified	Forest	Healthcare Professional	Not Specified	-	14-JUL-2016	01-SEP-2016	IL	Not Specified	IL-FRI-1000086972	-	-
12706919	Avycaz	Avibactam Sodium\Ceftazidime	Urinary Tract Infection	Cardio-Respiratory Arrest	Serious	Died;Hospitalized	Not Specified	-	01-SEP-2016	Non-Expedited	Not Specified	Not Specified	Forest	Healthcare Professional	Not Specified	-	14-JUL-2016	01-SEP-2016	IL	Not Specified	IL-FRI-1000086971	-	-
12705400	Avycaz	Avibactam Sodium\Ceftazidime	Urinary Tract Infection	Renal Failure	Serious	Died;Hospitalized	Not Specified	-	01-SEP-2016	Non-Expedited	Not Specified	Not Specified	Forest	Healthcare Professional	Not Specified	-	14-JUL-2016	01-SEP-2016	IL	Not Specified	IL-FRI-1000086973	-	-
12640366	Avycaz;Akovaz	Ephedrine Sulfate;Avibactam Sodium\Ceftazidime	-	Product Name Confusion	Non-Serious	Non-Serious	Not Specified	-	09-AUG-2016	Direct	Not Specified	Not Specified	-	Healthcare Professional	Health Professional	-	-	09-AUG-2016	Not Specified	Not Specified	-	-	-
12485636	Avycaz	Avibactam Sodium\Ceftazidime	Hypertension;Klebsiella Infection;Pneumonia Staphylococcal;Staphylococcal Bacteraemia	Neutropenia;Off Label Use	Serious	Other Outcomes	Male	02-MAR-2016	21-JUN-2016	Non-Expedited	49 YR	Not Specified	Forest	Healthcare Professional	Not Specified	Unspecified Ingredient	22-APR-2016	21-JUN-2016	US	Not Specified	US-FRI-1000084264	-	-
12471567	Avycaz	Avibactam Sodium\Ceftazidime	Pseudomonas Infection	Rash Pruritic	Non-Serious	Non-Serious	Male	20-MAR-2016	16-JUN-2016	Non-Expedited	80 YR	Not Specified	Forest	Healthcare Professional	Not Specified	-	05-MAY-2016	16-JUN-2016	US	Not Specified	US-FRI-1000084600	-	-
12463893	Avycaz	Avibactam Sodium\Ceftazidime	Infection	Incorrect Dose Administered	Non-Serious	Non-Serious	Not Specified	11-JUN-2016	13-JUN-2016	Direct	Not Specified	Not Specified	-	Healthcare Professional	Health Professional	-	-	13-JUN-2016	Not Specified	Not Specified	-	-	-
12398307	Avycaz	Avibactam Sodium\Ceftazidime	Culture Urine Positive	Liver Function Test Increased	Serious	Hospitalized	Male	15-MAY-2016	23-MAY-2016	Direct	88 YR	45 KG	-	Healthcare Professional	Health Professional	Tigecycline;Metoprolol;Enoxaparin;Vancomycin	-	23-MAY-2016	Not Specified	Not Specified	-	-	-
12356291	-	Meropenem;Avibactam Sodium\Ceftazidime	Infection;Klebsiella Infection	Status Epilepticus	Serious	Hospitalized;Other Outcomes	Female	24-AUG-2015	11-MAY-2016	Expedited	75 YR	Not Specified	Astrazeneca	Healthcare Professional	Not Specified	Tigecycline;Colistin;Amikacin	07-APR-2016	11-MAY-2016	ES	Not Specified	ES-ASTRAZENECA-2016SE38321	-	-
12312695	Avycaz;Coly-Mycin M	Colistimethate Sodium;Avibactam Sodium\Ceftazidime	Urinary Tract Infection Pseudomonal	Delirium;Encephalopathy;Drug Ineffective;Product Quality Issue	Serious	Other Outcomes	Not Specified	2016	28-APR-2016	Expedited	Not Specified	Not Specified	Par	Healthcare Professional	Not Specified	-	22-APR-2016	28-APR-2016	US	Not Specified	US-PAR PHARMACEUTICAL COMPANIES-2016SCPR015384	-	-
12306900	Avycaz;Florinef Acetate	Fludrocortisone Acetate;Avibactam Sodium\Ceftazidime	Pneumonia	Liver Function Test Abnormal	Serious	Other Outcomes	Male	05-FEB-2014	26-APR-2016	Expedited	22 YR	Not Specified	Forest	Healthcare Professional	Not Specified	Probiotics Nos;Precedex;Ensure;Rocuronium Bromide	11-APR-2016	26-APR-2016	JP	Not Specified	JP-FRI-1000084174	-	-
12293375	Avycaz	Avibactam Sodium\Ceftazidime	Pseudomonas Infection	Septic Shock;Candida Infection;Respiratory Failure	Serious	Died;Hospitalized	Female	-	21-APR-2016	Expedited	47 YR	Not Specified	Forest	Healthcare Professional	Not Specified	Amikacin;Colistin	07-APR-2016	21-APR-2016	ES	Not Specified	ES-FRI-1000084119	-	-
12250077	Avycaz	Avibactam Sodium\Ceftazidime;Colistin	Urinary Tract Infection Pseudomonal	Delirium;Encephalopathy	Serious	Other Outcomes	Male	2016	08-APR-2016	Expedited	Not Specified	Not Specified	Forest	Healthcare Professional	Not Specified	-	31-MAR-2016	08-APR-2016	US	Not Specified	US-FRI-1000083745	-	-
12229962	-	Ceftazidime;Avibactam Sodium\Ceftazidime	-	Transaminases Increased;Gallbladder Disorder;Hepatocellular Injury;Viral Infection;Fungal Infection;Metastases To Stomach;Cholestasis	Non-Serious	Non-Serious	Male	24-MAR-2016	31-MAR-2016	Direct	77 YR	54.1 KG	-	Healthcare Professional	Not Specified	-	-	31-MAR-2016	Not Specified	Not Specified	-	-	-
12190606	Avycaz	Avibactam Sodium\Ceftazidime	Pneumonia Pseudomonal	Off Label Use;Seizure	Serious	Other Outcomes	Male	21-FEB-2016	18-MAR-2016	Non-Expedited	47 YR	Not Specified	Forest	Healthcare Professional	Not Specified	Famotidine;Amiodarone	23-FEB-2016	18-MAR-2016	US	Not Specified	US-FRI-1000082839	-	-
12099525	Zerbaxa;Avycaz	Avibactam Sodium\Ceftazidime;Ceftolozane Sulfate\Tazobactam Sodium	-	Intercepted Product Selection Error	Non-Serious	Non-Serious	Not Specified	-	19-FEB-2016	Direct	Not Specified	Not Specified	-	Healthcare Professional	Health Professional	-	-	19-FEB-2016	Not Specified	Not Specified	-	-	-
11977046	-	Avibactam Sodium\Ceftazidime;Tigecycline	Enterobacter Bacteraemia	Alanine Aminotransferase Increased;Bile Duct Obstruction;Aspartate Aminotransferase Increased	Serious	Other Outcomes	Male	23-JAN-2015	28-JAN-2016	Direct	44 YR	85 KG	-	Healthcare Professional	Health Professional	-	-	28-JAN-2016	Not Specified	Y	-	-	-
11802688	Avycaz	Avibactam Sodium\Ceftazidime;Amikacin;Linezolid	Pneumonia	Pneumonia Aspiration	Serious	Hospitalized	Male	19-NOV-2015	12-JAN-2016	Expedited	89 YR	Not Specified	Forest	Healthcare Professional	Not Specified	-	29-DEC-2015	04-DEC-2015	CN	Not Specified	CN-FRI-1000081432	-	-
11820138	Avycaz	Avibactam Sodium\Ceftazidime	Escherichia Infection	Cholestasis;Hepatic Enzyme Increased;Jaundice	Serious	Hospitalized	Female	24-NOV-2015	09-DEC-2015	Direct	72 YR	72.5 KG	-	Healthcare Professional	Health Professional	Flagyl;Zyvox	-	09-DEC-2015	Not Specified	Not Specified	-	-	-
11813621	Avycaz	Avibactam Sodium\Ceftazidime	Pathogen Resistance	White Blood Cell Count Increased	Non-Serious	Non-Serious	Female	23-OCT-2015	09-DEC-2015	Non-Expedited	65 YR	202.5 KG	Forest	Healthcare Professional	Not Specified	Pepcid;Synthroid;Tygacil;Amiodarone;Celexa;Humalog;Coreg	28-OCT-2015	09-DEC-2015	US	Not Specified	US-FRI-1000080580	-	-
11813620	Avycaz	Avibactam Sodium\Ceftazidime;Tigecycline	Mediastinitis	Thrombocytopenia;Off Label Use;Vomiting;Nausea	Non-Serious	Non-Serious	Female	NOV-2015	09-DEC-2015	Non-Expedited	65 YR	Not Specified	Forest	Healthcare Professional	Not Specified	-	24-NOV-2015	09-DEC-2015	US	Not Specified	US-FRI-1000081236	-	-
11813619	Avycaz	Avibactam Sodium\Ceftazidime	-	Seizure	Serious	Other Outcomes	Female	-	09-DEC-2015	Non-Expedited	Not Specified	Not Specified	Forest	Consumer	Not Specified	-	08-OCT-2015	09-DEC-2015	US	Not Specified	US-FRI-1000080208	-	-
11813618	Avycaz	Avibactam Sodium\Ceftazidime	Pneumonia;Pneumonia Klebsiella	Haemolytic Anaemia;Off Label Use	Serious	Other Outcomes	Female	25-AUG-2015	09-DEC-2015	Non-Expedited	67 YR	Not Specified	Forest	Healthcare Professional	Not Specified	-	29-SEP-2015	09-DEC-2015	US	Not Specified	US-FRI-1000079994	-	-
11699062	Piperacillin And Tazobactam;Cefepime	Cefepime Hydrochloride;Piperacillin Sodium\Tazobactam Sodium;Tigecycline;Avibactam Sodium\Ceftazidime;Polymyxin B;Vancomycin;Colistin;Gentamicin Sulfate;Meropenem	Liver Abscess	Condition Aggravated;Drug Resistance;Respiratory Failure;Mental Status Changes;Hypotension;Renal Injury	Serious	Other Outcomes	Female	-	04-NOV-2015	Expedited	62 YR	Not Specified	Baxter	Healthcare Professional	Not Specified	Sulfamethoxazole\Trimethoprim	26-OCT-2015	04-NOV-2015	US	Not Specified	US-BAXTER-2015BAX058318	-	-
11667049	Avycaz	Avibactam Sodium\Ceftazidime;Meropenem;Gentamicin;Colistin	Citrobacter Infection;Klebsiella Infection;Liver Abscess	Renal Injury;Drug Resistance;Klebsiella Test Positive;Mental Status Changes;Multiple-Drug Resistance;Lung Infiltration;Respiratory Failure;Hypotension	Serious	Hospitalized	Female	FEB-2015	04-NOV-2015	Expedited	62 YR	Not Specified	Astrazeneca	Healthcare Professional	Not Specified	Vancomycin;Sulfamethoxazole\Trimethoprim;Polymyxin B;Cefepime;Tigecycline	20-OCT-2015	27-OCT-2015	US	Not Specified	US-ASTRAZENECA-2015SF01236	Humphries RM, Yang S, Hemarajata P, Ward KW, Hindler JA, Miller SA. First report of ceftazidime-avibactam resistance in a KPC-3-expressing Klebsiella pneumoniae isolate. Antimicrobial Agents and Chemotherapy 2015; 59(10):6605-6607.	-
11684523	Avycaz	Avibactam Sodium\Ceftazidime;Gentamicin;Colistin	Citrobacter Infection;Multiple-Drug Resistance	Hypotension;Respiratory Failure;Multiple-Drug Resistance;Drug Resistance;Lung Infiltration;Klebsiella Test Positive;Renal Injury;Mental Status Changes	Serious	Hospitalized	Female	-	29-OCT-2015	Expedited	62 YR	Not Specified	Forest	Healthcare Professional	Not Specified	Vancomycin;Meropenem;Tigecycline;Polymyxin B;Cefepime;Sulfamethoxazole\Trimethoprim	20-OCT-2015	29-OCT-2015	US	Not Specified	US-FRI-1000080521	-	-
11583548	Avycaz	Avibactam Sodium\Ceftazidime	Klebsiella Infection;Wound Infection	Haemolytic Anaemia	Serious	Hospitalized	Female	01-SEP-2015	30-SEP-2015	Direct	67 YR	67.3 KG	-	Healthcare Professional	Health Professional	Famotidine;Micafungin.;Atorvastatin;Calcium Carbonate;Zofran;Primidone;Lasix;Bumetanide;Dobutamine;Insulin Lispro;Fentanyl;Hydralazine;Milk Of Magnesia;Insulin Glargine;Pantoprazole;Sulfamylon;Morphine;Albumin Human;Norepinephrine;Warfarin;Lorazepam;Alteplase;Percocet;Ergocalciferol;Aspirin;Metronidazole;Levothyroxine;Linezolid;Carvedilol	-	30-SEP-2015	Not Specified	Not Specified	-	-	-
11540991	Avycaz	Avibactam Sodium\Ceftazidime	Bacterial Test Positive	Off Label Use;Thrombocytopenia	Non-Serious	Non-Serious	Male	24-JUN-2015	23-SEP-2015	Non-Expedited	59 YR	Not Specified	Forest	Healthcare Professional	Not Specified	Amikacin;Tigecycline	09-JUL-2015	23-SEP-2015	US	Not Specified	US-FRI-1000078226	-	-
11452245	Avycaz	Avibactam Sodium\Ceftazidime	-	Circumstance Or Information Capable Of Leading To Medication Error;Product Name Confusion;Product Label Issue	Non-Serious	Non-Serious	Not Specified	-	02-SEP-2015	Direct	Not Specified	Not Specified	-	Healthcare Professional	Health Professional	-	-	02-SEP-2015	Not Specified	Not Specified	-	-	-
11452236	Avycaz	Avibactam Sodium\Ceftazidime	-	Incorrect Product Formulation Administered	Non-Serious	Non-Serious	Not Specified	-	02-SEP-2015	Direct	Not Specified	Not Specified	-	Healthcare Professional	Not Specified	-	-	02-SEP-2015	Not Specified	Not Specified	-	-	-
11358789	Avycaz	Avibactam Sodium\Ceftazidime	Antibiotic Therapy	Incorrect Dose Administered;Wrong Technique In Product Usage Process	Non-Serious	Non-Serious	Male	31-JUL-2015	06-AUG-2015	Direct	57 YR	167 KG	-	Healthcare Professional	Health Professional	-	-	06-AUG-2015	Not Specified	Not Specified	-	-	-
11232185	Avycaz	Avibactam Sodium\Ceftazidime	-	Product Name Confusion;Circumstance Or Information Capable Of Leading To Medication Error	Non-Serious	Non-Serious	Not Specified	-	30-JUN-2015	Direct	Not Specified	Not Specified	-	Healthcare Professional	Not Specified	-	-	30-JUN-2015	Not Specified	Not Specified	-	-	-
11135589	Avycaz	Avibactam Sodium\Ceftazidime	Bacteraemia	Product Dispensing Error	Non-Serious	Non-Serious	Female	14-MAY-2015	22-MAY-2015	Direct	72 YR	82 KG	-	Healthcare Professional	Health Professional	Abelcet;Minocycline Hydrochloride	-	22-MAY-2015	Not Specified	Not Specified	-	-	-
